# Supplementary material for: Crystal structure of N-carbamo­thioyl-2-methyl­benzamide
Source: Acta Crystallogr E Crystallogr Commun. 2015 May 28;71(Pt 6):o425. doi: 10.1107/S2056989015009585 (PMC4459304; doi:10.1107/S2056989015009585)
Supplement: Supplementary file 1 [file e-71-0o425-sup1.cif]

##############################################################################
#                                                                            #
# This CIF contains the data in a paper accepted for publication in          #
# Acta Crystallographica Section E. It conforms to the requirements of       #
# Notes for Authors for Acta Crystallographica Section E, and has been       #
# peer reviewed under the auspices of the IUCr Commission on Journals.       #
#                                                                            #
# Full details of the Crystallographic Information File format               #
# are given in the paper "The Crystallographic Information File (CIF):       #
# a New Standard Archive File for Crystallography" by S. R. Hall, F. H.      #
# Allen and I. D. Brown [Acta Cryst. (1991), A47, 655-685].                  #
#                                                                            #
# The current version of the core CIF dictionary is obtainable from          #
# ftp://ftp.iucr.org/pub/cif_core.dic.                                       #
#                                                                            #
# Software is freely available for graphical display of the structure(s)     #
# in this CIF. For information consult the CIF software page                 #
# http://www.iucr.org/resources/cif/software.                                #
#                                                                            #
# This file may be used for bona fide research purposes within the           #
# scientific community so long as proper attribution is given to the journal # 
# article from which it was obtained.                                        #
#                                                                            #
##############################################################################
data_I
_database_code_depnum_ccdc_archive 'CCDC 1401733'
_audit_creation_method     'SHELXL-2014/7'
_chemical_name_systematic
;
<i>N</i>-Carbamothioyl-2-methylbenzamide
;
_chemical_name_common     ?
_chemical_formula_moiety     'C9 H10 N2 O S'
_chemical_formula_sum     'C9 H10 N2 O S'
_chemical_formula_iupac     'C9 H10 N2 O S'
_chemical_formula_weight     194.25
_chemical_melting_point     ?
_shelx_space_group_comment
;
The symmetry employed for this shelxl refinement is uniquely defined
by the following loop, which should always be used as a source of
symmetry information in preference to the above space-group names.
They are only intended as comments.
;
_space_group_crystal_system     monoclinic
_space_group_name_H-M_alt     'C 2/c'
_space_group_name_Hall     '-C 2yc'
loop_
    _space_group_symop_operation_xyz
    'x, y, z'
    '-x, y, -z+1/2'
    'x+1/2, y+1/2, z'
    '-x+1/2, y+1/2, -z+1/2'
    '-x, -y, -z'
    'x, -y, z-1/2'
    '-x+1/2, -y+1/2, -z'
    'x+1/2, -y+1/2, z-1/2'
_cell_length_a     22.7886(12)
_cell_length_b     7.1133(3)
_cell_length_c     25.5388(13)
_cell_angle_alpha     90
_cell_angle_beta     113.664(3)
_cell_angle_gamma     90
_cell_volume     3791.8(3)
_cell_formula_units_Z     16
_cell_measurement_reflns_used     9948
_cell_measurement_theta_min     3.02
_cell_measurement_theta_max     29.94
_cell_measurement_temperature     100.0(10)
_exptl_crystal_description     'plate'
_exptl_crystal_colour     'colourless'
_exptl_crystal_size_max     0.462
_exptl_crystal_size_mid     0.325
_exptl_crystal_size_min     0.102
_exptl_crystal_density_diffrn     1.361
_exptl_crystal_density_meas     ?
_exptl_crystal_density_method     ?
_exptl_crystal_F_000     1632
_exptl_absorpt_coefficient_mu     0.301
_exptl_absorpt_correction_type     multi-scan
_exptl_absorpt_process_details
;
(<i>SADABS</i>; Bruker, 2009)
;
_shelx_estimated_absorpt_T_min     0.873
_shelx_estimated_absorpt_T_max     0.970
_exptl_absorpt_correction_T_min     0.8137
_exptl_absorpt_correction_T_max     0.8719
_diffrn_ambient_temperature     100.0(10)
_diffrn_radiation_type     MoK\a
_diffrn_radiation_wavelength     0.71073
_diffrn_radiation_source     'fine-focus sealed tube'
_diffrn_radiation_monochromator     graphite
_diffrn_measurement_device_type     'Bruker APEX DUO CCD'
_diffrn_measurement_method     '\f and \w scans'
_diffrn_detector_area_resol_mean     ?
_diffrn_reflns_number     70711
_diffrn_reflns_av_R_equivalents     0.0514
_diffrn_reflns_theta_min     1.741
_diffrn_reflns_theta_max     30.395
_diffrn_reflns_theta_full     25.242
_diffrn_measured_fraction_theta_max     0.996
_diffrn_measured_fraction_theta_full     1.000
_diffrn_reflns_limit_h_min     -32
_diffrn_reflns_limit_h_max     32
_diffrn_reflns_limit_k_min     -10
_diffrn_reflns_limit_k_max     10
_diffrn_reflns_limit_l_min     -36
_diffrn_reflns_limit_l_max     36
_refine_special_details     ?
_reflns_number_total     5697
_reflns_number_gt     4862
_reflns_threshold_expression     I>2\s(I)
_refine_ls_structure_factor_coef     Fsqd
_refine_ls_matrix_type     full
_refine_ls_R_factor_all     0.0540
_refine_ls_R_factor_gt     0.0428
_refine_ls_wR_factor_gt     0.1030
_refine_ls_wR_factor_ref     0.1100
_refine_ls_goodness_of_fit_ref     1.095
_refine_ls_restrained_S_all     1.095
_refine_ls_number_reflns     5697
_refine_ls_number_parameters     261
_refine_ls_number_restraints     0
_refine_ls_hydrogen_treatment     mixed
_refine_ls_weighting_scheme     calc
_refine_ls_weighting_details
              'w=1/[\s^2^(Fo^2^)+(0.0488P)^2^+4.2106P] where P=(Fo^2^+2Fc^2^)/3'
_atom_sites_solution_hydrogens     mixed
_atom_sites_solution_primary     ?
_atom_sites_solution_secondary     ?
_refine_ls_shift/su_max     0.001
_refine_ls_shift/su_mean     0.000
_refine_diff_density_max     0.449
_refine_diff_density_min     -0.223
_refine_ls_extinction_method     none
_refine_ls_extinction_coef     .
loop_
    _atom_type_symbol
    _atom_type_description
    _atom_type_scat_dispersion_real
    _atom_type_scat_dispersion_imag
    _atom_type_scat_source
    'C' 'C' 0.0033 0.0016
                         'International Tables Vol C Tables 4.2.6.8 and 6.1.1.4'
    'H' 'H' 0.0000 0.0000
                         'International Tables Vol C Tables 4.2.6.8 and 6.1.1.4'
    'N' 'N' 0.0061 0.0033
                         'International Tables Vol C Tables 4.2.6.8 and 6.1.1.4'
    'O' 'O' 0.0106 0.0060
                         'International Tables Vol C Tables 4.2.6.8 and 6.1.1.4'
    'S' 'S' 0.1246 0.1234
                         'International Tables Vol C Tables 4.2.6.8 and 6.1.1.4'
_computing_data_collection
;
APEX2 (Bruker, 2009)
;
_computing_cell_refinement
;
SAINT (Bruker, 2009)
;
_computing_data_reduction
;
SAINT (Bruker, 2009)
;
_computing_structure_solution
;
SHELXS2013 (Sheldrick, 2008)
;
_computing_structure_refinement
;
SHELXL2014 (Sheldrick, 2015)
;
_computing_molecular_graphics
;
SHELXTL (Sheldrick, 2008)
;
_computing_publication_material
;
PLATON (Spek, 2009)
;
loop_
    _atom_site_type_symbol
    _atom_site_label
    _atom_site_fract_x
    _atom_site_fract_y
    _atom_site_fract_z
    _atom_site_U_iso_or_equiv
    _atom_site_adp_type
    _atom_site_calc_flag
    _atom_site_occupancy
    _atom_site_disorder_assembly
    _atom_site_disorder_group
    S S1A 0.20453(2) 0.37036(5) 0.04623(2) 0.02123(9) Uani d 1 . .
    O O1A 0.05447(5) 0.09550(16) -0.11126(5) 0.0285(3) Uani d 1 . .
    N N1A 0.15344(6) 0.12795(17) -0.03834(5) 0.0195(2) Uani d 1 . .
    N N2A 0.08336(6) 0.3410(2) -0.02644(7) 0.0264(3) Uani d 1 . .
    C C1A 0.12721(8) -0.1174(2) -0.16760(7) 0.0255(3) Uani d 1 . .
    C C2A 0.14877(8) -0.2742(2) -0.18702(7) 0.0290(3) Uani d 1 . .
    H H2AA 0.1428 -0.2801 -0.2260 0.035 Uiso calc 1 . .
    C C3A 0.17880(7) -0.4224(2) -0.15103(7) 0.0257(3) Uani d 1 . .
    H H3AA 0.1925 -0.5289 -0.1656 0.031 Uiso calc 1 . .
    C C4A 0.18880(7) -0.4154(2) -0.09401(7) 0.0239(3) Uani d 1 . .
    H H4AA 0.2096 -0.5165 -0.0692 0.029 Uiso calc 1 . .
    C C5A 0.16820(7) -0.2595(2) -0.07329(6) 0.0215(3) Uani d 1 . .
    H H5AA 0.1756 -0.2531 -0.0340 0.026 Uiso calc 1 . .
    C C6A 0.13688(7) -0.11301(19) -0.10979(6) 0.0190(3) Uani d 1 . .
    C C7A 0.11026(7) 0.0452(2) -0.08773(6) 0.0202(3) Uani d 1 . .
    C C8A 0.14215(7) 0.27880(19) -0.00939(6) 0.0186(3) Uani d 1 . .
    C C9A 0.09650(12) 0.0421(3) -0.20800(9) 0.0462(5) Uani d 1 . .
    H H9AA 0.1169 0.1608 -0.1906 0.069 Uiso calc 1 . .
    H H9AB 0.0507 0.0472 -0.2159 0.069 Uiso calc 1 . .
    H H9AC 0.1019 0.0222 -0.2438 0.069 Uiso calc 1 . .
    S S1B 0.45007(2) 0.73146(5) -0.00298(2) 0.02408(10) Uani d 1 . .
    O O1B 0.31413(5) 0.45230(16) -0.16642(5) 0.0258(2) Uani d 1 . .
    N N1B 0.40643(6) 0.47799(17) -0.08568(5) 0.0187(2) Uani d 1 . .
    N N2B 0.33660(6) 0.71847(19) -0.08869(6) 0.0227(3) Uani d 1 . .
    C C1B 0.35431(7) 0.0654(2) -0.17791(6) 0.0199(3) Uani d 1 . .
    C C2B 0.38290(8) -0.0911(2) -0.19102(6) 0.0240(3) Uani d 1 . .
    H H2BA 0.3574 -0.1983 -0.2076 0.029 Uiso calc 1 . .
    C C3B 0.44736(8) -0.0943(2) -0.18057(7) 0.0278(3) Uani d 1 . .
    H H3BA 0.4653 -0.2025 -0.1903 0.033 Uiso calc 1 . .
    C C4B 0.48592(7) 0.0595(2) -0.15600(7) 0.0276(3) Uani d 1 . .
    H H4BA 0.5300 0.0586 -0.1496 0.033 Uiso calc 1 . .
    C C5B 0.45933(7) 0.2151(2) -0.14083(6) 0.0231(3) Uani d 1 . .
    H H5BA 0.4856 0.3203 -0.1234 0.028 Uiso calc 1 . .
    C C6B 0.39425(7) 0.2184(2) -0.15102(6) 0.0184(3) Uani d 1 . .
    C C7B 0.36692(7) 0.3907(2) -0.13618(6) 0.0190(3) Uani d 1 . .
    C C8B 0.39349(6) 0.64135(19) -0.06277(6) 0.0177(3) Uani d 1 . .
    C C9B 0.28310(7) 0.0629(2) -0.19377(7) 0.0244(3) Uani d 1 . .
    H H9BA 0.2741 0.1143 -0.1622 0.037 Uiso calc 1 . .
    H H9BB 0.2674 -0.0667 -0.2014 0.037 Uiso calc 1 . .
    H H9BC 0.2615 0.1396 -0.2281 0.037 Uiso calc 1 . .
    H H1B 0.4428(11) 0.433(3) -0.0664(9) 0.038(6) Uiso d 1 . .
    H H3A 0.0543(11) 0.291(3) -0.0542(10) 0.039(6) Uiso d 1 . .
    H H1A 0.1904(10) 0.102(3) -0.0300(8) 0.028(5) Uiso d 1 . .
    H H3B 0.3275(10) 0.827(3) -0.0763(9) 0.037(6) Uiso d 1 . .
    H H2B 0.3111(11) 0.667(3) -0.1184(10) 0.039(6) Uiso d 1 . .
    H H2A 0.0765(10) 0.437(3) -0.0096(9) 0.038(6) Uiso d 1 . .
loop_
    _atom_site_aniso_label
    _atom_site_aniso_U_11
    _atom_site_aniso_U_22
    _atom_site_aniso_U_33
    _atom_site_aniso_U_12
    _atom_site_aniso_U_13
    _atom_site_aniso_U_23
    S1A 0.02084(16) 0.02238(18) 0.01948(17) 0.00473(13) 0.00704(13) -0.00419(13)
    O1A 0.0193(5) 0.0211(5) 0.0368(6) 0.0039(4) 0.0025(4) -0.0060(5)
    N1A 0.0165(5) 0.0181(6) 0.0231(6) 0.0031(4) 0.0070(5) -0.0040(5)
    N2A 0.0192(6) 0.0210(6) 0.0374(8) 0.0021(5) 0.0098(6) -0.0096(6)
    C1A 0.0309(8) 0.0211(7) 0.0227(7) -0.0002(6) 0.0089(6) 0.0015(6)
    C2A 0.0364(8) 0.0294(8) 0.0220(7) 0.0000(7) 0.0127(6) -0.0030(6)
    C3A 0.0257(7) 0.0225(7) 0.0313(8) -0.0003(6) 0.0140(6) -0.0073(6)
    C4A 0.0245(7) 0.0184(7) 0.0281(8) 0.0049(5) 0.0100(6) 0.0013(6)
    C5A 0.0232(7) 0.0197(7) 0.0211(7) 0.0037(5) 0.0085(5) 0.0004(5)
    C6A 0.0187(6) 0.0152(6) 0.0213(7) -0.0007(5) 0.0062(5) -0.0021(5)
    C7A 0.0203(6) 0.0143(6) 0.0242(7) -0.0003(5) 0.0070(5) -0.0004(5)
    C8A 0.0198(6) 0.0153(6) 0.0225(7) 0.0004(5) 0.0104(5) -0.0004(5)
    C9A 0.0681(14) 0.0369(10) 0.0309(9) 0.0167(10) 0.0169(9) 0.0128(8)
    S1B 0.01921(17) 0.02226(18) 0.02552(19) 0.00457(13) 0.00349(14) -0.00916(14)
    O1B 0.0238(5) 0.0242(5) 0.0222(5) 0.0056(4) 0.0017(4) -0.0022(4)
    N1B 0.0178(5) 0.0167(5) 0.0182(6) 0.0029(4) 0.0035(4) -0.0036(4)
    N2B 0.0201(6) 0.0209(6) 0.0231(6) 0.0052(5) 0.0044(5) -0.0038(5)
    C1B 0.0230(6) 0.0196(7) 0.0142(6) -0.0007(5) 0.0045(5) -0.0002(5)
    C2B 0.0297(7) 0.0183(7) 0.0200(7) -0.0002(6) 0.0059(6) -0.0032(5)
    C3B 0.0304(8) 0.0240(7) 0.0248(7) 0.0073(6) 0.0068(6) -0.0060(6)
    C4B 0.0220(7) 0.0303(8) 0.0277(8) 0.0038(6) 0.0069(6) -0.0079(6)
    C5B 0.0223(7) 0.0227(7) 0.0216(7) -0.0004(5) 0.0059(5) -0.0056(6)
    C6B 0.0215(6) 0.0174(6) 0.0147(6) 0.0015(5) 0.0056(5) -0.0012(5)
    C7B 0.0207(6) 0.0171(6) 0.0179(6) -0.0005(5) 0.0063(5) -0.0020(5)
    C8B 0.0188(6) 0.0155(6) 0.0195(6) 0.0015(5) 0.0083(5) -0.0003(5)
    C9B 0.0227(7) 0.0265(8) 0.0216(7) -0.0043(6) 0.0063(6) -0.0044(6)
_geom_special_details
;
All e.s.d.'s (except the e.s.d. in the dihedral angle between two l.s. planes)
are estimated using the full covariance matrix. The cell e.s.d.'s are taken
into account individually in the estimation of e.s.d.'s in distances, angles
and torsion angles; correlations between e.s.d.'s in cell parameters are only
used when they are defined by crystal symmetry. An approximate (isotropic)
treatment of cell e.s.d.'s is used for estimating e.s.d.'s involving l.s.
planes.
;
loop_
    _geom_bond_atom_site_label_1
    _geom_bond_atom_site_label_2
    _geom_bond_site_symmetry_2
    _geom_bond_distance
    _geom_bond_publ_flag
    S1A C8A . 1.6858(15) ?
    O1A C7A . 1.2215(17) ?
    N1A C7A . 1.3818(19) ?
    N1A C8A . 1.3845(18) ?
    N1A H1A . 0.80(2) ?
    N2A C8A . 1.3083(18) ?
    N2A H3A . 0.83(2) ?
    N2A H2A . 0.86(2) ?
    C1A C2A . 1.388(2) ?
    C1A C6A . 1.403(2) ?
    C1A C9A . 1.504(2) ?
    C2A C3A . 1.385(2) ?
    C2A H2AA . 0.9500 ?
    C3A C4A . 1.381(2) ?
    C3A H3AA . 0.9500 ?
    C4A C5A . 1.389(2) ?
    C4A H4AA . 0.9500 ?
    C5A C6A . 1.389(2) ?
    C5A H5AA . 0.9500 ?
    C6A C7A . 1.492(2) ?
    C9A H9AA . 0.9800 ?
    C9A H9AB . 0.9800 ?
    C9A H9AC . 0.9800 ?
    S1B C8B . 1.6806(14) ?
    O1B C7B . 1.2207(17) ?
    N1B C8B . 1.3850(18) ?
    N1B C7B . 1.3883(18) ?
    N1B H1B . 0.84(2) ?
    N2B C8B . 1.3156(18) ?
    N2B H3B . 0.89(2) ?
    N2B H2B . 0.83(2) ?
    C1B C2B . 1.397(2) ?
    C1B C6B . 1.408(2) ?
    C1B C9B . 1.507(2) ?
    C2B C3B . 1.384(2) ?
    C2B H2BA . 0.9500 ?
    C3B C4B . 1.386(2) ?
    C3B H3BA . 0.9500 ?
    C4B C5B . 1.390(2) ?
    C4B H4BA . 0.9500 ?
    C5B C6B . 1.399(2) ?
    C5B H5BA . 0.9500 ?
    C6B C7B . 1.4909(19) ?
    C9B H9BA . 0.9800 ?
    C9B H9BB . 0.9800 ?
    C9B H9BC . 0.9800 ?
loop_
    _geom_angle_atom_site_label_1
    _geom_angle_atom_site_label_2
    _geom_angle_atom_site_label_3
    _geom_angle_site_symmetry_1
    _geom_angle_site_symmetry_3
    _geom_angle
    _geom_angle_publ_flag
    C7A N1A C8A . . 126.92(12) ?
    C7A N1A H1A . . 115.6(14) ?
    C8A N1A H1A . . 115.7(14) ?
    C8A N2A H3A . . 119.9(16) ?
    C8A N2A H2A . . 118.2(14) ?
    H3A N2A H2A . . 122(2) ?
    C2A C1A C6A . . 117.74(14) ?
    C2A C1A C9A . . 119.66(15) ?
    C6A C1A C9A . . 122.58(15) ?
    C3A C2A C1A . . 121.71(15) ?
    C3A C2A H2AA . . 119.1 ?
    C1A C2A H2AA . . 119.1 ?
    C4A C3A C2A . . 120.05(14) ?
    C4A C3A H3AA . . 120.0 ?
    C2A C3A H3AA . . 120.0 ?
    C3A C4A C5A . . 119.48(14) ?
    C3A C4A H4AA . . 120.3 ?
    C5A C4A H4AA . . 120.3 ?
    C4A C5A C6A . . 120.29(14) ?
    C4A C5A H5AA . . 119.9 ?
    C6A C5A H5AA . . 119.9 ?
    C5A C6A C1A . . 120.71(13) ?
    C5A C6A C7A . . 119.33(13) ?
    C1A C6A C7A . . 119.88(13) ?
    O1A C7A N1A . . 122.93(13) ?
    O1A C7A C6A . . 122.40(13) ?
    N1A C7A C6A . . 114.67(12) ?
    N2A C8A N1A . . 117.98(13) ?
    N2A C8A S1A . . 123.67(12) ?
    N1A C8A S1A . . 118.34(10) ?
    C1A C9A H9AA . . 109.5 ?
    C1A C9A H9AB . . 109.5 ?
    H9AA C9A H9AB . . 109.5 ?
    C1A C9A H9AC . . 109.5 ?
    H9AA C9A H9AC . . 109.5 ?
    H9AB C9A H9AC . . 109.5 ?
    C8B N1B C7B . . 126.81(12) ?
    C8B N1B H1B . . 113.6(15) ?
    C7B N1B H1B . . 119.6(15) ?
    C8B N2B H3B . . 120.3(14) ?
    C8B N2B H2B . . 117.4(16) ?
    H3B N2B H2B . . 122(2) ?
    C2B C1B C6B . . 117.41(13) ?
    C2B C1B C9B . . 118.81(13) ?
    C6B C1B C9B . . 123.77(13) ?
    C3B C2B C1B . . 121.89(14) ?
    C3B C2B H2BA . . 119.1 ?
    C1B C2B H2BA . . 119.1 ?
    C2B C3B C4B . . 120.35(14) ?
    C2B C3B H3BA . . 119.8 ?
    C4B C3B H3BA . . 119.8 ?
    C3B C4B C5B . . 119.14(14) ?
    C3B C4B H4BA . . 120.4 ?
    C5B C4B H4BA . . 120.4 ?
    C4B C5B C6B . . 120.64(14) ?
    C4B C5B H5BA . . 119.7 ?
    C6B C5B H5BA . . 119.7 ?
    C5B C6B C1B . . 120.48(13) ?
    C5B C6B C7B . . 119.09(13) ?
    C1B C6B C7B . . 120.34(13) ?
    O1B C7B N1B . . 122.28(13) ?
    O1B C7B C6B . . 122.72(13) ?
    N1B C7B C6B . . 115.00(12) ?
    N2B C8B N1B . . 118.11(13) ?
    N2B C8B S1B . . 122.68(11) ?
    N1B C8B S1B . . 119.21(10) ?
    C1B C9B H9BA . . 109.5 ?
    C1B C9B H9BB . . 109.5 ?
    H9BA C9B H9BB . . 109.5 ?
    C1B C9B H9BC . . 109.5 ?
    H9BA C9B H9BC . . 109.5 ?
    H9BB C9B H9BC . . 109.5 ?
loop_
    _geom_torsion_atom_site_label_1
    _geom_torsion_atom_site_label_2
    _geom_torsion_atom_site_label_3
    _geom_torsion_atom_site_label_4
    _geom_torsion_site_symmetry_1
    _geom_torsion_site_symmetry_2
    _geom_torsion_site_symmetry_3
    _geom_torsion_site_symmetry_4
    _geom_torsion
    _geom_torsion_publ_flag
    C6A C1A C2A C3A . . . . 0.1(2) ?
    C9A C1A C2A C3A . . . . 178.34(18) ?
    C1A C2A C3A C4A . . . . -0.9(3) ?
    C2A C3A C4A C5A . . . . 0.4(2) ?
    C3A C4A C5A C6A . . . . 1.0(2) ?
    C4A C5A C6A C1A . . . . -1.9(2) ?
    C4A C5A C6A C7A . . . . 174.80(13) ?
    C2A C1A C6A C5A . . . . 1.3(2) ?
    C9A C1A C6A C5A . . . . -176.90(17) ?
    C2A C1A C6A C7A . . . . -175.35(14) ?
    C9A C1A C6A C7A . . . . 6.5(2) ?
    C8A N1A C7A O1A . . . . -2.2(2) ?
    C8A N1A C7A C6A . . . . 178.65(13) ?
    C5A C6A C7A O1A . . . . -126.72(16) ?
    C1A C6A C7A O1A . . . . 50.0(2) ?
    C5A C6A C7A N1A . . . . 52.41(18) ?
    C1A C6A C7A N1A . . . . -130.91(15) ?
    C7A N1A C8A N2A . . . . 7.1(2) ?
    C7A N1A C8A S1A . . . . -173.59(12) ?
    C6B C1B C2B C3B . . . . -2.8(2) ?
    C9B C1B C2B C3B . . . . 176.38(14) ?
    C1B C2B C3B C4B . . . . 0.5(2) ?
    C2B C3B C4B C5B . . . . 1.4(3) ?
    C3B C4B C5B C6B . . . . -1.0(2) ?
    C4B C5B C6B C1B . . . . -1.3(2) ?
    C4B C5B C6B C7B . . . . -177.71(14) ?
    C2B C1B C6B C5B . . . . 3.2(2) ?
    C9B C1B C6B C5B . . . . -175.98(14) ?
    C2B C1B C6B C7B . . . . 179.53(13) ?
    C9B C1B C6B C7B . . . . 0.4(2) ?
    C8B N1B C7B O1B . . . . -0.6(2) ?
    C8B N1B C7B C6B . . . . 178.45(13) ?
    C5B C6B C7B O1B . . . . 139.95(15) ?
    C1B C6B C7B O1B . . . . -36.5(2) ?
    C5B C6B C7B N1B . . . . -39.13(19) ?
    C1B C6B C7B N1B . . . . 144.47(13) ?
    C7B N1B C8B N2B . . . . 4.7(2) ?
    C7B N1B C8B S1B . . . . -176.08(12) ?
loop_
    _geom_hbond_atom_site_label_D
    _geom_hbond_atom_site_label_H
    _geom_hbond_atom_site_label_A
    _geom_hbond_site_symmetry_A
    _geom_hbond_distance_DH
    _geom_hbond_distance_HA
    _geom_hbond_distance_DA
    _geom_hbond_angle_DHA
    _geom_hbond_publ_flag
    N1A H1A S1A 7_555 0.80(2) 2.60(2) 3.3227(16) 151.2(18) yes
    N1B H1B S1B 5_665 0.84(2) 2.65(2) 3.4780(14) 172(2) yes
    N2A H2A S1B 7_565 0.85(2) 2.49(2) 3.2945(15) 157.8(19) yes
    N2B H2B O1B . 0.83(2) 1.98(2) 2.6404(18) 136(2) yes
    N2A H3A O1A . 0.83(2) 2.02(2) 2.6515(19) 133(2) yes
    N2B H3B S1A 7_565 0.89(2) 2.49(2) 3.3800(14) 177(2) yes
    C5B H5BA O1A 3_555 0.95 2.45 3.3584(19) 160 yes
    C9B H9BA S1A 7_555 0.98 2.80 3.6946(17) 152 yes
_shelx_hkl_file
;
  -1   0   0 370.386 11.6567   9
  -1   0   0 387.712 11.1964   3
  -1   0   0 373.406 10.9309   6
  -1   0   0 356.000 10.8593   4
  -1   0   0 361.380 10.8188   7
   1   0   0 376.275 11.8369   8
   1   0   0 381.774 12.0183   5
   1   0   0 362.613 11.6433   9
   1   0   0 358.987 11.4077   2
   1   0   0 358.335 10.9373   1
  -2   0   0 340.877 12.4521   9
  -2   0   0 327.419 11.0105   6
  -2   0   0 312.897 10.8546   7
  -2   0   0 335.979 11.5452   3
  -2   0   0 331.274 11.0696   4
   2   0   0 317.466 11.8825   2
   2   0   0 342.539 12.5212   9
   2   0   0 341.629 11.2863   1
   2   0   0 326.355 13.1555   5
   2   0   0 337.744 12.9492   8
  -3   0   0 99.5778 5.34958   7
  -3   0   0 92.3775 6.40345   9
  -3   0   0 103.622 5.60063   4
  -3   0   0 100.487 6.16989   9
  -3   0   0 108.175 5.57752   6
  -3   0   0 98.8847 5.84153   3
   3   0   0 89.0229 7.46912   5
   3   0   0 104.441 5.85241   1
   3   0   0 94.7376 6.23509   2
   3   0   0 105.286 6.79726   9
   3   0   0 104.142 7.46145   8
  -4   0   0 3.90594 2.00716   9
  -4   0   0 9.41572 2.35981   6
  -4   0   0 9.55240 2.87771   3
  -4   0   0 11.4865 2.59591   4
  -4   0   0 4.36617 1.77048   7
   4   0   0 5.83791 2.67013   9
   4   0   0 13.5482 3.15834   1
   4   0   0 9.23845 2.90334   2
   4   0   0 4.94663 4.03151   5
   4   0   0 5.98057 3.54322   8
  -5   0   0 348.784 15.8601   9
  -5   0   0 351.209 15.0257   4
  -5   0   0 352.905 14.7958   6
  -5   0   0 340.952 14.0665   7
  -5   0   0 350.377 15.9240   3
   5   0   0 345.901 16.1801   2
   5   0   0 363.710 15.2654   1
   5   0   0 345.982 18.3127   8
   5   0   0 349.254 16.9052   9
   5   0   0 348.535 19.3389   5
  -6   0   0 153.070 10.7331   3
  -6   0   0 168.670 9.98692   6
  -6   0   0 157.329 9.85432   4
   6   0   0 137.678 13.4983   5
   6   0   0 141.839 12.2318   8
   6   0   0 132.643 9.44000   1
  -7   0   0 448.843 19.7012   6
  -7   0   0 434.337 19.7618   4
  -7   0   0 391.472 20.4818   3
   7   0   0 373.184 23.4322   5
   7   0   0 401.396 19.1343   1
   7   0   0 456.015 24.0105   8
  -8   0   0 11.0873 5.62472   3
  -8   0   0 13.2808 4.51873   4
   8   0   0 22.6306 5.72848   8
   8   0   0 9.37113 7.04932   5
  -9   0   0 80.6532 12.9490   3
   9   0   0 91.8630 14.4120   8
   9   0   0 79.3551 13.9908   5
   9  -1   0 70.5592 11.5733   8
   9  -1   0 54.1773 11.6375   5
  -9   1   0 32.3584 8.97948   3
   8  -1   0 32.8000 8.14876   8
   8  -1   0 19.3612 7.08493   5
  -8   1   0 17.7422 6.08157   3
  -8   1   0 21.3274 5.46470   4
   7  -1   0 38.9130 8.85959   8
   7  -1   0 33.0480 8.94947   5
  -7   1   0 17.1309 4.62102   6
  -7   1   0 37.6539 7.53397   3
  -7   1   0 33.3432 6.10487   4
   6  -1   0 128.333 9.33970   1
   6  -1   0 170.632 11.9636   2
   6  -1   0 158.792 13.1321   8
   6  -1   0 132.351 13.0091   5
   6  -1   0 155.434 12.1075   9
  -6   1   0 145.452 9.67124   6
  -6   1   0 148.018 9.63549   4
  -6   1   0 140.810 10.5521   3
  -6   1   0 128.686 10.4826   9
   5  -1   0 772.984 26.6956   1
   5  -1   0 810.929 30.6371   2
   5  -1   0 840.357 31.9139   9
   5  -1   0 783.498 31.9311   8
   5  -1   0 708.885 31.4458   5
  -5   1   0 797.106 29.9537   9
  -5   1   0 806.682 25.4781   7
  -5   1   0 805.643 27.4948   6
  -5   1   0 729.357 26.7867   4
  -5   1   0 827.853 29.0119   3
   4  -1   0 111.119 8.82293   9
   4  -1   0 108.494 6.62461   1
   4  -1   0 90.4548 8.22830   8
   4  -1   0 106.350 9.53741   5
   4  -1   0 106.588 8.23511   2
  -4   1   0 119.237 7.60302   3
  -4   1   0 101.997 7.75658   9
  -4   1   0 94.8407 6.21827   4
  -4   1   0 98.9955 5.52974   7
  -4   1   0 119.880 6.99410   6
   3  -1   0 289.158 13.5417   2
   3  -1   0 299.566 14.1576   5
   3  -1   0 306.471 11.2056   1
   3  -1   0 302.590 14.2923   9
   3  -1   0 284.931 13.8426   8
  -3   1   0 302.404 11.8101   6
  -3   1   0 300.595 10.4295   7
  -3   1   0 280.516 13.1207   9
  -3   1   0 294.760 11.2528   4
  -3   1   0 301.736 12.1627   3
   2  -1   0 557.390 20.2483   9
   2  -1   0 555.573 16.9131   1
   2  -1   0 574.166 19.6181   5
   2  -1   0 565.808 19.7560   2
   2  -1   0 557.141 19.7545   8
  -2   1   0 547.854 16.3164   7
  -2   1   0 578.230 17.2730   4
  -2   1   0 546.155 17.9018   3
  -2   1   0 546.151 19.9788   9
  -2   1   0 560.135 17.8390   6
   1  -1   0 414.219 14.4582   2
   1  -1   0 423.772 14.2774   8
   1  -1   0 407.986 13.4479   6
   1  -1   0 432.282 12.2764   1
   1  -1   0 436.311 15.0238   9
   1  -1   0 443.422 13.9350   5
  -1   1   0 431.437 12.6992   4
  -1   1   0 452.245 15.0407   9
  -1   1   0 424.658 11.8071   7
  -1   1   0 429.901 13.3089   6
  -1   1   0 408.895 13.1112   3
   0  -1   0 0.51624 0.28492   8
   0  -1   0 -0.1254 0.29102   6
   0  -1   0 0.49663 0.40734   9
   0  -1   0 -0.1136 0.17166   1
   0  -1   0 0.10945 0.22670   7
   0  -1   0 -0.2593 0.21151   3
   0  -1   0 0.15076 0.22402   4
   0  -1   0 -0.1848 0.17214   2
   0  -1   0 0.33763 0.27123   5
   0   1   0 0.17029 0.20537   7
   0   1   0 0.00146 0.17983   4
   0   1   0 0.74208 0.57087   9
  -1  -1   0 109.782 4.06207   6
  -1  -1   0 112.712 4.33204   3
  -1  -1   0 108.351 4.50988   7
  -1  -1   0 113.072 4.27263   4
   1   1   0 104.536 4.57915   5
   1   1   0 109.795 4.09204   8
   1   1   0 101.135 4.35522   1
  -2  -1   0 658.822 20.0864   4
  -2  -1   0 649.335 19.5240   9
  -2  -1   0 690.558 20.4049   3
  -2  -1   0 636.399 19.1188   9
  -2  -1   0 689.268 19.6555   6
  -2  -1   0 677.344 20.5568   7
   2   1   0 663.542 19.5054   9
   2   1   0 651.051 20.9097   8
   2   1   0 670.965 21.9103   5
   2   1   0 669.971 19.2774   2
   2   1   0 655.223 20.4858   1
  -3  -1   0 788.062 25.0352   3
  -3  -1   0 776.509 24.5744   4
  -3  -1   0 818.965 24.7938   9
  -3  -1   0 764.867 24.8031   7
  -3  -1   0 767.188 23.9376   9
  -3  -1   0 817.043 24.0588   6
   3   1   0 755.867 26.0563   8
   3   1   0 806.078 24.6998   9
   3   1   0 808.048 25.1597   1
   3   1   0 800.350 24.2327   2
   3   1   0 772.075 27.2953   5
  -4  -1   0 1148.63 35.0511   6
  -4  -1   0 1206.75 36.7523   3
  -4  -1   0 1084.06 35.5826   7
  -4  -1   0 1152.90 35.8484   4
  -4  -1   0 1129.41 35.2169   9
  -4  -1   0 1219.37 36.5638   9
   4   1   0 1235.24 36.5982   9
   4   1   0 1129.27 38.2790   8
   4   1   0 1183.83 35.7396   2
   4   1   0 1134.34 39.6586   5
   4   1   0 1182.46 36.3613   1
  -5  -1   0 2.28675 1.71772   4
  -5  -1   0 1.68548 1.99650   3
  -5  -1   0 0.31246 1.36008   2
  -5  -1   0 1.00851 1.60683   7
  -5  -1   0 1.97275 1.43111   9
  -5  -1   0 -1.5088 1.47643   6
   5   1   0 0.05241 1.50593   9
   5   1   0 -0.7815 3.91494   8
   5   1   0 -0.4835 1.45039   2
   5   1   0 1.20065 2.58437   1
   5   1   0 0.69585 3.69733   5
  -6  -1   0 4.55958 2.53436   7
  -6  -1   0 6.63372 2.83124   4
  -6  -1   0 4.36823 3.10447   6
  -6  -1   0 4.66358 3.60969   3
   6   1   0 8.66311 4.16215   1
   6   1   0 13.3290 7.09516   5
   6   1   0 4.14965 4.64426   8
   6   1   0 4.17919 2.16686   7
  -7  -1   0 31.3458 6.03698   4
  -7  -1   0 28.3987 6.19123   3
  -7  -1   0 41.1052 6.82558   6
   7   1   0 38.8738 10.0301   5
   7   1   0 34.9625 7.57194   8
   7   1   0 33.2974 6.68453   1
  -8  -1   0 10.2459 5.38433   3
  -8  -1   0 8.10708 4.03022   4
   8   1   0 27.0806 6.21797   8
   8   1   0 9.72772 6.95057   5
   8   1   0 4.35896 8.41910   1
  -9  -1   0 6.34883 4.64753   3
  -9  -1   0 0.72345 3.62057   4
   9   1   0 11.6937 7.81132   5
   9  -2   0 29.2089 6.71142   8
   9  -2   0 21.3687 7.47501   5
  -9   2   0 1.84668 6.57756   3
   8  -2   0 18.0331 6.39101   5
   8  -2   0 31.3122 8.09501   8
  -8   2   0 13.8889 6.06431   3
   7  -2   0 155.555 14.6635   5
   7  -2   0 151.056 14.0902   8
  -7   2   0 106.984 12.4756   3
  -7   2   0 146.206 10.9055   6
  -7   2   0 141.047 10.4026   4
   6  -2   0 28.5541 6.26146   2
   6  -2   0 31.9503 7.16962   9
   6  -2   0 52.7078 9.71327   8
   6  -2   0 29.9386 7.94651   5
  -6   2   0 33.4381 6.41860   3
  -6   2   0 29.3871 6.84861   9
  -6   2   0 28.1126 5.39794   6
  -6   2   0 27.3324 5.14437   4
   5  -2   0 6.35860 2.84481   1
   5  -2   0 4.70023 4.37290   8
   5  -2   0 4.75262 3.45116   9
   5  -2   0 5.37136 4.37757   5
   5  -2   0 3.06939 3.10145   2
  -5   2   0 8.48712 3.76890   3
  -5   2   0 11.1675 3.20999   6
  -5   2   0 8.02869 3.43021   9
  -5   2   0 13.0409 3.44825   4
   4  -2   0 133.698 10.2563   2
   4  -2   0 133.980 10.5881   9
   4  -2   0 124.155 9.82829   5
   4  -2   0 126.623 10.3828   8
   4  -2   0 138.074 7.31570   1
  -4   2   0 112.036 9.11165   9
  -4   2   0 127.895 7.42259   4
  -4   2   0 130.785 8.04654   6
  -4   2   0 138.286 5.97572   7
  -4   2   0 117.067 8.04028   3
   3  -2   0 14.8718 4.44489   8
   3  -2   0 21.6381 2.95315   1
   3  -2   0 20.1111 4.80133   5
   3  -2   0 22.1725 5.17698   9
   3  -2   0 22.0090 4.91856   2
  -3   2   0 24.4588 3.22681   4
  -3   2   0 20.7391 2.15529   7
  -3   2   0 19.9048 5.40060   9
  -3   2   0 22.7871 3.60577   6
  -3   2   0 23.6133 3.70382   3
   2  -2   0 91.5125 7.22036   9
   2  -2   0 91.4058 4.27602   1
   2  -2   0 92.4241 6.80335   8
   2  -2   0 93.6732 6.34188   5
   2  -2   0 86.8809 5.59598   6
   2  -2   0 89.8942 6.67128   2
  -2   2   0 91.9969 3.48573   7
  -2   2   0 96.6167 4.78701   4
  -2   2   0 97.3937 5.42408   3
  -2   2   0 76.9962 6.26019   9
  -2   2   0 89.1604 5.27982   6
   1  -2   0 1174.33 31.3055   1
   1  -2   0 1205.87 33.5693   5
   1  -2   0 1040.98 35.5236   9
   1  -2   0 1128.18 33.6915   6
   1  -2   0 1116.45 35.2865   2
   1  -2   0 1126.32 34.4040   8
  -1   2   0 1201.13 30.9914   7
  -1   2   0 1191.74 36.0555   9
  -1   2   0 1178.57 32.2826   4
  -1   2   0 1109.35 33.2235   6
  -1   2   0 1175.41 32.9940   3
   0  -2   0 2.00729 0.81594   3
   0  -2   0 1.14511 1.12489   2
   0  -2   0 6.17002 1.10776   5
   0  -2   0 2.37879 0.68641   1
   0  -2   0 6.21338 1.05831   4
   0  -2   0 3.74832 0.90734   7
   0  -2   0 -0.7141 0.98135   9
   0  -2   0 1.34445 0.82925   8
   0  -2   0 2.13858 0.82240   6
   0   2   0 1.31025 1.17524   9
   0   2   0 1.29034 0.65968   3
   0   2   0 1.87177 0.61284   7
  -1  -2   0 414.454 13.4976   1
  -1  -2   0 443.009 13.7474   7
  -1  -2   0 415.448 12.6128   2
  -1  -2   0 442.053 12.9955   6
  -1  -2   0 400.901 12.7429   9
  -1  -2   0 440.630 13.2410   4
  -1  -2   0 435.517 13.3344   3
   1   2   0 397.874 12.9214   5
   1   2   0 421.503 13.3287   1
   1   2   0 416.778 12.7696   9
   1   2   0 418.527 12.2300   8
  -2  -2   0 150.099 6.77919   3
  -2  -2   0 160.667 6.43469   6
  -2  -2   0 138.230 6.41993   4
  -2  -2   0 137.507 6.82673   7
   2   2   0 147.458 7.31857   5
   2   2   0 152.186 6.99199   1
   2   2   0 153.213 6.58243   8
  -3  -2   0 100.915 5.85247   4
  -3  -2   0 104.478 4.51698   9
  -3  -2   0 113.133 6.32245   3
  -3  -2   0 93.4816 6.04815   7
  -3  -2   0 108.396 4.02605   9
  -3  -2   0 115.149 5.81949   6
  -3  -2   0 101.901 3.84686   2
   3   2   0 107.805 7.79561   5
   3   2   0 105.305 6.41209   1
   3   2   0 122.538 7.17084   8
  -4  -2   0 4.74479 1.21599   2
  -4  -2   0 4.28117 1.89343   7
  -4  -2   0 5.92571 1.66938   9
  -4  -2   0 3.41547 2.31802   3
  -4  -2   0 3.89707 1.17149   9
  -4  -2   0 4.19354 2.16256   6
  -4  -2   0 6.56459 2.17341   4
   4   2   0 4.49024 2.60277   1
   4   2   0 2.89313 1.24748   2
   4   2   0 0.08361 3.78909   5
   4   2   0 1.85613 2.85022   8
  -5  -2   0 145.783 9.08087   3
  -5  -2   0 129.070 7.96110   6
  -5  -2   0 130.022 8.44822   7
  -5  -2   0 137.112 7.58623   9
  -5  -2   0 117.032 8.03282   4
  -5  -2   0 126.443 6.34702   9
  -5  -2   0 126.613 6.12046   2
   5   2   0 141.461 12.2123   5
   5   2   0 116.238 8.57187   1
   5   2   0 130.685 6.77277   2
   5   2   0 115.590 9.61738   8
  -6  -2   0 91.3746 8.43459   3
  -6  -2   0 97.9352 7.82636   6
  -6  -2   0 108.749 8.30421   7
  -6  -2   0 115.846 8.56539   4
   6   2   0 96.8594 8.70173   1
   6   2   0 91.2300 7.32093   7
   6   2   0 100.022 9.79271   8
   6   2   0 114.060 13.8193   5
  -7  -2   0 248.586 14.3728   4
  -7  -2   0 240.190 14.9205   3
  -7  -2   0 260.777 14.1346   6
   7   2   0 252.895 16.3182   8
   7   2   0 237.611 15.0351   1
   7   2   0 213.413 18.0122   5
  -8  -2   0 3.52323 2.97899   4
  -8  -2   0 0.38181 3.76799   3
   8   2   0 -4.3417 3.81355   1
   8   2   0 19.8600 4.82331   8
   8   2   0 -4.1443 4.66235   5
  -9  -2   0 2.28569 3.88900   4
  -9  -2   0 -0.2612 3.42808   3
   9   2   0 8.24596 6.92980   5
   8  -3   0 46.7213 9.03219   8
   8  -3   0 30.3131 8.72667   5
  -8   3   0 27.4366 7.81258   3
   7  -3   0 48.3511 9.57449   8
   7  -3   0 39.7760 8.51020   5
  -7   3   0 46.6204 8.62084   3
  -7   3   0 47.0731 7.35149   4
  -7   3   0 45.2023 7.80214   6
   6  -3   0 219.625 16.2516   5
   6  -3   0 229.908 16.1338   2
   6  -3   0 197.134 16.2490   8
   6  -3   0 233.656 17.2380   9
  -6   3   0 226.687 14.2334   3
  -6   3   0 238.773 13.6054   6
  -6   3   0 214.521 15.6781   9
  -6   3   0 210.648 12.2623   4
   5  -3   0 323.735 18.9452   5
   5  -3   0 316.450 19.2052   2
   5  -3   0 359.024 20.6267   8
   5  -3   0 337.087 20.4470   9
  -5   3   0 394.631 16.0653   4
  -5   3   0 358.893 17.0485   3
  -5   3   0 359.148 16.7760   6
  -5   3   0 368.394 19.9251   9
   4  -3   0 80.1986 10.5536   2
   4  -3   0 96.4995 11.4817   8
   4  -3   0 95.8543 9.69727   9
   4  -3   0 95.7135 9.04638   5
   4  -3   0 98.8959 6.15173   1
  -4   3   0 101.634 7.55302   6
  -4   3   0 107.669 7.73033   3
  -4   3   0 96.1081 6.40348   4
  -4   3   0 87.9027 8.90639   9
   3  -3   0 150.756 10.3417   8
   3  -3   0 145.876 10.5867   2
   3  -3   0 149.684 6.67063   1
   3  -3   0 156.611 9.80578   5
   3  -3   0 152.144 11.3631   9
  -3   3   0 158.482 7.63566   4
  -3   3   0 141.078 8.31898   3
  -3   3   0 150.537 5.24832   7
  -3   3   0 143.886 8.43661   6
   2  -3   0 81.6915 5.85741   6
   2  -3   0 67.2805 6.45528   2
   2  -3   0 76.7170 7.42541   9
   2  -3   0 74.9579 3.70034   1
   2  -3   0 73.2310 6.29863   8
   2  -3   0 78.6365 5.84500   5
  -2   3   0 73.7097 5.33808   6
  -2   3   0 84.0736 7.33982   9
  -2   3   0 73.7777 4.48076   4
  -2   3   0 78.1723 2.94817   7
  -2   3   0 72.5603 5.07500   3
   1  -3   0 24.8157 3.39016   5
   1  -3   0 22.2118 4.66088   9
   1  -3   0 17.4240 3.43297   8
   1  -3   0 19.8396 3.21072   6
   1  -3   0 15.8574 3.82484   2
   1  -3   0 22.2716 1.61908   1
  -1   3   0 19.3681 2.31898   4
  -1   3   0 19.3129 2.64568   3
  -1   3   0 25.0672 3.31339   6
  -1   3   0 20.1221 1.49608   7
   0  -3   0 0.93678 0.82555   3
   0  -3   0 -0.9451 0.52131   1
   0  -3   0 -2.7912 1.29744   2
   0  -3   0 -1.6028 0.96064   8
   0  -3   0 -4.2580 1.35413   9
   0  -3   0 1.26738 0.83488   7
   0  -3   0 -0.3764 0.97446   6
   0  -3   0 -1.1557 0.72297   5
   0  -3   0 0.15011 0.71328   4
   0   3   0 0.43525 0.79519   7
   0   3   0 -3.2220 1.44914   9
   0   3   0 -0.1223 0.62839   3
   0   3   0 -0.3103 0.37198   4
  -1  -3   0 6606.44 180.333   7
  -1  -3   0 6738.27 180.005   3
  -1  -3   0 6628.19 179.675   4
  -1  -3   0 6672.09 179.534   5
  -1  -3   0 6943.30 180.799   9
  -1  -3   0 6753.58 179.846   6
  -1  -3   0 7062.81 179.152   8
  -1  -3   0 7014.21 180.183   1
  -1  -3   0 6485.62 180.101   2
   1   3   0 6714.69 180.026   7
   1   3   0 6791.39 180.557   9
   1   3   0 6733.73 179.134   5
   1   3   0 6728.68 179.784   1
  -2  -3   0 8.40677 1.17851   2
  -2  -3   0 5.41996 1.80815   6
  -2  -3   0 7.48707 2.04924   3
  -2  -3   0 7.44764 1.87974   4
  -2  -3   0 6.38182 1.10153   9
  -2  -3   0 8.03312 2.00937   7
   2   3   0 8.73801 1.41160   9
   2   3   0 9.42001 1.81581   8
   2   3   0 9.55005 2.36046   1
   2   3   0 5.29950 2.16578   5
  -3  -3   0 1818.58 51.8980   4
  -3  -3   0 1837.29 50.9543   6
  -3  -3   0 1843.09 52.3547   3
  -3  -3   0 1758.15 52.6046   7
   3   3   0 1804.27 51.1533   8
   3   3   0 1765.03 52.3871   1
   3   3   0 1691.07 53.1191   5
  -4  -3   0 18.0342 3.46143   4
  -4  -3   0 13.3365 3.13379   6
  -4  -3   0 12.2634 3.25008   3
  -4  -3   0 17.4029 3.67593   7
   4   3   0 20.2955 4.70187   8
   4   3   0 12.2369 3.37621   1
   4   3   0 16.8260 5.13898   5
  -5  -3   0 768.716 26.3345   6
  -5  -3   0 737.680 27.0559   4
  -5  -3   0 782.029 28.0513   3
  -5  -3   0 768.287 27.8000   7
  -5  -3   0 758.933 21.7787   9
   5   3   0 763.695 30.8920   5
   5   3   0 812.993 28.3500   1
   5   3   0 761.654 28.1967   8
  -6  -3   0 65.9390 8.21035   7
  -6  -3   0 80.5147 7.40480   6
  -6  -3   0 83.8795 8.71596   4
  -6  -3   0 76.6335 9.51132   3
   6   3   0 53.1144 8.39081   8
   6   3   0 54.2264 6.93404   7
   6   3   0 97.0129 13.1190   5
   6   3   0 59.5301 8.05658   1
  -7  -3   0 104.358 9.19593   7
  -7  -3   0 115.823 10.5894   3
  -7  -3   0 145.739 10.6125   4
   7   3   0 112.109 11.9406   1
   7   3   0 127.825 9.44313   7
   7   3   0 115.765 15.4707   5
   7   3   0 148.065 11.7999   8
  -8  -3   0 50.2515 9.23323   3
  -8  -3   0 44.7428 7.76336   4
   8   3   0 29.6377 7.61558   1
   8   3   0 47.5517 11.4901   5
  -9  -3   0 28.1747 7.76725   3
  -9  -3   0 38.6147 7.77882   4
   9   3   0 36.4925 8.48618   1
   9   3   0 27.0087 10.0187   5
   8  -4   0 42.0529 9.93298   5
   8  -4   0 64.5182 11.9056   8
  -8   4   0 29.7241 7.60068   6
  -8   4   0 31.4599 8.09616   3
   7  -4   0 48.0969 10.3635   5
   7  -4   0 53.0665 10.5103   8
  -7   4   0 38.8523 7.86758   3
  -7   4   0 42.4865 7.84601   6
   6  -4   0 24.4857 7.24254   8
   6  -4   0 13.9193 5.85385   5
   6  -4   0 13.6481 4.99715   9
   6  -4   0 20.9871 6.27717   2
  -6   4   0 13.6556 3.93764   4
  -6   4   0 13.4261 4.57097   6
  -6   4   0 15.9003 5.36391   3
  -6   4   0 11.9784 5.51108   9
   5  -4   0 103.722 13.5818   8
   5  -4   0 93.0395 12.7049   2
   5  -4   0 107.216 12.7009   5
   5  -4   0 98.7079 10.8395   9
  -5   4   0 96.0858 7.34533   4
  -5   4   0 91.7669 8.14931   3
  -5   4   0 100.066 12.6714   9
  -5   4   0 97.8914 8.64022   6
   4  -4   0 1140.98 43.7641   8
   4  -4   0 1198.03 46.0952   9
   4  -4   0 1128.84 36.2696   1
   4  -4   0 1209.82 45.0397   2
   4  -4   0 1168.73 41.6520   5
  -4   4   0 1231.67 39.9323   6
  -4   4   0 1182.80 39.6020   3
  -4   4   0 1226.95 44.5082   9
  -4   4   0 1217.97 37.4797   4
   3  -4   0 9.08459 4.37918   2
   3  -4   0 18.9341 5.23100   8
   3  -4   0 21.7841 4.68227   6
   3  -4   0 16.1274 2.34600   1
   3  -4   0 18.2648 4.39488   5
   3  -4   0 13.5596 4.86063   9
  -3   4   0 16.5824 3.54578   6
  -3   4   0 18.0024 1.02823   7
  -3   4   0 16.6932 3.04277   4
  -3   4   0 18.4511 3.67693   3
   2  -4   0 19.1566 3.81946   6
   2  -4   0 18.0960 3.77398   5
   2  -4   0 12.4607 3.81187   8
   2  -4   0 7.44551 3.57007   9
   2  -4   0 9.31841 4.22170   2
   2  -4   0 19.0163 2.08658   1
  -2   4   0 23.2796 3.95137   6
  -2   4   0 16.2603 3.19805   3
  -2   4   0 19.6926 1.47385   7
  -2   4   0 21.1091 3.05510   4
   1  -4   0 1.89728 1.60511   8
   1  -4   0 7.45483 3.09435   9
   1  -4   0 3.45057 2.63492   2
   1  -4   0 5.09467 1.07758   1
   1  -4   0 4.43596 1.85359   6
   1  -4   0 5.17599 1.81107   5
  -1   4   0 5.15647 1.51449   4
  -1   4   0 4.48437 1.65331   3
  -1   4   0 5.94869 2.03792   6
  -1   4   0 5.86081 1.15316   7
   0  -4   0 2189.84 60.7152   7
   0  -4   0 2235.72 61.3905   5
   0  -4   0 2240.30 61.8799   3
   0  -4   0 2220.32 61.0699   4
   0  -4   0 2238.74 62.6880   6
   0  -4   0 2075.89 62.1908   8
   0  -4   0 2200.06 65.5464   9
   0  -4   0 2222.01 60.2945   1
   0  -4   0 2260.39 64.8665   2
   0   4   0 2175.13 60.6325   4
   0   4   0 2108.18 64.8701   9
   0   4   0 2224.85 60.4386   7
   0   4   0 2209.28 61.3566   3
  -1  -4   0 799.833 23.8626   5
  -1  -4   0 783.597 23.7738   8
  -1  -4   0 779.620 24.2058   1
  -1  -4   0 803.928 24.1837   4
  -1  -4   0 767.406 25.3406   2
  -1  -4   0 805.558 24.6078   3
  -1  -4   0 791.944 24.7247   7
  -1  -4   0 798.816 26.1311   9
  -1  -4   0 779.329 24.4793   6
   1   4   0 757.541 23.1916   5
   1   4   0 789.076 23.9598   1
   1   4   0 787.408 24.3132   7
   1   4   0 743.011 25.5274   9
  -2  -4   0 55.9985 3.85197   9
  -2  -4   0 55.8202 3.64603   2
  -2  -4   0 57.5865 4.40284   3
  -2  -4   0 52.8562 4.37969   1
  -2  -4   0 52.2973 5.45124   7
  -2  -4   0 58.5964 4.21194   6
  -2  -4   0 63.0234 4.44947   4
   2   4   0 59.5087 3.98681   9
   2   4   0 54.0146 4.35317   1
   2   4   0 59.4415 4.58964   7
   2   4   0 57.3927 4.19952   5
   2   4   0 57.8497 3.27033   8
  -3  -4   0 23.1757 3.71245   4
  -3  -4   0 21.8692 3.88971   7
  -3  -4   0 26.3539 3.55698   6
  -3  -4   0 22.9711 3.88587   3
   3   4   0 27.7286 4.62960   5
   3   4   0 21.4211 3.76896   1
   3   4   0 30.6618 3.70406   8
  -4  -4   0 293.641 13.6979   3
  -4  -4   0 301.824 12.5643   6
  -4  -4   0 296.592 13.3514   4
  -4  -4   0 284.694 13.8196   7
   4   4   0 294.115 13.7797   1
   4   4   0 314.868 13.1917   8
   4   4   0 283.594 14.7291   5
  -5  -4   0 61.4501 7.62679   3
  -5  -4   0 61.4887 7.05454   4
  -5  -4   0 64.9808 7.05549   6
  -5  -4   0 69.5943 8.09473   7
   5   4   0 46.6442 6.68163   1
   5   4   0 60.5884 7.53314   8
   5   4   0 52.7539 8.85622   5
   5   4   0 50.9110 6.51663   7
  -6  -4   0 55.8388 7.40703   4
  -6  -4   0 47.2337 7.33709   3
  -6  -4   0 56.5174 7.68759   7
  -6  -4   0 60.6611 7.30252   6
   6   4   0 55.9915 7.27610   7
   6   4   0 58.5586 8.34720   1
   6   4   0 54.9823 8.10371   8
   6   4   0 59.7112 10.8054   5
  -7  -4   0 582.241 25.2562   4
  -7  -4   0 575.230 25.2980   7
  -7  -4   0 597.571 26.4262   3
   7   4   0 638.421 25.3391   7
   7   4   0 600.287 25.9047   1
   7   4   0 603.972 30.5300   5
  -8  -4   0 91.4764 11.1033   4
  -8  -4   0 89.8494 11.8761   3
   8   4   0 57.8243 9.95493   1
   8   4   0 57.3123 12.1825   5
  -9  -4   0 14.9173 5.29866   4
  -9  -4   0 9.78732 5.60894   3
   9   4   0 10.2459 6.85088   1
   9   4   0 11.8807 8.15913   5
   8  -5   0 25.5601 7.20503   8
  -8   5   0 -1.4151 4.10293   6
  -8   5   0 5.39271 5.12536   3
   7  -5   0 20.0366 7.14592   2
   7  -5   0 12.7557 5.25617   5
   7  -5   0 28.5365 6.54363   8
  -7   5   0 8.70212 5.14624   3
  -7   5   0 8.03705 6.05332   2
  -7   5   0 10.3732 4.62735   6
   6  -5   0 76.5830 12.7998   9
   6  -5   0 85.0862 13.1008   8
   6  -5   0 63.1234 10.4548   5
   6  -5   0 103.342 14.8261   2
  -6   5   0 84.0136 9.43499   4
  -6   5   0 74.3542 10.2553   3
  -6   5   0 78.2329 12.2929   9
  -6   5   0 71.9399 9.90297   6
   5  -5   0 411.485 21.9682   5
   5  -5   0 425.848 24.6695   2
   5  -5   0 420.219 25.3231   9
   5  -5   0 382.229 23.2703   8
  -5   5   0 432.497 20.4179   6
  -5   5   0 422.141 20.1157   3
  -5   5   0 420.877 24.0710   9
  -5   5   0 411.742 17.6895   4
   4  -5   0 161.014 13.3178   8
   4  -5   0 134.266 12.7096   2
   4  -5   0 132.473 10.8687   5
   4  -5   0 136.716 13.0994   9
  -4   5   0 132.159 12.2519   9
  -4   5   0 137.648 9.91772   3
  -4   5   0 126.586 9.60334   6
  -4   5   0 145.863 8.79896   4
   3  -5   0 -2.6318 2.61082   2
   3  -5   0 1.55672 2.24859   6
   3  -5   0 0.86069 0.96700   1
   3  -5   0 -2.3211 1.78127   8
   3  -5   0 0.43394 2.05285   5
   3  -5   0 0.98235 3.22266   9
  -3   5   0 3.70747 1.78719   4
  -3   5   0 3.11557 1.93421   6
  -3   5   0 -2.2697 1.16979   3
   2  -5   0 439.060 19.0903   6
   2  -5   0 499.033 21.1260   8
   2  -5   0 414.715 22.2786   9
   2  -5   0 484.818 14.4727   1
   2  -5   0 464.972 22.3873   2
   2  -5   0 456.856 18.5749   5
  -2   5   0 479.887 18.1674   3
  -2   5   0 461.092 16.6725   4
  -2   5   0 455.557 18.6776   6
  -2   5   0 462.804 13.9573   7
   1  -5   0 55.6792 4.75434   5
   1  -5   0 57.6766 5.03606   3
   1  -5   0 55.8982 5.64072   8
   1  -5   0 56.6485 8.26684   9
   1  -5   0 54.2825 7.86201   2
   1  -5   0 55.5474 3.26778   1
   1  -5   0 60.3540 5.42356   6
  -1   5   0 62.6611 3.42056   7
  -1   5   0 59.3602 4.23598   4
  -1   5   0 52.2501 4.43661   3
  -1   5   0 58.4757 5.16237   6
   0  -5   0 0.43756 1.04715   4
   0  -5   0 0.83310 1.40046   8
   0  -5   0 -0.3120 1.20909   3
   0  -5   0 1.06061 1.02378   7
   0  -5   0 0.03028 1.10099   6
   0  -5   0 0.73003 1.57026   2
   0  -5   0 1.12379 1.23992   5
   0  -5   0 -0.4508 2.06473   9
   0  -5   0 -0.2509 0.90475   1
   0   5   0 0.48965 0.92172   7
   0   5   0 2.38211 1.94265   9
   0   5   0 1.88301 1.06759   4
   0   5   0 0.90272 0.87195   1
   0   5   0 0.34862 0.92109   3
  -1  -5   0 337.901 16.0563   9
  -1  -5   0 382.248 14.8934   6
  -1  -5   0 400.387 16.2439   2
  -1  -5   0 392.565 14.8235   3
  -1  -5   0 413.783 14.2646   5
  -1  -5   0 401.069 14.3560   8
  -1  -5   0 394.403 14.7703   7
  -1  -5   0 406.874 14.4154   4
  -1  -5   0 383.589 14.1980   1
   1   5   0 388.090 13.3815   5
   1   5   0 394.957 14.0146   1
   1   5   0 409.986 16.7092   9
   1   5   0 388.868 14.3250   7
  -2  -5   0 168.980 8.18430   6
  -2  -5   0 166.574 7.14141   8
  -2  -5   0 157.891 8.50649   1
  -2  -5   0 160.914 8.04026   2
  -2  -5   0 155.048 8.28602   9
  -2  -5   0 167.129 8.24693   4
  -2  -5   0 162.490 8.82871   7
  -2  -5   0 148.538 8.23066   3
   2   5   0 147.950 6.52374   8
   2   5   0 166.480 8.33976   9
   2   5   0 172.523 7.91657   5
   2   5   0 155.082 8.16855   1
   2   5   0 163.534 8.49564   7
  -3  -5   0 2746.83 75.8578   2
  -3  -5   0 2797.34 80.0930   3
  -3  -5   0 3009.67 78.9673   6
  -3  -5   0 2789.74 79.6768   4
  -3  -5   0 2831.88 76.2878   9
  -3  -5   0 2807.36 81.0644   7
   3   5   0 2809.59 75.7887   9
   3   5   0 2773.80 76.6570   8
   3   5   0 2852.75 80.3562   1
   3   5   0 2802.62 80.3244   7
   3   5   0 2700.98 75.6820   9
   3   5   0 2736.59 79.9080   5
  -4  -5   0 74.4074 6.28879   4
  -4  -5   0 95.4304 7.06155   3
  -4  -5   0 90.9472 6.36558   6
  -4  -5   0 75.2390 6.81900   7
   4   5   0 62.8020 7.17611   7
   4   5   0 98.3958 8.85213   5
   4   5   0 73.7303 6.51731   1
   4   5   0 85.4875 6.29037   8
  -5  -5   0 25.0513 4.67972   6
  -5  -5   0 15.6789 4.04480   4
  -5  -5   0 23.5124 5.07468   3
  -5  -5   0 24.7089 5.08244   7
   5   5   0 27.3539 6.63810   5
   5   5   0 27.0337 5.53888   8
   5   5   0 29.3369 5.71921   1
   5   5   0 20.7668 4.54098   7
  -6  -5   0 15.4664 4.88995   3
  -6  -5   0 24.4063 5.51779   7
  -6  -5   0 28.4397 5.41121   6
  -6  -5   0 17.8651 4.66926   4
   6   5   0 17.6116 7.85480   5
   6   5   0 31.1119 5.58291   7
   6   5   0 19.4757 5.27690   8
   6   5   0 19.9629 5.60101   1
  -7  -5   0 71.2541 9.34327   7
  -7  -5   0 54.2991 9.15862   3
  -7  -5   0 71.7850 9.72830   4
   7   5   0 60.4705 8.37259   7
   7   5   0 58.8994 11.7467   5
   7   5   0 72.6190 10.1106   1
  -8  -5   0 2.91866 3.87753   4
  -8  -5   0 -3.3575 2.96595   7
  -8  -5   0 -3.4110 3.57118   3
   8   5   0 -2.8354 4.41980   1
   8   5   0 2.91403 2.85614   7
   8   5   0 -3.6485 6.01903   5
  -9  -5   0 -1.4278 4.07858   3
  -9  -5   0 4.40670 3.92172   4
   9   5   0 -8.9115 5.01624   1
   9   5   0 -2.6804 6.84814   5
 -10  -5   0 105.860 14.1816   4
   7  -6   0 70.8971 13.0369   8
   7  -6   0 83.2126 13.9487   2
   7  -6   0 63.9001 11.0361   5
  -7   6   0 61.1808 11.8677   2
  -7   6   0 48.7315 9.39561   3
  -7   6   0 56.6681 9.64424   6
   6  -6   0 45.7126 8.73632   5
   6  -6   0 47.7354 9.68856   8
   6  -6   0 55.4059 10.7334   2
  -6   6   0 31.5075 7.26752   6
  -6   6   0 31.5010 7.19258   3
   5  -6   0 125.392 16.8181   2
   5  -6   0 108.517 15.6187   9
   5  -6   0 112.595 14.8999   8
   5  -6   0 116.932 11.0543   5
  -5   6   0 128.681 10.6442   3
  -5   6   0 112.786 10.2940   6
  -5   6   0 105.746 14.4383   9
  -5   6   0 129.654 9.02167   4
   4  -6   0 13.9190 5.49657   8
   4  -6   0 9.29000 3.71109   5
   4  -6   0 4.12335 4.32202   2
   4  -6   0 20.1264 5.93346   9
  -4   6   0 1.57619 2.82185   9
  -4   6   0 3.90049 2.92284   3
  -4   6   0 12.5626 4.15085   6
   3  -6   0 10.0498 5.19771   2
   3  -6   0 1.53415 2.74804   8
   3  -6   0 -0.0821 1.98122   9
   3  -6   0 2.27692 2.21935   5
  -3   6   0 3.44431 2.16997   4
  -3   6   0 2.87477 2.31601   3
  -3   6   0 -0.7695 2.86721   9
  -3   6   0 1.20537 2.48169   6
   2  -6   0 4.35134 2.59991   6
   2  -6   0 7.72278 3.90938   9
   2  -6   0 8.82335 3.31018   5
   2  -6   0 11.2883 1.76834   1
   2  -6   0 3.69545 3.97383   2
   2  -6   0 5.38351 3.31505   8
  -2   6   0 5.97769 2.70326   6
  -2   6   0 9.62758 1.71804   7
  -2   6   0 6.29883 2.14245   4
  -2   6   0 9.32628 2.98445   3
   1  -6   0 5.02766 3.37801   9
   1  -6   0 3.65221 1.25091   1
   1  -6   0 3.00117 2.59413   8
   1  -6   0 3.41326 3.62379   2
   1  -6   0 5.44185 2.46477   5
   1  -6   0 4.13283 2.53552   6
   1  -6   0 4.73241 2.10743   3
  -1   6   0 2.77670 1.98622   6
  -1   6   0 4.86369 1.44429   7
  -1   6   0 2.41835 1.53251   4
  -1   6   0 8.65713 2.57355   3
   0  -6   0 766.767 24.0362   7
   0  -6   0 781.493 24.9815   5
   0  -6   0 748.268 24.4720   4
   0  -6   0 748.068 25.4375   3
   0  -6   0 712.048 28.6780   2
   0  -6   0 677.510 29.1109   9
   0  -6   0 753.433 23.3607   1
   0  -6   0 722.845 26.3575   6
   0  -6   0 721.616 26.0507   8
   0   6   0 767.352 23.0932   1
   0   6   0 754.903 23.4811   7
   0   6   0 743.366 24.8130   3
   0   6   0 753.547 23.9910   4
  -1  -6   0 173.491 8.65770   8
  -1  -6   0 167.434 8.42707   4
  -1  -6   0 143.724 10.1719   9
  -1  -6   0 168.532 8.29603   1
  -1  -6   0 153.065 8.39502   7
  -1  -6   0 160.958 10.1603   2
  -1  -6   0 162.204 9.05803   6
  -1  -6   0 151.202 8.46827   3
  -1  -6   0 177.903 8.37022   5
   1   6   0 162.578 7.96188   1
   1   6   0 162.419 8.21691   7
   1   6   0 162.581 7.47995   5
   1   6   0 159.898 10.2648   9
   1   6   0 161.408 7.93874   4
  -2  -6   0 125.119 7.34850   4
  -2  -6   0 137.081 8.05257   1
  -2  -6   0 121.478 7.89711   7
  -2  -6   0 125.745 6.55743   8
  -2  -6   0 129.366 7.84419   3
  -2  -6   0 114.896 8.00182   9
  -2  -6   0 113.500 7.60399   2
  -2  -6   0 111.121 7.16328   6
   2   6   0 123.559 7.56794   7
   2   6   0 124.550 8.12532   9
   2   6   0 138.033 7.04075   5
   2   6   0 125.537 6.00095   8
   2   6   0 120.585 7.34649   1
  -3  -6   0 83.2262 6.88345   7
  -3  -6   0 80.8717 5.90320   6
  -3  -6   0 68.3917 4.71878   2
  -3  -6   0 70.9299 5.75908   4
  -3  -6   0 73.4609 6.23551   3
  -3  -6   0 75.7384 5.16017   9
   3   6   0 79.7777 5.43308   9
   3   6   0 75.3638 4.80463   9
   3   6   0 74.1235 6.04721   5
   3   6   0 84.8232 6.45109   1
   3   6   0 71.0022 6.21583   7
   3   6   0 73.2015 4.45854   8
  -4  -6   0 -0.3067 1.23210   4
  -4  -6   0 2.84453 2.06274   6
  -4  -6   0 0.85114 1.89513   7
  -4  -6   0 4.21495 2.61406   3
   4   6   0 1.71962 2.38487   1
   4   6   0 5.74864 3.68142   5
   4   6   0 2.50934 2.64849   8
   4   6   0 1.60025 2.16036   7
  -5  -6   0 20.3882 4.54209   4
  -5  -6   0 25.8541 5.40857   3
  -5  -6   0 27.7681 5.71243   7
  -5  -6   0 24.7812 4.68969   6
   5   6   0 31.4359 5.53062   8
   5   6   0 38.4408 8.00470   5
   5   6   0 18.6764 4.61661   7
   5   6   0 23.4077 5.31319   1
  -6  -6   0 5.66550 3.22599   6
  -6  -6   0 6.17788 3.61565   4
  -6  -6   0 4.53115 3.35021   3
  -6  -6   0 12.0204 4.46161   7
   6   6   0 11.8119 4.82319   1
   6   6   0 4.60511 2.75768   7
   6   6   0 3.84097 6.31762   5
  -7  -6   0 2.88454 3.14379   7
  -7  -6   0 4.06575 3.96690   3
  -7  -6   0 2.62154 3.32790   4
   7   6   0 4.08847 6.80339   5
   7   6   0 4.37983 3.60701   7
   7   6   0 4.15268 3.87891   1
  -8  -6   0 -0.0582 3.39172   7
  -8  -6   0 4.70965 4.37406   3
  -8  -6   0 -0.5858 2.72915   4
   8   6   0 2.01082 3.06033   7
   8   6   0 -5.7263 4.36325   1
   8   6   0 -2.2893 6.45140   5
  -9  -6   0 48.1983 10.3918   3
  -9  -6   0 42.2334 8.44446   4
   9   6   0 36.3965 11.4222   5
   9   6   0 47.8032 10.2324   1
   7  -7   0 16.4241 6.95556   2
   7  -7   0 29.6366 6.84042   5
   7  -7   0 24.0427 7.51525   8
  -7   7   0 12.6636 5.69546   6
  -7   7   0 12.8316 6.65126   3
  -7   7   0 12.9731 6.97814   2
   6  -7   0 45.2073 10.0901   8
   6  -7   0 57.1150 11.6568   2
   6  -7   0 62.3623 10.2283   5
  -6   7   0 48.9666 9.41458   6
  -6   7   0 50.2737 9.16013   3
   5  -7   0 26.5045 6.45269   5
   5  -7   0 28.0047 8.13197   8
   5  -7   0 17.3476 6.35716   2
  -5   7   0 22.0516 6.06711   6
  -5   7   0 17.0572 4.42928   4
  -5   7   0 7.74517 4.42632   3
   4  -7   0 62.9089 10.8548   8
   4  -7   0 66.3954 9.79635   5
   4  -7   0 77.2470 12.5588   9
   4  -7   0 77.2765 12.8441   2
  -4   7   0 63.4901 11.3868   9
  -4   7   0 68.6154 9.34679   6
  -4   7   0 80.9293 9.74661   3
  -4   7   0 82.2263 6.98295   4
   3  -7   0 69.8144 9.57787   6
   3  -7   0 61.3653 10.2706   8
   3  -7   0 47.7906 9.95537   9
   3  -7   0 61.4442 8.47893   5
   3  -7   0 70.2135 11.9903   2
  -3   7   0 63.7295 6.97099   4
  -3   7   0 64.8301 10.7982   9
  -3   7   0 54.0151 7.57720   3
  -3   7   0 58.3891 8.18130   6
   2  -7   0 212.925 13.3112   6
   2  -7   0 207.178 15.5836   2
   2  -7   0 218.839 14.4207   8
   2  -7   0 205.128 16.3306   9
   2  -7   0 213.385 12.2736   5
  -2   7   0 224.292 12.0466   3
  -2   7   0 205.548 10.4582   4
  -2   7   0 198.905 12.3417   6
   1  -7   0 54.1044 6.84239   3
   1  -7   0 48.2923 8.65024   2
   1  -7   0 58.8580 7.28575   5
   1  -7   0 56.3070 8.08143   8
   1  -7   0 49.4771 7.37490   6
   1  -7   0 41.3347 8.31889   9
   1  -7   0 50.9656 3.67407   1
  -1   7   0 47.6596 6.65362   6
  -1   7   0 59.7914 6.73689   3
  -1   7   0 50.2718 5.55456   4
  -1   7   0 51.6625 3.49934   1
  -1   7   0 48.6831 3.71006   7
   0  -7   0 12.0898 4.58159   9
   0  -7   0 4.01398 2.47461   8
   0  -7   0 3.61051 1.78037   1
   0  -7   0 4.23240 1.97817   5
   0  -7   0 6.14432 2.56769   3
   0  -7   0 3.72238 2.66824   6
   0  -7   0 2.83346 1.88604   4
   0  -7   0 3.39945 3.53282   2
   0   7   0 4.99290 1.84707   7
   0   7   0 3.10788 1.58504   1
   0   7   0 5.49562 2.09891   3
   0   7   0 4.56925 1.91224   4
  -1  -7   0 900.702 29.8891   4
  -1  -7   0 906.261 30.1700   7
  -1  -7   0 933.057 29.6074   1
  -1  -7   0 937.957 31.6219   6
  -1  -7   0 933.915 33.7928   2
  -1  -7   0 915.802 30.4008   8
  -1  -7   0 949.322 29.7023   5
  -1  -7   0 886.904 34.3401   9
  -1  -7   0 869.947 30.4698   3
   1   7   0 868.201 29.0498   4
   1   7   0 925.021 28.5937   5
   1   7   0 946.415 29.2582   1
   1   7   0 895.873 29.5509   7
  -2  -7   0 21.4279 3.56198   8
  -2  -7   0 20.7248 4.08862   1
  -2  -7   0 17.9359 4.51479   2
  -2  -7   0 25.4426 4.15336   4
  -2  -7   0 24.3490 4.07206   5
  -2  -7   0 24.2115 5.00123   9
  -2  -7   0 20.1776 4.05614   6
  -2  -7   0 19.7078 3.91508   7
  -2  -7   0 21.0403 4.14741   3
   2   7   0 26.3216 5.06093   9
   2   7   0 19.7874 3.73674   1
   2   7   0 28.3954 3.47136   8
   2   7   0 20.3634 3.32665   5
   2   7   0 20.7728 3.86059   7
  -3  -7   0 36.9353 5.63337   3
  -3  -7   0 27.9938 4.73527   4
  -3  -7   0 21.5544 4.00856   9
  -3  -7   0 26.7535 4.31266   2
  -3  -7   0 29.3078 5.35127   7
  -3  -7   0 21.2205 4.05235   6
   3   7   0 31.0813 4.76794   5
   3   7   0 24.7820 4.58854   7
   3   7   0 27.9377 3.49258   8
   3   7   0 20.6147 3.91405   9
   3   7   0 21.4693 3.66375   9
   3   7   0 25.9995 4.76450   1
  -4  -7   0 41.8211 6.14741   4
  -4  -7   0 43.3358 6.48009   3
  -4  -7   0 50.4612 6.35434   6
  -4  -7   0 41.7731 3.26911   9
  -4  -7   0 39.0447 6.47728   7
   4   7   0 53.1307 5.73098   9
   4   7   0 42.5549 6.68127   5
   4   7   0 38.6481 5.84464   7
   4   7   0 40.3870 6.25612   1
   4   7   0 37.1107 2.76482   9
   4   7   0 42.9002 4.74618   8
  -5  -7   0 52.8438 7.39555   4
  -5  -7   0 53.6937 8.23738   7
  -5  -7   0 62.1572 7.19935   6
  -5  -7   0 64.6609 8.75564   3
   5   7   0 54.8349 8.89048   5
   5   7   0 54.0690 7.67000   7
   5   7   0 57.5555 7.92947   1
  -6  -7   0 111.491 12.0849   7
  -6  -7   0 79.8557 9.58386   4
  -6  -7   0 102.116 11.7238   3
  -6  -7   0 113.844 8.71552   6
   6   7   0 100.319 10.9760   7
   6   7   0 109.806 13.5794   5
   6   7   0 89.8147 10.6792   1
  -7  -7   0 -2.3846 3.08392   3
  -7  -7   0 1.08101 3.17279   7
  -7  -7   0 5.87111 3.65684   4
   7   7   0 0.93551 4.27800   1
   7   7   0 5.39405 3.45545   7
   7   7   0 -1.7510 7.07801   5
  -8  -7   0 44.9440 8.02432   4
  -8  -7   0 33.0222 7.77074   3
  -8  -7   0 45.9489 8.91886   7
   8   7   0 63.0888 9.66130   7
   8   7   0 24.5767 9.89854   5
   8   7   0 39.5936 8.99331   1
  -9  -7   0 130.444 16.1220   3
  -9  -7   0 123.330 14.9382   7
  -9  -7   0 125.094 14.4842   4
   9   7   0 124.254 18.3417   5
   9   7   0 118.519 13.4522   7
   9   7   0 107.567 14.6248   1
   7  -8   0 23.3099 6.33064   5
   7  -8   0 14.2642 6.79543   2
  -7   8   0 2.39252 4.57664   6
  -7   8   0 7.14572 6.23708   2
   6  -8   0 145.313 13.5851   5
   6  -8   0 109.380 16.6854   8
   6  -8   0 102.674 16.2935   2
  -6   8   0 105.109 13.7150   6
  -6   8   0 101.735 13.1426   3
   5  -8   0 50.1306 11.6108   2
   5  -8   0 30.5736 8.16306   8
   5  -8   0 43.8210 9.09468   5
  -5   8   0 36.8350 8.00767   3
  -5   8   0 42.4995 8.45849   6
   4  -8   0 217.549 17.1508   8
   4  -8   0 227.552 20.4458   9
   4  -8   0 215.263 15.1105   5
   4  -8   0 212.501 15.4815   6
   4  -8   0 220.052 18.7803   2
  -4   8   0 217.562 14.6902   6
  -4   8   0 220.810 12.4620   4
  -4   8   0 208.787 13.7994   3
  -4   8   0 222.905 19.0149   9
   3  -8   0 18.9307 5.57119   6
   3  -8   0 14.1375 4.66396   5
   3  -8   0 12.0272 5.22488   8
   3  -8   0 20.3969 7.31836   2
   3  -8   0 16.0037 5.40665   9
  -3   8   0 2.89303 4.32613   9
  -3   8   0 2.97366 3.35934   3
  -3   8   0 10.4443 3.31542   4
  -3   8   0 13.2700 4.33939   6
   2  -8   0 5.69701 4.53869   9
   2  -8   0 1.05255 3.35251   8
   2  -8   0 13.6774 4.72251   6
   2  -8   0 1.46263 2.37921   5
   2  -8   0 -2.8634 3.79629   2
  -2   8   0 7.11185 3.17197   3
  -2   8   0 4.40475 3.29614   6
  -2   8   0 5.73257 4.34613   9
  -2   8   0 3.91895 2.12033   4
   1  -8   0 4.27562 4.49768   2
   1  -8   0 5.22623 3.19407   6
   1  -8   0 10.4746 3.65823   5
   1  -8   0 11.8609 4.46545   8
   1  -8   0 2.95028 3.63088   9
   1  -8   0 9.27566 3.57792   3
  -1   8   0 9.19441 2.87234   1
  -1   8   0 5.41968 3.02648   6
  -1   8   0 13.5707 3.65822   3
  -1   8   0 6.45947 1.93711   7
  -1   8   0 11.7606 3.06834   4
   0  -8   0 300.167 18.0224   2
   0  -8   0 281.483 15.1536   6
   0  -8   0 310.321 15.5320   8
   0  -8   0 268.897 13.8708   3
   0  -8   0 296.006 12.0486   1
   0  -8   0 282.435 13.4075   5
   0  -8   0 301.188 18.8325   9
   0   8   0 281.681 12.0047   7
   0   8   0 270.093 12.5998   4
   0   8   0 307.162 11.8593   1
   0   8   0 284.859 13.5245   3
  -1  -8   0 0.84815 2.93897   2
  -1  -8   0 0.19079 1.86114   3
  -1  -8   0 2.34066 2.81889   9
  -1  -8   0 0.69456 1.56136   4
  -1  -8   0 3.74879 2.04713   5
  -1  -8   0 3.19395 2.10243   1
  -1  -8   0 4.19694 2.33507   7
  -1  -8   0 2.23214 2.51856   6
  -1  -8   0 6.36115 2.86793   8
   1   8   0 2.92941 1.88187   7
   1   8   0 3.18948 1.65418   5
   1   8   0 2.89188 1.81240   4
   1   8   0 1.87156 1.84810   1
  -2  -8   0 35.4263 5.55233   1
  -2  -8   0 32.9114 4.97590   5
  -2  -8   0 23.4853 4.66264   7
  -2  -8   0 30.5568 6.19527   2
  -2  -8   0 27.6851 4.73437   4
  -2  -8   0 32.9727 4.95028   8
  -2  -8   0 30.2555 6.27280   9
  -2  -8   0 26.5108 5.11367   3
  -2  -8   0 31.5610 5.39852   6
   2   8   0 29.0460 3.85291   8
   2   8   0 20.5426 4.14908   1
   2   8   0 27.2701 4.74788   7
   2   8   0 29.6472 4.12784   5
  -3  -8   0 6.14684 2.79455   9
  -3  -8   0 5.67416 2.64973   4
  -3  -8   0 7.05792 3.31234   7
  -3  -8   0 8.24617 3.15724   6
  -3  -8   0 9.40327 3.37573   3
  -3  -8   0 13.0554 3.57099   2
   3   8   0 7.53862 3.27922   9
   3   8   0 8.24469 2.21131   8
   3   8   0 10.2685 3.47650   5
   3   8   0 7.89736 2.76051   9
   3   8   0 9.80961 3.30809   7
   3   8   0 7.09907 2.79350   1
  -4  -8   0 446.145 19.9618   4
  -4  -8   0 459.417 20.7148   3
  -4  -8   0 472.957 19.4392   6
  -4  -8   0 465.424 21.3925   7
   4   8   0 464.936 20.2931   5
   4   8   0 472.323 17.7886   9
   4   8   0 479.119 20.6909   1
   4   8   0 475.429 20.7661   7
   4   8   0 458.209 20.5152   8
  -5  -8   0 111.246 9.34064   4
  -5  -8   0 133.059 10.4966   3
  -5  -8   0 125.251 10.5889   7
  -5  -8   0 128.027 9.08173   6
   5   8   0 115.351 11.0280   5
   5   8   0 129.552 10.6219   1
   5   8   0 127.596 10.0839   7
  -6  -8   0 51.6632 8.11678   4
  -6  -8   0 62.0223 9.04250   3
  -6  -8   0 66.1072 9.74642   7
   6   8   0 40.9369 9.41432   5
   6   8   0 35.5064 7.31574   1
   6   8   0 55.9458 8.47698   7
  -7  -8   0 130.764 13.8661   4
  -7  -8   0 128.489 11.5347   3
  -7  -8   0 136.194 14.6799   7
   7   8   0 132.503 14.3780   1
   7   8   0 154.317 17.7598   5
   7   8   0 136.476 11.4847   7
  -8  -8   0 1.80832 4.77577   7
  -8  -8   0 2.56932 4.59610   3
  -8  -8   0 -0.6175 3.13458   4
   8   8   0 -0.0399 3.76228   7
   8   8   0 -8.6141 6.47134   5
   8   8   0 -6.1885 4.19256   1
  -9  -8   0 11.6385 6.32553   3
  -9  -8   0 10.1503 5.33012   4
  -9  -8   0 10.5633 6.07282   7
   9   8   0 8.10359 7.31548   1
   9   8   0 16.7533 9.78798   5
   9   8   0 19.9909 7.34919   7
   6  -9   0 6.47001 5.83230   8
   6  -9   0 13.6581 6.88534   2
  -6   9   0 -0.6089 4.08783   6
  -6   9   0 7.71432 5.49484   3
   5  -9   0 91.5921 14.4603   8
   5  -9   0 115.285 17.8319   2
   5  -9   0 80.8014 12.7461   5
  -5   9   0 92.0357 12.9582   6
  -5   9   0 78.7888 11.7241   3
   4  -9   0 25.6761 8.11499   8
   4  -9   0 50.1676 11.7503   2
   4  -9   0 30.4001 7.75845   6
   4  -9   0 26.7450 6.66739   5
  -4   9   0 35.9556 7.81040   6
  -4   9   0 27.4084 6.18243   4
  -4   9   0 26.4142 6.50940   3
   3  -9   0 6.35631 5.02897   2
   3  -9   0 3.48636 3.01049   5
   3  -9   0 10.4337 5.15446   8
   3  -9   0 17.9404 6.67229   9
   3  -9   0 13.0916 4.89166   6
  -3   9   0 13.0699 5.03492   6
  -3   9   0 7.35595 2.90352   4
  -3   9   0 3.25836 3.05720   3
  -3   9   0 3.26835 4.81545   9
   2  -9   0 323.090 22.3734   2
   2  -9   0 340.986 19.6069   6
   2  -9   0 335.425 20.1148   8
   2  -9   0 394.907 25.2055   9
  -2   9   0 397.861 23.9509   9
  -2   9   0 377.563 19.5067   6
  -2   9   0 361.453 17.9588   3
   1  -9   0 22.8508 5.98860   8
   1  -9   0 30.6613 8.45876   2
   1  -9   0 50.9402 10.1169   9
   1  -9   0 29.9958 5.73591   5
   1  -9   0 37.7943 7.19860   6
  -1   9   0 37.1671 4.32687   7
  -1   9   0 30.9749 5.03439   4
  -1   9   0 37.2433 5.99430   3
  -1   9   0 27.7199 5.87466   6
  -1   9   0 36.0893 8.00584   9
   0  -9   0 -1.1866 1.80377   1
   0  -9   0 2.02034 2.47991   6
   0  -9   0 1.55861 1.88116   5
   0  -9   0 1.87188 3.41462   9
   0  -9   0 -1.7882 1.88233   2
   0  -9   0 1.86468 2.40968   3
   0  -9   0 1.06714 2.76315   8
   0   9   0 1.09473 1.63525   1
   0   9   0 -0.1393 1.67209   7
   0   9   0 2.42101 2.03196   4
   0   9   0 -0.7284 1.57867   3
  -1  -9   0 0.87603 2.41890   8
  -1  -9   0 4.09522 2.40027   5
  -1  -9   0 4.78138 3.61744   9
  -1  -9   0 1.86850 2.42848   1
  -1  -9   0 1.29737 1.69242   4
  -1  -9   0 2.71952 2.65259   6
  -1  -9   0 4.31347 3.69179   2
  -1  -9   0 0.65041 1.95424   7
  -1  -9   0 4.99917 3.10071   3
   1   9   0 3.02732 1.87442   3
   1   9   0 5.86571 2.48414   7
   1   9   0 4.54616 2.09412   4
   1   9   0 6.39553 2.13588   5
   1   9   0 4.14463 2.05986   1
  -2  -9   0 111.033 8.33167   4
  -2  -9   0 119.507 8.55219   1
  -2  -9   0 112.663 9.72516   2
  -2  -9   0 114.093 8.69723   3
  -2  -9   0 106.288 9.96713   9
  -2  -9   0 103.616 8.45841   7
  -2  -9   0 95.8804 7.32195   8
  -2  -9   0 112.760 7.97823   5
  -2  -9   0 102.094 8.60859   6
   2   9   0 125.138 8.67248   7
   2   9   0 103.226 7.59681   4
   2   9   0 116.443 8.12012   1
   2   9   0 110.926 7.17423   5
   2   9   0 119.275 9.66572   9
  -3  -9   0 1582.47 48.5259   8
  -3  -9   0 1580.59 51.5384   6
  -3  -9   0 1548.59 52.0203   3
  -3  -9   0 1586.80 52.8327   9
  -3  -9   0 1662.22 53.1087   7
  -3  -9   0 1615.77 51.9570   2
  -3  -9   0 1627.38 51.5472   4
   3   9   0 1647.38 50.0607   5
   3   9   0 1658.51 51.6048   1
   3   9   0 1591.46 47.6763   8
   3   9   0 1621.25 51.6047   9
   3   9   0 1668.80 52.1153   7
  -4  -9   0 5.30216 3.58217   7
  -4  -9   0 1.60782 2.39296   4
  -4  -9   0 5.12280 3.19595   3
  -4  -9   0 8.77268 3.29577   6
   4   9   0 5.56298 2.64337   7
   4   9   0 2.81271 3.59888   5
   4   9   0 3.81537 3.51680   1
  -5  -9   0 14.6526 4.01493   6
  -5  -9   0 20.3677 5.19878   3
  -5  -9   0 11.4717 4.14757   4
  -5  -9   0 14.4279 5.15133   7
   5   9   0 9.29667 3.97150   7
   5   9   0 10.6337 4.65833   1
   5   9   0 16.0859 5.99952   5
  -6  -9   0 5.86750 4.09619   7
  -6  -9   0 5.14478 4.08604   4
  -6  -9   0 8.38555 4.28920   3
   6   9   0 5.55869 5.83285   5
   6   9   0 11.4193 4.38155   7
   6   9   0 8.85291 4.99983   1
  -7  -9   0 11.9296 5.08661   3
  -7  -9   0 2.09565 3.67034   4
  -7  -9   0 4.57210 3.75075   7
   7   9   0 4.73070 3.86824   7
   7   9   0 6.50265 8.33315   5
   7   9   0 3.68920 3.92527   1
  -8  -9   0 9.73584 5.02285   4
  -8  -9   0 9.62987 5.29357   3
  -8  -9   0 0.73282 4.28148   7
   8   9   0 4.69293 8.17125   5
   8   9   0 -1.5673 4.93780   1
   8   9   0 12.5883 5.71488   7
  -9  -9   0 4.97805 5.14592   7
  -9  -9   0 22.5222 7.45860   3
  -9  -9   0 8.48300 5.74275   4
   9   9   0 13.4558 6.40854   7
   9   9   0 21.0271 8.87052   1
   9   9   0 1.71358 8.79573   5
  -6  10   0 28.7065 9.43770   6
   5 -10   0 18.2581 6.71261   8
   5 -10   0 19.4694 8.01114   2
  -5  10   0 3.38161 4.59110   3
  -5  10   0 5.10826 4.69105   6
   4 -10   0 76.0941 14.6341   2
   4 -10   0 55.7607 10.5251   6
   4 -10   0 50.5756 10.9488   8
  -4  10   0 58.7677 9.38678   3
  -4  10   0 72.2917 11.1097   6
   3 -10   0 41.4090 8.56852   6
   3 -10   0 49.0838 10.0723   8
   3 -10   0 83.1033 15.0829   2
  -3  10   0 38.5055 7.60269   3
  -3  10   0 37.4380 7.99067   6
  -3  10   0 59.9544 7.77388   4
   2 -10   0 157.187 13.6833   8
   2 -10   0 150.408 15.7458   9
   2 -10   0 111.697 16.8327   2
   2 -10   0 152.099 13.0156   6
  -2  10   0 142.187 15.0664   9
  -2  10   0 112.188 12.7861   6
  -2  10   0 127.287 10.4821   3
  -2  10   0 125.897 9.22570   4
   1 -10   0 10.3825 4.51539   8
   1 -10   0 6.39591 3.27238   5
   1 -10   0 9.76420 4.39128   6
   1 -10   0 14.9051 5.57549   9
   1 -10   0 16.5526 6.39353   2
  -1  10   0 1.66068 3.50892   9
  -1  10   0 8.73504 3.43957   3
  -1  10   0 10.9693 3.47649   4
  -1  10   0 4.16506 3.04916   6
   0 -10   0 117.000 8.82881   5
   0 -10   0 121.185 10.7529   6
   0 -10   0 111.791 9.14884   3
   0 -10   0 113.583 12.1821   2
   0 -10   0 105.728 9.64948   8
   0 -10   0 91.9329 13.6865   9
   0  10   0 121.756 7.67615   7
   0  10   0 106.929 8.66965   3
   0  10   0 116.094 11.8719   9
   0  10   0 102.812 7.84264   4
  -1 -10   0 303.342 16.2946   3
  -1 -10   0 321.471 15.1155   5
  -1 -10   0 311.474 17.4599   6
  -1 -10   0 325.525 14.7970   1
  -1 -10   0 275.092 19.2892   9
  -1 -10   0 303.400 15.4863   4
  -1 -10   0 295.872 19.1889   2
  -1 -10   0 332.144 16.8738   8
   1  10   0 309.914 14.6160   7
   1  10   0 343.311 19.7846   9
   1  10   0 335.972 15.2083   4
   1  10   0 326.556 14.1001   5
   1  10   0 334.741 15.9388   3
   1  10   0 337.866 14.5858   1
  -2 -10   0 5.88443 3.98873   2
  -2 -10   0 9.70672 3.62654   5
  -2 -10   0 9.41229 3.62693   7
  -2 -10   0 12.0916 4.41708   9
  -2 -10   0 9.27535 3.58483   8
  -2 -10   0 9.76697 4.02479   6
  -2 -10   0 7.81346 3.78004   3
  -2 -10   0 1.65695 2.32556   4
   2  10   0 2.36830 2.17166   4
   2  10   0 10.6196 4.14971   9
   2  10   0 7.90147 2.88440   5
   2  10   0 9.46757 3.40823   7
   2  10   0 6.76368 3.45854   1
  -3 -10   0 68.8234 9.19332   3
  -3 -10   0 84.1434 9.72373   6
  -3 -10   0 63.6072 8.25681   4
  -3 -10   0 77.0623 8.35534   9
  -3 -10   0 66.0693 8.78035   7
   3  10   0 77.6942 7.06701   5
   3  10   0 73.0775 8.78099   7
   3  10   0 55.2871 8.12623   9
   3  10   0 75.4928 8.71447   1
  -4 -10   0 288.678 17.0558   7
  -4 -10   0 358.527 17.2868   6
  -4 -10   0 292.208 16.1706   4
  -4 -10   0 286.863 16.8478   3
   4  10   0 321.546 17.2044   7
   4  10   0 316.961 16.3211   5
   4  10   0 313.268 16.8804   1
  -5 -10   0 74.7491 10.1441   3
  -5 -10   0 96.2289 11.0817   4
  -5 -10   0 98.2209 12.1314   7
  -5 -10   0 102.664 8.91139   6
   5  10   0 82.7062 10.8390   5
   5  10   0 90.8318 10.9816   1
   5  10   0 78.6285 10.0052   7
  -6 -10   0 33.5470 7.36307   3
  -6 -10   0 39.7526 8.38402   7
  -6 -10   0 39.5007 7.55328   4
   6  10   0 37.9175 7.40004   7
   6  10   0 27.1992 8.89375   5
   6  10   0 29.6438 7.30760   1
  -7 -10   0 27.5959 7.00443   3
  -7 -10   0 13.7255 6.29822   7
  -7 -10   0 29.3729 6.75641   4
   7  10   0 20.9326 8.87762   5
   7  10   0 24.2083 6.93061   7
   7  10   0 23.5393 7.60042   1
  -8 -10   0 5.61261 4.43749   7
  -8 -10   0 22.1595 6.79637   3
  -8 -10   0 14.8296 6.25568   4
   8  10   0 5.90273 4.95816   7
   8  10   0 16.4277 10.6120   5
   8  10   0 18.7095 8.31755   1
  -9 -10   0 1.30991 4.93316   7
  -9 -10   0 1.16554 4.57596   3
  -9 -10   0 -0.4208 4.65884   4
   9  10   0 -2.4961 4.69427   7
   9  10   0 -5.0201 7.88952   5
   9  10   0 -13.191 5.03255   1
   5 -11   0 44.7830 12.0464   2
   5 -11   0 56.3351 12.0919   8
  -5  11   0 51.7179 10.7146   6
  -5  11   0 50.2757 10.1950   3
   4 -11   0 25.1021 8.11775   8
   4 -11   0 19.7025 8.25430   2
  -4  11   0 24.6568 6.42905   3
  -4  11   0 17.4795 6.27135   6
   3 -11   0 17.0288 7.39878   2
   3 -11   0 5.07571 4.30852   6
   3 -11   0 4.22756 3.94432   8
  -3  11   0 5.98194 4.27398   6
  -3  11   0 5.82127 4.10716   3
   2 -11   0 95.9828 13.1179   6
   2 -11   0 150.772 20.3173   2
   2 -11   0 79.7025 12.3135   8
  -2  11   0 94.3814 11.4518   3
  -2  11   0 80.8104 9.22220   4
  -2  11   0 105.169 13.1573   6
   1 -11   0 61.8057 10.4286   8
   1 -11   0 49.2882 9.11505   6
   1 -11   0 60.1239 12.1314   9
   1 -11   0 57.9541 12.1019   2
  -1  11   0 79.9740 8.74561   4
  -1  11   0 65.6422 8.91720   3
  -1  11   0 61.5459 11.9547   9
  -1  11   0 73.1283 10.5464   6
   0 -11   0 1.99584 3.00235   3
   0 -11   0 11.1835 5.39372   2
   0 -11   0 1.05844 2.56476   8
   0 -11   0 -1.1556 3.26099   6
   0 -11   0 11.2626 4.54307   9
   0  11   0 -0.4142 2.11475   7
   0  11   0 -2.8194 2.17794   6
   0  11   0 -4.4388 3.14759   9
   0  11   0 0.99110 2.17050   4
   0  11   0 -1.3661 1.92521   3
  -1 -11   0 87.3897 10.6706   8
  -1 -11   0 76.2688 9.19643   4
  -1 -11   0 81.6696 12.7099   9
  -1 -11   0 101.150 11.9020   6
  -1 -11   0 79.0835 9.98312   3
  -1 -11   0 70.8578 11.8920   2
   1  11   0 76.8876 8.12883   7
   1  11   0 71.4732 10.8566   9
   1  11   0 82.0730 9.46134   3
   1  11   0 66.7856 7.96029   4
  -2 -11   0 140.288 11.3543   6
  -2 -11   0 121.553 9.54284   4
  -2 -11   0 112.450 10.0280   3
  -2 -11   0 115.571 11.3247   2
  -2 -11   0 132.392 9.87408   8
  -2 -11   0 139.203 12.6423   9
  -2 -11   0 134.883 10.4667   7
   2  11   0 131.631 9.63523   7
   2  11   0 113.695 8.91191   4
   2  11   0 100.978 8.52174   1
   2  11   0 134.294 11.9899   9
  -3 -11   0 11.5062 4.67289   3
  -3 -11   0 5.67881 3.66801   4
  -3 -11   0 9.17385 4.37873   7
  -3 -11   0 12.1235 4.43940   2
  -3 -11   0 14.0815 4.76881   9
  -3 -11   0 15.8210 5.00990   6
   3  11   0 10.6635 4.12613   7
   3  11   0 9.71115 3.70379   5
   3  11   0 8.32581 3.83804   4
   3  11   0 5.77507 3.73366   1
   3  11   0 5.96689 3.77975   9
  -4 -11   0 5.50944 3.67848   4
  -4 -11   0 4.91147 3.08841   6
  -4 -11   0 11.9408 4.50586   3
  -4 -11   0 4.43588 3.95934   7
   4  11   0 6.71180 4.17172   1
   4  11   0 2.27209 3.50113   5
   4  11   0 9.00220 4.29036   7
  -5 -11   0 325.485 19.6525   7
  -5 -11   0 300.816 17.7527   4
  -5 -11   0 308.694 18.6634   3
  -5 -11   0 354.869 18.0200   6
   5  11   0 325.210 18.4456   5
   5  11   0 329.344 18.8922   7
   5  11   0 339.864 19.0524   1
  -6 -11   0 20.9346 6.66041   7
  -6 -11   0 25.0157 7.07653   3
  -6 -11   0 12.8120 5.06639   4
   6  11   0 30.5668 7.03261   7
   6  11   0 28.7070 8.96498   5
   6  11   0 17.7608 6.30048   1
  -7 -11   0 11.3596 5.11440   4
  -7 -11   0 4.95576 5.26886   7
  -7 -11   0 10.7824 5.74415   3
   7  11   0 2.44834 7.85195   5
   7  11   0 3.57334 5.51675   1
   7  11   0 8.41898 5.30084   7
  -8 -11   0 21.4813 7.30624   3
  -8 -11   0 26.3276 7.14244   4
  -8 -11   0 24.9123 7.82449   7
   8  11   0 13.1511 7.80597   1
   8  11   0 9.00382 6.03811   7
   8  11   0 7.12221 10.2223   5
  -9 -11   0 97.9526 15.2865   7
  -9 -11   0 106.541 15.5896   3
   9  11   0 76.5274 12.6168   7
   9  11   0 74.2661 16.8255   5
   4 -12   0 120.167 19.6479   2
   4 -12   0 112.145 16.9676   8
  -4  12   0 112.023 15.1474   6
  -4  12   0 89.6760 12.9405   3
   3 -12   0 42.4851 10.3047   8
   3 -12   0 60.2449 13.6664   2
   3 -12   0 43.3429 10.3483   6
  -3  12   0 53.9541 10.2291   6
  -3  12   0 55.8331 9.39830   3
   2 -12   0 8.77299 5.42378   2
   2 -12   0 5.43089 5.23196   6
   2 -12   0 5.71111 5.01077   8
  -2  12   0 7.56634 3.17952   4
  -2  12   0 4.76689 4.51024   6
  -2  12   0 11.9617 4.93379   3
   1 -12   0 72.3527 13.7667   2
   1 -12   0 59.6207 10.5073   8
   1 -12   0 53.0982 10.4138   6
  -1  12   0 54.3719 9.59248   6
  -1  12   0 44.0657 7.81549   3
  -1  12   0 58.9471 7.88394   4
   0 -12   0 23.2146 7.01356   6
   0 -12   0 32.4887 8.69037   9
   0 -12   0 27.5676 8.65663   2
   0 -12   0 29.1882 6.87430   8
   0 -12   0 23.5097 6.69844   3
   0  12   0 27.0406 6.55331   6
   0  12   0 19.8093 7.70788   9
   0  12   0 23.4559 5.66235   3
   0  12   0 30.1294 5.72518   4
  -1 -12   0 8.57038 3.83280   4
  -1 -12   0 21.4168 6.15057   6
  -1 -12   0 24.9508 7.48071   2
  -1 -12   0 18.4063 5.71302   8
  -1 -12   0 22.0536 6.30998   9
  -1 -12   0 11.4771 4.64295   3
   1  12   0 10.8542 3.66440   4
   1  12   0 9.48633 3.68297   7
   1  12   0 10.3310 5.23219   9
   1  12   0 5.83045 3.17014   3
  -2 -12   0 6.44935 3.50776   4
  -2 -12   0 6.86006 4.59631   6
  -2 -12   0 7.25395 4.92698   2
  -2 -12   0 12.5249 4.93244   9
  -2 -12   0 -2.5838 2.89299   3
   2  12   0 2.62870 3.40353   1
   2  12   0 1.17128 4.18915   9
   2  12   0 1.07292 2.35178   7
   2  12   0 8.04911 3.25784   3
   2  12   0 9.02127 3.53807   4
  -3 -12   0 19.2459 5.53642   4
  -3 -12   0 25.7837 5.93737   6
  -3 -12   0 28.7602 6.79955   3
  -3 -12   0 19.2551 5.82369   7
   3  12   0 16.7084 4.95637   1
   3  12   0 17.5799 4.87576   4
   3  12   0 21.0617 5.30003   7
  -4 -12   0 402.210 20.5999   6
  -4 -12   0 357.792 20.5027   3
  -4 -12   0 377.583 21.0919   7
  -4 -12   0 356.470 19.7940   4
   4  12   0 403.197 20.6353   7
   4  12   0 378.077 19.8903   1
   4  12   0 363.275 18.7882   4
  -5 -12   0 3.59513 3.85658   4
  -5 -12   0 1.37944 3.67587   3
  -5 -12   0 3.48787 4.37049   7
   5  12   0 -0.1792 3.53542   7
   5  12   0 3.87271 4.46305   1
  -6 -12   0 5.35217 4.44829   3
  -6 -12   0 1.34261 3.06418   4
  -6 -12   0 3.68141 4.41723   7
   6  12   0 -1.8482 4.49921   1
   6  12   0 -3.6944 3.39275   7
  -7 -12   0 87.5965 12.9361   3
  -7 -12   0 72.3620 12.1622   7
  -7 -12   0 84.7763 12.4026   4
   7  12   0 79.6804 12.4956   1
   7  12   0 103.649 13.5035   7
  -8 -12   0 25.6756 8.70383   3
  -8 -12   0 19.8927 6.65884   4
  -8 -12   0 44.6692 10.3194   7
   8  12   0 22.3338 8.03861   7
   8  12   0 24.7247 9.31718   1
   3 -13   0 5.03989 5.31755   8
   3 -13   0 -4.6785 4.51275   6
   3 -13   0 1.02050 5.74779   2
  -3  13   0 -0.0889 3.92197   3
  -3  13   0 -1.5877 4.00908   6
   2 -13   0 86.7048 14.0692   8
   2 -13   0 90.5535 14.1939   6
   2 -13   0 86.1973 16.1095   2
  -2  13   0 84.7552 11.8930   3
  -2  13   0 70.7752 11.6189   6
   1 -13   0 226.142 17.9124   6
   1 -13   0 249.740 21.5397   2
  -1  13   0 225.463 15.2782   3
  -1  13   0 186.662 13.0393   4
  -1  13   0 214.951 16.6772   6
   0 -13   0 3.95269 4.16693   3
   0 -13   0 11.4957 5.92739   2
   0 -13   0 -0.4177 2.42199   6
   0 -13   0 -0.0349 3.72331   8
   0  13   0 2.71931 3.62625   6
   0  13   0 2.72569 3.11768   3
   0  13   0 -0.0327 2.22669   4
  -1 -13   0 75.3758 13.1536   2
  -1 -13   0 76.3479 13.1629   9
  -1 -13   0 61.8321 10.8656   6
  -1 -13   0 52.0855 9.00751   3
   1  13   0 74.7956 9.83824   3
   1  13   0 59.1559 9.58440   7
   1  13   0 63.9780 12.0303   9
   1  13   0 63.6520 8.48176   4
  -2 -13   0 55.9499 9.79492   6
  -2 -13   0 53.3385 10.6224   9
  -2 -13   0 81.1308 12.9447   2
  -2 -13   0 64.2691 9.58882   4
  -2 -13   0 57.6062 9.61402   3
   2  13   0 51.7940 8.32811   3
   2  13   0 48.6433 9.65402   9
   2  13   0 65.4403 8.57225   7
   2  13   0 57.8206 8.28012   4
  -3 -13   0 37.6277 8.10359   6
  -3 -13   0 19.5969 6.01032   4
  -3 -13   0 20.4050 6.23662   7
  -3 -13   0 27.7881 6.99006   3
   3  13   0 29.1161 6.45593   7
   3  13   0 17.3148 5.58479   1
   3  13   0 23.7511 5.40569   4
  -4 -13   0 1.75503 3.76990   3
  -4 -13   0 3.06646 4.33682   7
  -4 -13   0 4.12648 3.94900   6
  -4 -13   0 1.07391 3.48826   4
   4  13   0 -0.7662 2.96415   7
   4  13   0 1.62052 2.88266   4
   4  13   0 -1.2314 3.49328   1
  -5 -13   0 43.9856 8.92271   3
  -5 -13   0 35.7048 7.66877   4
  -5 -13   0 46.9072 9.73767   7
   5  13   0 38.9883 8.33504   1
   5  13   0 32.7260 7.58103   7
  -6 -13   0 9.64690 5.50679   4
  -6 -13   0 8.96239 5.77748   7
  -6 -13   0 5.42889 5.03044   3
   6  13   0 5.10277 5.53563   1
   6  13   0 8.95639 5.61526   7
  -7 -13   0 32.9875 8.41520   3
  -7 -13   0 25.7973 7.89961   4
  -7 -13   0 39.0023 9.80663   7
   7  13   0 28.6277 9.24134   1
   7  13   0 15.7835 6.54188   7
  -8 -13   0 11.6373 6.18593   3
  -8 -13   0 10.3172 8.17314   4
  -8 -13   0 11.7066 6.90191   7
   8  13   0 4.62675 7.46311   1
   8  13   0 7.83648 6.01833   7
   2 -14   0 14.2379 6.54780   8
   2 -14   0 7.12515 7.14137   2
   2 -14   0 10.8794 5.46237   6
  -2  14   0 10.3074 5.82818   6
  -2  14   0 8.25832 5.48804   3
   1 -14   0 -3.1312 3.65953   6
   1 -14   0 7.57371 5.42014   8
   1 -14   0 4.10872 4.15707   2
  -1  14   0 -0.9540 3.74419   6
  -1  14   0 2.92336 3.83861   3
   0 -14   0 17.8378 7.07404   3
   0 -14   0 18.4344 7.37310   6
   0 -14   0 28.4621 9.13112   2
   0  14   0 23.9790 6.01499   4
   0  14   0 12.9153 5.32342   3
   0  14   0 29.6003 7.97429   6
  -1 -14   0 58.7991 12.0273   2
  -1 -14   0 25.2825 6.64703   3
  -1 -14   0 26.3449 7.72168   6
   1  14   0 10.2712 4.22813   4
   1  14   0 14.5899 5.06081   3
   1  14   0 13.2019 5.43783   6
  -2 -14   0 8.54028 4.01338   4
  -2 -14   0 8.51632 4.66823   3
  -2 -14   0 18.6425 6.86960   2
  -2 -14   0 8.32133 5.32914   6
   2  14   0 0.77829 3.18461   4
   2  14   0 2.43789 3.26866   3
   2  14   0 10.3452 4.60921   7
  -3 -14   0 46.0035 9.27837   6
  -3 -14   0 33.3341 7.80028   3
  -3 -14   0 40.6218 8.06891   4
   3  14   0 26.6240 6.09126   4
   3  14   0 24.4092 5.76369   7
   3  14   0 12.3534 4.46649   3
  -4 -14   0 59.8370 10.4397   7
  -4 -14   0 39.1516 8.14866   4
  -4 -14   0 56.8841 10.5353   3
  -4 -14   0 34.9748 8.18378   6
   4  14   0 44.7767 8.60086   1
   4  14   0 47.5270 8.68916   7
   4  14   0 41.2626 7.71348   4
  -5 -14   0 26.2346 7.93212   3
  -5 -14   0 23.0626 7.56645   7
  -5 -14   0 10.0339 5.08272   4
   5  14   0 12.5044 4.67575   4
   5  14   0 22.0249 6.50386   7
   5  14   0 4.68039 5.05516   1
  -6 -14   0 57.9409 10.4925   4
  -6 -14   0 77.9604 12.9764   7
  -6 -14   0 60.3143 11.2856   3
   6  14   0 59.9757 10.7580   7
   6  14   0 81.6411 12.7519   1
  -7 -14   0 6.64979 5.34564   4
  -7 -14   0 9.69454 6.19875   3
  -7 -14   0 3.50428 5.81613   7
   7  14   0 -2.2474 6.21340   1
   7  14   0 2.88208 4.93963   7
   1 -15   0 1.83617 4.43340   6
   1 -15   0 -0.0799 4.91077   2
  -1  15   0 0.54544 4.62682   6
  -1  15   0 1.40263 4.26750   3
   0 -15   0 25.7907 8.62527   6
   0 -15   0 35.0771 11.0643   2
   0  15   0 5.34176 4.95575   4
   0  15   0 7.29761 4.51855   3
   0  15   0 -1.7428 3.45154   6
  -1 -15   0 9.48928 6.67776   2
  -1 -15   0 -0.9294 4.28654   3
  -1 -15   0 7.56195 6.09893   6
   1  15   0 -1.0184 3.38979   3
   1  15   0 -2.4727 3.02517   4
   1  15   0 4.06823 4.71527   6
  -2 -15   0 39.8630 8.44214   4
  -2 -15   0 41.3317 15.6712   2
  -2 -15   0 49.9472 9.93017   3
  -2 -15   0 55.0231 11.2190   6
   2  15   0 33.0317 7.17751   4
   2  15   0 32.0186 7.66753   3
  -3 -15   0 -2.1595 3.66225   4
  -3 -15   0 5.04825 4.98152   3
  -3 -15   0 10.0096 5.37474   6
   3  15   0 -2.2064 2.33094   4
   3  15   0 4.49680 3.96191   7
   3  15   0 3.52544 3.33688   3
  -4 -15   0 35.8700 8.54301   4
  -4 -15   0 26.9256 7.87620   6
  -4 -15   0 38.0143 9.16803   3
   4  15   0 32.7969 7.10594   7
   4  15   0 19.7702 6.30513   4
  -5 -15   0 79.3762 12.3795   4
  -5 -15   0 78.0337 12.8304   3
   5  15   0 75.7905 10.8493   4
   5  15   0 80.3044 11.7916   7
   5  15   0 87.8933 12.5098   1
  -6 -15   0 10.3326 5.12796   4
  -6 -15   0 3.80154 5.00093   3
  -6 -15   0 -0.9747 5.61700   7
   6  15   0 2.94606 4.72300   4
   6  15   0 3.19258 4.79892   7
   6  15   0 -6.5234 5.55684   1
   0 -16   0 13.0320 6.13483   2
   0 -16   0 7.58472 6.32226   6
   0  16   0 1.32935 4.79780   6
   0  16   0 8.69565 4.61234   3
  -1 -16   0 3.41044 5.92895   6
  -1 -16   0 -1.0672 3.75318   3
  -1 -16   0 20.3300 7.23015   2
   1  16   0 3.68877 4.90085   3
   1  16   0 11.1115 6.43345   6
   1  16   0 5.62486 4.48565   4
  -2 -16   0 7.64508 5.84553   3
  -2 -16   0 6.35370 5.85341   6
   2  16   0 14.2126 5.72474   3
   2  16   0 9.09850 4.48918   4
   2  16   0 17.3347 6.90050   6
  -3 -16   0 9.33182 6.29015   6
  -3 -16   0 14.8348 6.43268   3
  -3 -16   0 8.31573 5.66618   4
   3  16   0 11.6145 4.96914   4
   3  16   0 13.6989 5.52330   3
   3  16   0 5.99957 4.97816   7
  -4 -16   0 38.2263 8.68941   4
  -4 -16   0 21.2789 7.09043   3
   4  16   0 23.1234 6.70321   4
   4  16   0 34.4824 8.05112   7
   4  16   0 22.5887 7.03608   3
  -5 -16   0 0.64281 5.04832   3
  -5 -16   0 14.6025 6.43600   4
   5  16   0 6.71127 5.06893   4
   5  16   0 4.92426 4.37861   7
   5  16  -1 2.86219 4.51734   7
   5  16  -1 16.0012 6.10494   4
  -5 -16   1 13.6491 7.19454   3
  -5 -16   1 4.47187 5.01796   4
   4  16  -1 2.25532 4.58267   7
   4  16  -1 16.9063 5.77540   4
   4  16  -1 8.16311 5.20182   3
  -4 -16   1 9.94958 5.72712   3
  -4 -16   1 8.00015 5.57290   4
   3  16  -1 82.0610 12.2233   3
   3  16  -1 78.5826 11.2736   4
   3  16  -1 67.6826 10.7378   7
  -3 -16   1 68.2332 12.0472   6
  -3 -16   1 69.1807 12.0031   3
  -3 -16   1 68.5605 11.6044   4
   2  16  -1 14.1448 5.83737   3
   2  16  -1 12.3876 5.00474   4
   2  16  -1 7.25361 4.89081   6
  -2 -16   1 8.81261 6.56880   6
  -2 -16   1 11.0814 6.05587   3
   1  16  -1 33.6614 8.16017   3
   1  16  -1 41.6373 7.71514   4
   1  16  -1 36.5954 9.11072   6
  -1 -16   1 43.6965 11.6193   2
  -1 -16   1 32.3825 9.35514   6
  -1 -16   1 27.7624 8.53104   3
   0  16  -1 1.79377 5.79356   6
   0  16  -1 0.92737 3.94053   3
   0 -16   1 47.7863 12.1083   2
   0 -16   1 8.68667 7.76409   6
   6  15  -1 49.7735 9.90343   7
   6  15  -1 26.3574 8.40767   1
   6  15  -1 30.9703 7.57583   4
  -6 -15   1 38.1223 9.18747   4
  -6 -15   1 25.8935 8.42876   3
   5  15  -1 17.3699 8.29415   1
   5  15  -1 11.2657 5.08708   4
   5  15  -1 13.0653 5.70443   7
  -5 -15   1 13.3932 5.69269   4
  -5 -15   1 18.2806 7.19415   3
   4  15  -1 128.492 13.6187   4
   4  15  -1 121.564 13.5621   7
  -4 -15   1 123.419 15.4016   6
  -4 -15   1 91.4877 13.7745   3
  -4 -15   1 106.049 13.7096   4
   3  15  -1 0.09977 3.78380   7
   3  15  -1 2.19831 3.61841   3
   3  15  -1 2.60283 3.48063   4
  -3 -15   1 3.41471 4.89975   6
  -3 -15   1 -1.0317 3.85993   3
  -3 -15   1 -0.6027 3.69191   4
   2  15  -1 5.26515 3.97240   4
   2  15  -1 2.97133 4.13855   3
  -2 -15   1 11.6452 6.02915   6
  -2 -15   1 5.92754 5.33797   3
   1  15  -1 14.2566 5.19671   4
   1  15  -1 25.9678 6.56253   3
   1  15  -1 19.0654 6.52307   6
  -1 -15   1 38.6777 10.2837   2
  -1 -15   1 12.7194 5.55767   3
  -1 -15   1 21.4908 7.66523   6
   0  15  -1 148.110 12.8163   4
   0  15  -1 199.207 16.7281   6
   0  15  -1 176.588 14.5686   3
   0 -15   1 162.565 19.4789   6
   0 -15   1 198.137 20.1072   2
  -1  15  -1 1.11211 4.34135   3
  -1  15  -1 7.57086 5.62953   6
   1 -15   1 1.52788 5.17109   6
   1 -15   1 10.9288 7.26443   2
   7  14  -1 17.6337 8.19394   1
   7  14  -1 19.3324 7.48600   7
  -7 -14   1 22.2139 7.89229   4
  -7 -14   1 15.3657 7.76109   7
  -7 -14   1 8.74019 5.83558   3
   6  14  -1 72.0814 10.9494   4
   6  14  -1 61.6076 11.0639   1
   6  14  -1 90.2551 12.6925   7
  -6 -14   1 92.8508 13.7118   7
  -6 -14   1 58.1739 11.4838   3
  -6 -14   1 111.970 14.5467   4
   5  14  -1 131.519 14.5054   7
   5  14  -1 119.058 14.0624   1
   5  14  -1 107.446 12.4912   4
  -5 -14   1 137.523 16.2168   7
  -5 -14   1 116.222 14.3348   4
  -5 -14   1 128.811 16.2226   3
   4  14  -1 -1.7923 5.05135   1
   4  14  -1 -4.1287 2.69867   7
   4  14  -1 -2.6090 2.42664   4
  -4 -14   1 0.30189 3.93251   6
  -4 -14   1 1.42616 4.45736   3
  -4 -14   1 2.00673 3.65104   4
   3  14  -1 240.158 15.2031   4
   3  14  -1 217.948 15.2631   3
  -3 -14   1 202.843 15.5885   3
  -3 -14   1 212.480 15.4726   4
  -3 -14   1 245.492 17.9750   6
   2  14  -1 135.494 13.5174   4
   2  14  -1 109.252 11.5069   7
   2  14  -1 101.712 12.3034   3
  -2 -14   1 118.061 16.3338   2
  -2 -14   1 101.239 12.5862   4
  -2 -14   1 90.9269 13.1342   6
  -2 -14   1 100.125 13.1087   3
   1  14  -1 184.019 14.9208   6
   1  14  -1 174.194 12.5617   4
   1  14  -1 144.099 12.1013   3
  -1 -14   1 192.303 16.2944   6
  -1 -14   1 171.767 17.2112   2
  -1 -14   1 127.118 14.8714   3
   0  14  -1 -2.3912 1.74535   3
   0  14  -1 -2.0800 3.25253   4
   0  14  -1 2.90677 4.08489   6
   0 -14   1 5.54457 4.92066   3
   0 -14   1 4.39106 5.32926   6
   0 -14   1 10.6343 6.27222   2
  -1  14  -1 4.56567 3.91433   3
  -1  14  -1 1.19722 4.06445   4
  -1  14  -1 1.21095 4.09520   6
   1 -14   1 6.33243 4.00515   8
   1 -14   1 6.41107 5.35827   2
   1 -14   1 1.16222 4.83534   6
  -2  14  -1 -4.0339 3.62576   3
  -2  14  -1 1.27695 4.98780   6
   2 -14   1 14.4747 7.44222   2
   2 -14   1 5.53821 5.36930   8
   2 -14   1 -2.6953 4.70294   6
   8  13  -1 5.73937 5.87335   7
   8  13  -1 -6.7663 6.95438   1
  -8 -13   1 7.25051 6.24179   3
  -8 -13   1 8.44704 6.89890   7
   7  13  -1 57.3488 10.2969   7
   7  13  -1 60.6455 11.8801   1
  -7 -13   1 57.8915 11.2048   7
  -7 -13   1 57.1625 10.2085   4
  -7 -13   1 57.3843 10.9660   3
   6  13  -1 -0.0140 3.75865   7
   6  13  -1 -8.3536 4.25423   1
  -6 -13   1 0.77437 4.24808   7
  -6 -13   1 6.22958 5.22228   3
  -6 -13   1 4.63523 4.02491   4
   5  13  -1 -1.4653 4.57516   1
   5  13  -1 8.21086 4.07590   4
   5  13  -1 5.82221 4.25994   7
  -5 -13   1 5.62009 4.95287   7
  -5 -13   1 3.28526 4.03528   3
  -5 -13   1 1.97698 3.66876   4
   4  13  -1 -6.5290 3.54819   1
   4  13  -1 1.71938 2.98065   4
   4  13  -1 1.54356 3.63779   7
  -4 -13   1 9.96931 4.62345   3
  -4 -13   1 2.10125 3.54824   6
  -4 -13   1 6.56641 4.46667   4
  -4 -13   1 0.46961 3.76034   7
   3  13  -1 76.3009 9.77734   1
   3  13  -1 66.0217 9.04831   4
   3  13  -1 98.2084 11.1486   7
  -3 -13   1 85.8493 11.9326   3
  -3 -13   1 103.804 13.2174   6
  -3 -13   1 99.0810 12.2644   4
   2  13  -1 4.31973 3.08303   4
   2  13  -1 4.24511 3.43404   7
   2  13  -1 1.77893 2.71767   3
   2  13  -1 -0.0938 4.06225   9
  -2 -13   1 5.33582 4.74148   6
  -2 -13   1 7.96760 4.93173   2
  -2 -13   1 1.99196 3.13495   4
  -2 -13   1 2.37923 3.44497   3
  -2 -13   1 7.25937 4.00947   9
   1  13  -1 47.0849 7.11927   7
   1  13  -1 57.3427 8.29242   4
   1  13  -1 48.4887 10.7565   9
   1  13  -1 55.0461 8.86109   3
  -1 -13   1 54.1145 11.7914   2
  -1 -13   1 41.5949 8.07007   3
  -1 -13   1 53.6258 10.8224   9
  -1 -13   1 57.6416 10.3515   6
   0  13  -1 7.39596 4.77346   6
   0  13  -1 16.3045 4.95065   3
   0  13  -1 24.5885 5.69430   4
   0 -13   1 14.2857 6.21096   3
   0 -13   1 29.0372 8.00748   6
   0 -13   1 17.7093 6.43866   8
   0 -13   1 18.8532 8.08963   2
  -1  13  -1 14.0088 4.28080   4
  -1  13  -1 13.0851 5.73627   6
  -1  13  -1 20.6010 5.50714   3
   1 -13   1 21.9618 7.07758   6
   1 -13   1 37.4568 10.0297   2
   1 -13   1 31.2918 8.01893   8
  -2  13  -1 4.50489 5.73114   4
  -2  13  -1 2.35005 4.11700   6
  -2  13  -1 6.08511 4.38258   3
   2 -13   1 8.08385 5.15288   8
   2 -13   1 21.6910 8.36850   2
   2 -13   1 8.75440 5.44124   6
  -3  13  -1 3.02086 5.00083   6
  -3  13  -1 2.32808 4.47909   3
   3 -13   1 10.7599 6.35722   6
   3 -13   1 21.4504 7.76985   2
   3 -13   1 11.5440 6.14126   8
   8  12  -1 58.3298 11.0152   7
   8  12  -1 37.5826 10.0038   1
  -8 -12   1 43.7174 9.67822   4
  -8 -12   1 26.6260 8.98562   7
  -8 -12   1 44.4959 10.1405   3
   7  12  -1 17.0607 6.61823   7
   7  12  -1 34.9512 8.86519   1
  -7 -12   1 30.0507 8.32404   4
  -7 -12   1 37.0656 9.15582   7
  -7 -12   1 25.8289 8.37677   3
   6  12  -1 148.547 15.6058   7
   6  12  -1 118.322 14.0384   1
  -6 -12   1 162.582 14.0979   7
  -6 -12   1 121.711 15.2318   3
  -6 -12   1 151.868 13.1549   4
   5  12  -1 -0.5359 3.23504   7
   5  12  -1 3.96870 4.71532   1
  -5 -12   1 -0.5560 2.88025   4
  -5 -12   1 3.51495 3.61425   6
  -5 -12   1 -0.1403 3.85613   7
  -5 -12   1 -0.3287 3.41271   3
   4  12  -1 5.12250 2.98498   4
   4  12  -1 5.00890 3.49377   7
   4  12  -1 1.48429 3.86256   1
  -4 -12   1 4.17921 3.54303   4
  -4 -12   1 12.2679 5.15413   7
  -4 -12   1 8.13489 3.97548   3
  -4 -12   1 11.9537 4.68558   6
   3  12  -1 138.967 10.6509   1
   3  12  -1 124.910 10.5070   7
   3  12  -1 140.928 10.5184   4
  -3 -12   1 117.972 11.0501   6
  -3 -12   1 110.804 12.8734   3
  -3 -12   1 125.621 11.1808   7
  -3 -12   1 129.443 10.9241   4
   2  12  -1 44.1814 7.53604   3
   2  12  -1 47.2932 7.10832   4
   2  12  -1 35.3022 8.65484   9
   2  12  -1 51.6803 7.28165   1
   2  12  -1 48.7108 7.12763   7
  -2 -12   1 46.6386 8.78278   6
  -2 -12   1 41.4518 7.25068   4
  -2 -12   1 37.8932 7.61872   3
  -2 -12   1 53.4854 9.94024   9
  -2 -12   1 72.5928 12.1252   2
   1  12  -1 111.030 9.05732   7
   1  12  -1 132.497 10.6313   3
   1  12  -1 106.380 9.05875   4
   1  12  -1 117.818 12.7735   9
  -1 -12   1 132.096 13.7933   9
  -1 -12   1 127.555 14.5564   6
  -1 -12   1 125.171 13.3329   2
  -1 -12   1 127.025 10.5050   4
  -1 -12   1 115.320 10.8717   8
  -1 -12   1 112.317 12.8270   3
   0  12  -1 -1.5390 2.51174   6
   0  12  -1 -2.6117 1.81936   4
   0  12  -1 3.00005 3.12680   3
   0  12  -1 -0.2634 4.52635   9
   0 -12   1 8.69748 5.51138   2
   0 -12   1 2.86502 3.38098   8
   0 -12   1 0.82869 3.64681   6
   0 -12   1 14.4432 5.55435   9
   0 -12   1 4.49066 4.05572   3
  -1  12  -1 75.2856 11.0278   6
  -1  12  -1 77.3105 9.39270   4
  -1  12  -1 81.3644 10.6320   3
   1 -12   1 81.0649 12.6876   6
   1 -12   1 97.3085 16.1314   2
   1 -12   1 73.9032 11.5423   8
  -2  12  -1 7.82522 5.13781   6
  -2  12  -1 5.93331 3.67944   4
  -2  12  -1 0.48338 3.12059   3
   2 -12   1 4.54817 4.03768   2
   2 -12   1 7.53921 4.63876   8
   2 -12   1 1.06856 3.38110   6
  -3  12  -1 9.73544 4.71493   3
  -3  12  -1 9.49861 5.85052   6
   3 -12   1 21.9449 7.47844   8
   3 -12   1 23.2013 8.59264   2
   3 -12   1 9.94387 5.87516   6
  -4  12  -1 25.4581 7.95627   6
  -4  12  -1 26.5467 7.34984   3
   4 -12   1 27.7641 8.28275   6
   4 -12   1 45.4268 12.1419   2
   4 -12   1 37.5563 9.29698   8
   9  11  -1 -0.2582 8.60205   5
   9  11  -1 1.36310 4.79953   7
  -9 -11   1 0.49031 6.06491   7
  -9 -11   1 3.49079 5.73807   3
   8  11  -1 15.8729 7.21608   7
   8  11  -1 16.8771 7.62666   1
   8  11  -1 4.04831 9.82055   5
  -8 -11   1 26.1585 8.23447   3
  -8 -11   1 29.1184 8.18795   4
  -8 -11   1 34.1503 8.82689   7
   7  11  -1 75.2279 11.9810   1
   7  11  -1 56.2951 9.98450   7
   7  11  -1 63.2534 12.9309   5
  -7 -11   1 58.7455 10.5285   3
  -7 -11   1 56.1635 10.5194   7
  -7 -11   1 71.0297 11.0083   4
   6  11  -1 0.59384 3.61619   7
   6  11  -1 -3.1258 4.99591   5
   6  11  -1 1.42373 4.70218   1
  -6 -11   1 0.20845 2.39244   4
  -6 -11   1 4.94623 4.15372   3
  -6 -11   1 7.12179 4.40551   7
   5  11  -1 17.7289 5.82921   1
   5  11  -1 26.6775 7.34772   5
   5  11  -1 22.3708 6.10894   7
  -5 -11   1 24.0858 5.79484   6
  -5 -11   1 32.5210 7.07706   3
  -5 -11   1 10.6687 4.59233   4
  -5 -11   1 21.4634 6.31936   7
   4  11  -1 -4.8364 3.25889   5
   4  11  -1 -1.6933 1.76478   7
   4  11  -1 3.71383 4.06679   1
  -4 -11   1 -0.3310 1.71496   4
  -4 -11   1 0.30504 2.23185   3
  -4 -11   1 -0.0352 3.08800   7
  -4 -11   1 3.00378 3.33774   6
   3  11  -1 3.80503 3.18864   1
   3  11  -1 -1.6031 2.28978   7
   3  11  -1 0.49110 2.44498   4
   3  11  -1 -1.6619 2.43014   9
  -3 -11   1 2.31457 3.17999   6
  -3 -11   1 9.32296 3.34123   9
  -3 -11   1 0.36651 2.82034   7
  -3 -11   1 0.72091 2.64455   4
  -3 -11   1 0.60044 2.78884   3
  -3 -11   1 4.62961 3.10193   2
   2  11  -1 144.831 10.4100   7
   2  11  -1 150.897 10.4140   4
   2  11  -1 175.253 10.8404   1
   2  11  -1 154.839 13.2657   9
  -2 -11   1 174.529 13.9224   2
  -2 -11   1 164.442 12.2017   3
  -2 -11   1 176.214 14.2859   9
  -2 -11   1 147.868 12.0141   6
  -2 -11   1 150.925 10.7718   4
   1  11  -1 15.7934 3.83308   7
   1  11  -1 18.1942 4.70069   3
   1  11  -1 20.0927 6.30343   9
   1  11  -1 20.7701 4.73750   4
  -1 -11   1 19.6747 6.58145   2
  -1 -11   1 32.0673 7.76950   9
  -1 -11   1 15.5678 5.49665   6
  -1 -11   1 19.6104 5.20068   8
  -1 -11   1 24.5001 6.08644   3
  -1 -11   1 17.4851 4.80110   4
   0  11  -1 72.7084 12.1448   9
   0  11  -1 69.0518 8.82852   3
   0  11  -1 60.0617 6.70294   7
   0  11  -1 61.4142 7.86736   4
   0 -11   1 57.7664 8.95653   3
   0 -11   1 71.0816 10.2926   8
   0 -11   1 55.2014 9.70297   6
   0 -11   1 75.5661 12.8010   2
   0 -11   1 76.3487 12.6547   9
  -1  11  -1 9.89326 3.59240   3
  -1  11  -1 8.09722 5.39639   9
  -1  11  -1 15.5233 5.29713   6
  -1  11  -1 8.61711 3.35296   4
   1 -11   1 24.7157 7.11640   6
   1 -11   1 21.1707 7.50823   2
   1 -11   1 11.6656 5.19865   8
   1 -11   1 39.8766 9.73948   9
  -2  11  -1 91.2934 12.2199   6
  -2  11  -1 93.5112 11.4483   3
  -2  11  -1 92.4595 9.93222   4
   2 -11   1 75.1994 11.8501   6
   2 -11   1 75.3568 12.3974   8
   2 -11   1 91.0308 15.7999   2
  -3  11  -1 86.9137 11.7191   3
  -3  11  -1 78.9965 9.50267   4
  -3  11  -1 65.3196 10.9687   6
   3 -11   1 71.5658 11.9190   6
   3 -11   1 86.1242 15.6254   2
   3 -11   1 63.8219 11.7790   8
  -4  11  -1 0.86729 3.62467   3
  -4  11  -1 0.14777 2.79945   6
   4 -11   1 5.88327 5.39753   8
   4 -11   1 2.45081 4.67917   6
   4 -11   1 11.5255 5.29040   2
  -5  11  -1 5.04191 5.26537   3
  -5  11  -1 7.15124 5.76633   6
   5 -11   1 10.7662 7.35690   2
   5 -11   1 9.42423 5.11277   8
   9  10  -1 7.22260 9.03483   5
   9  10  -1 -0.1116 4.14351   7
   9  10  -1 -0.6462 6.53938   1
  -9 -10   1 -1.4330 4.85577   4
  -9 -10   1 11.8667 6.60228   3
  -9 -10   1 -1.4060 4.83540   7
   8  10  -1 -0.1583 6.04671   1
   8  10  -1 -4.2389 3.90034   7
   8  10  -1 -8.9470 7.96539   5
  -8 -10   1 0.91090 3.07765   4
  -8 -10   1 -1.0871 3.84691   3
  -8 -10   1 7.88082 5.17214   7
   7  10  -1 43.8091 11.8985   5
   7  10  -1 38.7401 8.92310   1
   7  10  -1 51.0259 9.39899   7
  -7 -10   1 29.8588 8.04280   7
  -7 -10   1 42.3019 8.39902   4
  -7 -10   1 47.3564 9.17137   3
   6  10  -1 83.1789 11.2905   1
   6  10  -1 97.0919 11.5543   7
   6  10  -1 83.2052 12.3438   5
  -6 -10   1 70.3044 10.1152   4
  -6 -10   1 73.4129 11.2621   3
  -6 -10   1 87.4595 11.8828   7
   5  10  -1 75.2348 9.98605   1
   5  10  -1 89.5393 11.4224   5
   5  10  -1 85.6682 10.6369   7
  -5 -10   1 60.8908 9.64193   7
  -5 -10   1 78.0927 10.6536   3
  -5 -10   1 85.0728 9.88362   6
  -5 -10   1 80.0891 10.3280   4
   4  10  -1 224.281 14.0958   7
   4  10  -1 231.341 13.5739   5
   4  10  -1 227.055 14.0126   1
  -4 -10   1 195.704 13.7746   3
  -4 -10   1 220.277 13.6572   4
  -4 -10   1 203.456 13.0099   6
  -4 -10   1 229.770 14.7549   7
   3  10  -1 359.660 17.8338   7
   3  10  -1 367.749 18.4672   9
   3  10  -1 355.762 16.8139   4
   3  10  -1 366.235 17.4699   1
   3  10  -1 345.941 15.9832   5
  -3 -10   1 314.829 17.5990   3
  -3 -10   1 369.864 18.4055   6
  -3 -10   1 344.185 17.5786   4
  -3 -10   1 378.187 18.8507   2
  -3 -10   1 412.343 20.3013   9
  -3 -10   1 371.065 18.7158   7
   2  10  -1 16.5590 4.07620   7
   2  10  -1 14.4535 3.90754   4
   2  10  -1 28.7230 5.14248   1
   2  10  -1 21.1009 3.94521   5
  -2 -10   1 22.2636 5.00246   4
  -2 -10   1 17.8662 4.53808   3
  -2 -10   1 29.0289 5.19279   5
  -2 -10   1 21.8584 6.28510   2
  -2 -10   1 15.9270 4.34386   7
  -2 -10   1 35.8686 5.79055   8
  -2 -10   1 40.8158 7.67015   9
   1  10  -1 119.482 7.99278   1
   1  10  -1 105.546 7.94659   4
   1  10  -1 117.180 8.16631   7
   1  10  -1 111.727 7.17525   5
   1  10  -1 107.006 8.43135   3
  -1 -10   1 108.981 11.9948   6
  -1 -10   1 97.5003 13.3058   9
  -1 -10   1 108.383 7.97998   5
  -1 -10   1 113.321 9.44089   3
  -1 -10   1 105.270 8.87042   8
  -1 -10   1 109.212 8.73920   4
  -1 -10   1 103.049 13.7585   2
   0  10  -1 -0.7131 0.97281   4
   0  10  -1 1.37233 2.07357   7
   0  10  -1 0.58374 1.95303   3
   0 -10   1 0.36885 2.65755   8
   0 -10   1 1.72820 4.13115   2
   0 -10   1 3.78500 3.29589   9
   0 -10   1 2.07686 3.15653   6
   0 -10   1 3.25914 2.49973   3
  -1  10  -1 95.4139 11.3186   6
  -1  10  -1 85.1236 9.03414   4
  -1  10  -1 77.9828 9.29830   3
   1 -10   1 79.2558 11.3693   8
   1 -10   1 80.5147 10.9991   6
   1 -10   1 95.7174 14.4516   9
   1 -10   1 64.5549 9.25656   3
   1 -10   1 96.5220 14.4365   2
  -2  10  -1 16.2396 6.97195   9
  -2  10  -1 19.4615 5.52204   6
  -2  10  -1 13.0175 4.34998   3
  -2  10  -1 12.4438 3.91551   4
   2 -10   1 15.3707 6.06208   6
   2 -10   1 21.7772 6.25054   8
   2 -10   1 31.0429 8.43373   9
   2 -10   1 23.2226 8.20154   2
  -3  10  -1 45.9240 8.78130   6
  -3  10  -1 57.3788 9.15331   3
  -3  10  -1 32.4426 6.16281   4
   3 -10   1 45.6615 9.79867   8
   3 -10   1 38.6079 10.3546   2
   3 -10   1 55.2969 10.1232   6
  -4  10  -1 12.8803 4.99244   3
  -4  10  -1 13.3937 5.20908   6
   4 -10   1 25.8091 8.98916   2
   4 -10   1 23.0291 7.52321   8
   4 -10   1 21.4944 6.83253   6
  -5  10  -1 83.0291 12.2836   3
  -5  10  -1 96.0686 13.2168   6
   5 -10   1 97.3981 17.1395   2
   5 -10   1 84.7330 14.8166   8
  -6  10  -1 72.3405 14.5031   6
   9   9  -1 26.8887 7.93135   7
   9   9  -1 4.15948 7.17194   1
   9   9  -1 24.9090 10.6560   5
  -9  -9   1 9.97180 5.98368   4
  -9  -9   1 10.0246 6.23055   7
  -9  -9   1 13.3044 6.39945   3
   8   9  -1 98.1766 12.9648   7
   8   9  -1 80.6987 12.5164   1
   8   9  -1 91.0777 16.0660   5
  -8  -9   1 115.149 14.5555   3
  -8  -9   1 114.497 13.6568   4
  -8  -9   1 102.487 13.7742   7
   7   9  -1 -12.412 5.37578   5
   7   9  -1 1.18535 3.67614   7
   7   9  -1 1.94573 4.70969   1
  -7  -9   1 3.21613 3.74305   4
  -7  -9   1 3.09031 3.30474   3
  -7  -9   1 1.76220 3.61402   7
   6   9  -1 68.6018 9.88088   1
   6   9  -1 63.9516 9.56478   7
   6   9  -1 78.1137 11.7629   5
  -6  -9   1 66.5166 9.59568   4
  -6  -9   1 77.1729 11.0847   7
  -6  -9   1 67.1751 10.2549   3
   5   9  -1 80.5276 9.93421   7
   5   9  -1 77.0973 10.4304   5
   5   9  -1 101.575 11.2576   1
  -5  -9   1 96.9375 11.5048   3
  -5  -9   1 81.8866 10.7420   7
  -5  -9   1 84.6851 7.97438   6
  -5  -9   1 85.3383 9.87899   4
   4   9  -1 119.078 9.46146   1
   4   9  -1 136.804 10.3238   5
   4   9  -1 116.449 9.56243   7
  -4  -9   1 114.055 10.0019   7
  -4  -9   1 113.204 9.72810   3
  -4  -9   1 106.469 8.97379   4
  -4  -9   1 107.915 8.79429   6
   3   9  -1 128.888 9.63665   7
   3   9  -1 138.125 9.66131   1
   3   9  -1 126.358 8.64327   5
   3   9  -1 131.313 7.26391   8
  -3  -9   1 128.938 10.0313   7
  -3  -9   1 128.429 10.1404   9
  -3  -9   1 139.678 9.67538   4
  -3  -9   1 127.800 9.59843   6
  -3  -9   1 134.439 10.1362   3
  -3  -9   1 124.454 9.53566   2
   2   9  -1 6.99564 3.00883   7
   2   9  -1 7.82712 2.68232   4
   2   9  -1 6.39637 2.89205   1
   2   9  -1 6.95200 2.45871   5
  -2  -9   1 8.91619 3.38702   6
  -2  -9   1 8.43416 2.86373   8
  -2  -9   1 7.39430 3.62411   9
  -2  -9   1 7.07220 3.14117   3
  -2  -9   1 8.08735 3.21753   5
  -2  -9   1 8.97149 3.49061   7
  -2  -9   1 13.1415 3.91040   4
  -2  -9   1 5.53704 3.30403   2
   1   9  -1 6.17424 2.08512   5
   1   9  -1 8.13615 2.96907   3
   1   9  -1 4.71299 2.58675   1
   1   9  -1 6.80000 2.59049   7
   1   9  -1 6.69595 2.55389   4
  -1  -9   1 0.37147 3.45874   2
  -1  -9   1 7.55997 3.58441   6
  -1  -9   1 10.9609 4.22944   9
  -1  -9   1 7.62153 3.27436   3
  -1  -9   1 7.91558 3.46446   8
  -1  -9   1 7.61649 2.56306   5
  -1  -9   1 6.69164 2.62276   4
   0   9  -1 471.370 19.0243   4
   0   9  -1 478.835 18.0233   7
   0   9  -1 487.560 17.1584   1
   0   9  -1 456.553 19.8275   3
   0  -9   1 477.725 19.1415   5
   0  -9   1 466.518 21.4587   8
   0  -9   1 451.335 21.7504   6
   0  -9   1 469.978 26.0034   9
   0  -9   1 500.820 21.0929   3
   0  -9   1 467.094 24.9967   2
  -1   9  -1 309.539 12.7391   7
  -1   9  -1 314.002 14.7528   4
  -1   9  -1 343.043 17.5595   6
  -1   9  -1 337.678 16.2754   3
   1  -9   1 299.923 20.5662   2
   1  -9   1 320.406 17.9251   8
   1  -9   1 289.346 20.9251   9
   1  -9   1 312.781 16.3573   3
   1  -9   1 314.867 17.8262   6
   1  -9   1 295.594 15.1615   5
  -2   9  -1 3.81720 2.55049   4
  -2   9  -1 6.74708 3.40934   3
  -2   9  -1 4.48747 3.62233   6
   2  -9   1 8.94830 4.69201   8
   2  -9   1 4.05048 2.89602   5
   2  -9   1 26.7883 7.12955   9
   2  -9   1 13.2476 6.42158   2
   2  -9   1 4.82784 3.65933   6
  -3   9  -1 133.997 14.1433   9
  -3   9  -1 130.310 9.38883   4
  -3   9  -1 116.443 10.4603   3
  -3   9  -1 136.901 11.6864   6
   3  -9   1 134.772 11.2196   5
   3  -9   1 154.153 15.7501   9
   3  -9   1 142.599 15.0580   2
   3  -9   1 136.803 12.9957   8
   3  -9   1 136.413 12.3263   6
  -4   9  -1 4.23440 3.19440   4
  -4   9  -1 1.59170 3.07774   3
  -4   9  -1 6.65461 4.15556   6
   4  -9   1 1.80721 3.39915   6
   4  -9   1 11.5798 5.82175   2
   4  -9   1 4.75077 4.07337   5
   4  -9   1 7.08658 4.13589   8
  -5   9  -1 2.36832 4.07611   3
  -5   9  -1 9.06588 4.51176   6
   5  -9   1 10.7060 5.14777   8
   5  -9   1 15.2553 6.03427   2
  -6   9  -1 -1.5116 4.41341   6
  -6   9  -1 -2.9740 3.59609   3
   6  -9   1 6.69243 4.95488   8
   6  -9   1 10.4026 5.93678   2
   9   8  -1 44.0218 9.15033   7
   9   8  -1 38.4754 11.5068   5
   9   8  -1 42.2491 10.5523   1
  -9  -8   1 43.0514 9.35729   3
  -9  -8   1 55.6392 10.7189   7
  -9  -8   1 39.7407 8.72168   4
   8   8  -1 0.50347 5.69939   1
   8   8  -1 3.10138 7.81926   5
   8   8  -1 2.72809 4.41365   7
  -8  -8   1 4.57360 5.00152   3
  -8  -8   1 17.5519 5.78743   4
  -8  -8   1 6.57401 5.28444   7
   7   8  -1 22.3435 5.96321   7
   7   8  -1 20.9920 8.93236   5
   7   8  -1 26.5697 7.50638   1
  -7  -8   1 21.1169 5.88221   4
  -7  -8   1 15.0466 5.83433   7
  -7  -8   1 18.4066 6.21589   3
   6   8  -1 12.0283 3.97181   7
   6   8  -1 7.73879 4.22519   1
   6   8  -1 -0.8225 5.54997   5
  -6  -8   1 8.89788 3.73254   4
  -6  -8   1 8.51482 4.20654   3
  -6  -8   1 12.1154 4.27985   6
  -6  -8   1 10.0377 4.82422   7
   5   8  -1 20.4435 5.65057   1
   5   8  -1 17.5435 6.70825   5
   5   8  -1 18.1519 4.68304   7
  -5  -8   1 24.6947 5.59700   7
  -5  -8   1 22.7171 4.84390   6
  -5  -8   1 25.9601 6.12185   3
  -5  -8   1 19.6274 4.72643   4
   4   8  -1 0.80228 3.43750   5
   4   8  -1 2.26021 2.42017   1
   4   8  -1 -2.5861 2.04025   9
   4   8  -1 -1.0185 1.69986   7
  -4  -8   1 3.56612 2.50975   4
  -4  -8   1 -1.8406 2.20671   7
  -4  -8   1 2.59528 2.41330   6
  -4  -8   1 4.07672 2.54460   3
   3   8  -1 6.77785 3.05241   1
   3   8  -1 11.6786 3.52585   7
   3   8  -1 11.6138 3.60483   5
   3   8  -1 8.40219 2.08135   8
   3   8  -1 11.5595 4.06261   9
  -3  -8   1 11.5899 3.62147   9
  -3  -8   1 16.2346 4.22338   3
  -3  -8   1 8.35235 2.99329   6
  -3  -8   1 12.6526 3.60836   2
  -3  -8   1 18.1748 4.44208   7
  -3  -8   1 19.7047 4.36510   4
   2   8  -1 208.145 9.57190   5
   2   8  -1 174.066 10.4096   7
   2   8  -1 195.973 10.3479   4
   2   8  -1 197.942 10.5476   1
  -2  -8   1 196.201 10.9302   4
  -2  -8   1 210.882 11.7395   6
  -2  -8   1 174.873 12.2722   9
  -2  -8   1 202.963 11.4605   7
  -2  -8   1 183.746 11.0879   3
  -2  -8   1 185.118 12.0065   2
  -2  -8   1 199.335 9.87214   8
   1   8  -1 61.1264 5.32449   4
   1   8  -1 55.7713 5.02160   1
   1   8  -1 56.5141 4.42798   5
   1   8  -1 60.8719 5.43922   7
  -1  -8   1 60.8777 5.18780   5
  -1  -8   1 56.1686 6.44429   7
  -1  -8   1 62.9765 7.78494   6
  -1  -8   1 61.0078 5.82810   8
  -1  -8   1 75.0280 10.0449   2
  -1  -8   1 62.1897 9.31082   9
  -1  -8   1 62.8672 5.61070   1
  -1  -8   1 64.4937 6.95614   4
  -1  -8   1 72.5814 8.06697   3
   0   8  -1 -2.8230 1.10501   3
   0   8  -1 1.64966 1.49279   7
   0   8  -1 -0.0383 1.22976   1
   0   8  -1 -0.6763 1.25445   4
   0  -8   1 -0.9604 2.13811   6
   0  -8   1 1.29605 2.25532   8
   0  -8   1 2.35913 1.65461   5
   0  -8   1 -0.3365 1.83863   3
   0  -8   1 -0.3546 1.54853   1
   0  -8   1 -1.9180 2.40454   9
   0  -8   1 -1.8321 1.98602   2
  -1   8  -1 2.88412 1.99593   4
  -1   8  -1 3.24793 2.62649   6
  -1   8  -1 0.48865 1.92621   3
  -1   8  -1 3.35981 1.74511   7
   1  -8   1 0.26321 2.29275   3
   1  -8   1 6.94446 4.45409   9
   1  -8   1 2.87847 2.49088   5
   1  -8   1 -4.5289 3.18296   2
   1  -8   1 2.69322 2.99462   8
   1  -8   1 -1.7493 1.51519   6
  -2   8  -1 17.0714 4.32433   3
  -2   8  -1 20.7654 4.27249   4
  -2   8  -1 16.6376 4.55545   6
   2  -8   1 20.5395 6.40410   8
   2  -8   1 10.1573 5.05370   9
   2  -8   1 21.5421 5.64200   6
   2  -8   1 16.5821 4.65474   5
   2  -8   1 12.7235 6.66693   2
  -3   8  -1 38.0270 7.15660   6
  -3   8  -1 23.4098 5.70912   3
  -3   8  -1 40.4593 6.00467   4
  -3   8  -1 38.8669 8.98920   9
   3  -8   1 45.3308 9.10433   8
   3  -8   1 48.3496 10.6432   2
   3  -8   1 40.9012 9.39786   9
   3  -8   1 28.3851 6.14670   5
   3  -8   1 52.1998 9.03354   6
  -4   8  -1 13.7392 4.88376   6
  -4   8  -1 3.81972 4.80513   9
   4  -8   1 27.8369 7.19377   8
   4  -8   1 40.6152 10.1967   2
   4  -8   1 17.7251 4.88066   5
   4  -8   1 21.0021 6.52241   9
   4  -8   1 14.1829 4.77427   6
  -5   8  -1 19.7491 5.39166   4
  -5   8  -1 38.5734 8.04662   6
  -5   8  -1 15.9718 5.70624   3
   5  -8   1 39.2796 9.97120   2
   5  -8   1 30.0686 7.27619   5
   5  -8   1 42.7998 9.53534   8
  -6   8  -1 87.9069 12.2718   6
  -6   8  -1 105.018 13.1861   3
   6  -8   1 83.4393 12.4303   5
   6  -8   1 76.3014 13.9003   8
   6  -8   1 115.110 17.4303   2
  -7   8  -1 0.76744 4.51410   6
   7  -8   1 14.6005 6.90233   2
   9   7  -1 1.20096 4.13996   7
   9   7  -1 -5.5836 5.60201   1
   9   7  -1 5.00703 8.23594   5
  -9  -7   1 -3.7287 3.91124   3
  -9  -7   1 4.19718 4.25342   4
  -9  -7   1 -2.3491 3.65703   7
   8   7  -1 45.4859 8.38657   7
   8   7  -1 54.6144 10.1210   1
   8   7  -1 57.4354 12.5471   5
  -8  -7   1 55.9743 9.21638   4
  -8  -7   1 70.1244 11.2824   3
  -8  -7   1 48.6145 9.08482   7
   7   7  -1 3.63912 3.48656   7
   7   7  -1 -0.2323 4.54288   1
   7   7  -1 1.74534 6.77202   5
  -7  -7   1 6.83093 4.29037   3
  -7  -7   1 -0.8045 3.13440   7
  -7  -7   1 5.40784 3.33328   4
   6   7  -1 67.0031 11.1155   5
   6   7  -1 49.3641 7.53031   7
   6   7  -1 42.1543 7.54747   1
  -6  -7   1 59.0589 7.85500   6
  -6  -7   1 58.3702 8.89733   3
  -6  -7   1 68.0798 8.87782   4
  -6  -7   1 53.3597 8.42275   7
   5   7  -1 141.973 12.3367   5
   5   7  -1 162.354 11.2312   1
   5   7  -1 161.639 11.0368   7
  -5  -7   1 174.562 11.1237   4
  -5  -7   1 144.628 9.56387   6
  -5  -7   1 156.671 11.4023   7
  -5  -7   1 147.929 10.6953   3
   4   7  -1 1.31526 1.12178   9
   4   7  -1 3.98588 2.73800   1
   4   7  -1 0.14783 2.36701   8
   4   7  -1 5.42727 4.15718   5
   4   7  -1 3.98353 2.50721   7
  -4  -7   1 1.46437 1.80488   4
  -4  -7   1 3.51409 2.74079   3
  -4  -7   1 1.27496 1.03388   9
  -4  -7   1 0.70148 2.28532   7
  -4  -7   1 -0.7859 2.04971   6
   3   7  -1 168.013 10.0239   7
   3   7  -1 168.370 9.40955   9
   3   7  -1 183.473 10.4283   1
   3   7  -1 167.318 7.24031   8
   3   7  -1 175.656 9.76308   5
  -3  -7   1 161.870 9.06712   2
  -3  -7   1 173.142 9.92027   4
  -3  -7   1 188.377 11.0546   7
  -3  -7   1 154.286 9.29928   9
  -3  -7   1 174.216 9.93510   6
  -3  -7   1 166.801 10.2909   3
   2   7  -1 481.001 18.3155   1
   2   7  -1 481.006 17.0391   5
   2   7  -1 489.408 18.8328   7
   2   7  -1 466.191 15.9477   8
   2   7  -1 462.178 19.7727   9
  -2  -7   1 497.555 19.4934   7
  -2  -7   1 464.657 20.4578   9
  -2  -7   1 467.963 16.9785   8
  -2  -7   1 445.959 18.8417   3
  -2  -7   1 486.845 20.0057   2
  -2  -7   1 472.419 18.4788   4
  -2  -7   1 479.112 19.0779   6
   1   7  -1 13.5785 2.48586   5
   1   7  -1 8.41132 2.50789   4
   1   7  -1 10.7502 2.57243   7
   1   7  -1 11.2896 2.87651   1
  -1  -7   1 14.5762 3.30354   7
  -1  -7   1 13.2553 3.21845   3
  -1  -7   1 18.3087 3.16411   5
  -1  -7   1 11.6795 2.82339   4
  -1  -7   1 12.9298 3.53019   6
  -1  -7   1 13.6369 4.48775   9
  -1  -7   1 10.5882 4.02461   2
  -1  -7   1 4.19830 2.31398   1
  -1  -7   1 20.5129 3.79177   8
   0   7  -1 1691.44 46.9454   1
   0   7  -1 1653.61 47.7624   7
   0   7  -1 1623.09 49.6112   3
   0   7  -1 1629.03 48.6730   4
   0  -7   1 1708.41 52.1875   6
   0  -7   1 1676.20 48.8674   5
   0  -7   1 1586.58 54.8091   2
   0  -7   1 1437.79 54.8955   9
   0  -7   1 1596.23 49.1508   4
   0  -7   1 1644.34 47.1271   1
   0  -7   1 1740.86 51.5302   8
   0  -7   1 1637.88 50.4825   3
  -1   7  -1 2.36240 1.44196   7
  -1   7  -1 2.83464 1.73349   4
  -1   7  -1 2.46265 1.04775   1
  -1   7  -1 2.24689 1.70807   3
   1  -7   1 0.49162 1.13347   1
   1  -7   1 -2.9180 2.35459   2
   1  -7   1 1.75201 2.59575   8
   1  -7   1 1.15078 1.90693   5
   1  -7   1 0.44728 1.72416   6
   1  -7   1 -0.1421 2.23767   9
   1  -7   1 0.78200 1.70882   3
  -2   7  -1 32.2343 3.51947   7
  -2   7  -1 30.3973 4.65886   4
  -2   7  -1 28.9993 5.11861   3
  -2   7  -1 28.9351 5.49499   6
   2  -7   1 24.3245 6.08883   8
   2  -7   1 33.1229 6.40816   6
   2  -7   1 27.0762 7.50951   2
   2  -7   1 25.9532 5.27814   5
   2  -7   1 33.6426 8.13730   9
  -3   7  -1 53.3757 6.30596   4
  -3   7  -1 42.0843 7.05133   6
  -3   7  -1 46.3507 7.01708   3
   3  -7   1 40.0318 8.06792   8
   3  -7   1 67.1769 11.5190   9
   3  -7   1 52.6738 10.3974   2
   3  -7   1 37.6592 6.50196   5
  -4   7  -1 212.141 17.2841   9
  -4   7  -1 184.058 13.0042   6
  -4   7  -1 174.014 12.2933   3
  -4   7  -1 193.422 11.3741   4
   4  -7   1 206.976 14.0118   5
   4  -7   1 183.622 16.8842   9
   4  -7   1 199.619 14.2380   6
   4  -7   1 205.010 15.8733   8
   4  -7   1 219.085 17.8322   2
  -5   7  -1 8.41280 4.26185   6
  -5   7  -1 7.80332 4.32909   3
  -5   7  -1 4.41639 3.06278   4
   5  -7   1 12.2427 5.94309   2
   5  -7   1 7.59246 4.06252   8
   5  -7   1 9.33152 3.56815   5
  -6   7  -1 25.9407 6.81372   3
  -6   7  -1 27.3806 6.94300   6
   6  -7   1 40.4004 9.96867   2
   6  -7   1 37.0063 7.26128   5
   6  -7   1 48.4704 10.4094   8
  -7   7  -1 33.6370 8.41476   3
  -7   7  -1 35.2783 8.32616   6
   7  -7   1 41.5616 10.3166   8
   7  -7   1 54.9324 12.3240   2
   7  -7   1 62.9809 10.4654   5
   9   6  -1 -11.910 4.53548   1
   9   6  -1 -7.6192 6.47755   5
  -9  -6   1 0.27992 3.76686   4
  -9  -6   1 -0.6105 4.57648   3
   8   6  -1 17.7076 5.51073   7
   8   6  -1 34.9760 10.2569   5
   8   6  -1 18.2665 6.87748   1
  -8  -6   1 19.8700 5.76028   7
  -8  -6   1 42.6222 7.91715   4
  -8  -6   1 27.8185 7.45869   3
   7   6  -1 114.900 10.0758   7
   7   6  -1 129.205 13.6373   1
   7   6  -1 131.936 16.4412   5
  -7  -6   1 124.734 13.0390   7
  -7  -6   1 140.109 11.1505   4
  -7  -6   1 139.434 11.6449   3
   6   6  -1 185.373 13.2086   1
   6   6  -1 238.151 16.9838   5
   6   6  -1 202.478 12.7701   7
  -6  -6   1 195.887 12.3862   4
  -6  -6   1 194.705 13.1570   7
  -6  -6   1 198.830 13.1935   3
  -6  -6   1 211.316 11.9284   6
   5   6  -1 26.9562 5.65848   1
   5   6  -1 36.4652 7.85697   5
   5   6  -1 27.9488 5.97416   8
   5   6  -1 18.4303 4.51336   7
  -5  -6   1 19.1866 4.59644   3
  -5  -6   1 30.8692 5.58364   4
  -5  -6   1 23.8995 5.17311   7
  -5  -6   1 24.5964 4.75803   6
   4   6  -1 511.316 20.9769   1
   4   6  -1 515.480 21.7037   5
   4   6  -1 511.092 20.8301   7
   4   6  -1 498.978 17.4506   8
   4   6  -1 509.904 14.1178   9
   4   6  -1 490.644 14.1706   9
  -4  -6   1 528.208 21.7316   7
  -4  -6   1 542.616 21.4411   3
  -4  -6   1 543.119 19.9717   6
  -4  -6   1 515.176 20.5174   4
   3   6  -1 1.40682 1.51794   1
   3   6  -1 2.80957 2.41893   5
   3   6  -1 -1.9686 1.42699   7
   3   6  -1 -1.3708 1.92893   9
   3   6  -1 0.76031 1.19120   8
  -3  -6   1 2.04813 2.02559   6
  -3  -6   1 0.43633 1.27639   2
  -3  -6   1 1.25830 1.28878   9
  -3  -6   1 2.04162 1.66435   4
  -3  -6   1 3.80000 2.16783   3
  -3  -6   1 1.08981 1.73250   7
   2   6  -1 52.3344 4.33707   5
   2   6  -1 61.4221 5.12541   7
   2   6  -1 57.7403 5.88413   9
   2   6  -1 55.9960 3.55917   8
   2   6  -1 60.5925 5.12462   1
  -2  -6   1 56.5684 6.28948   7
  -2  -6   1 58.6985 6.31551   6
  -2  -6   1 57.4098 4.94104   4
  -2  -6   1 51.1703 6.10863   3
  -2  -6   1 56.8794 3.98833   8
  -2  -6   1 52.2349 5.21481   2
  -2  -6   1 50.6647 6.42431   9
   1   6  -1 29.0155 3.78771   4
   1   6  -1 33.3715 5.62460   9
   1   6  -1 26.5762 2.62527   5
   1   6  -1 28.1942 3.64608   1
   1   6  -1 25.3192 3.72904   7
  -1  -6   1 28.9138 4.07530   4
  -1  -6   1 27.7565 3.60633   5
  -1  -6   1 31.9495 4.47147   7
  -1  -6   1 24.4241 3.66644   8
  -1  -6   1 28.9521 4.52356   6
  -1  -6   1 24.6512 3.60352   1
  -1  -6   1 20.8045 4.73644   9
  -1  -6   1 28.2819 4.31269   3
  -1  -6   1 30.9265 5.56765   2
   0   6  -1 -0.4551 0.84256   4
   0   6  -1 1.02456 1.21241   7
   0   6  -1 1.74475 1.05959   1
   0   6  -1 -0.0449 0.78783   3
   0  -6   1 -0.7034 2.62155   9
   0  -6   1 1.42274 1.75164   3
   0  -6   1 -0.1879 1.18249   1
   0  -6   1 0.54142 1.74750   6
   0  -6   1 1.76269 1.52816   5
   0  -6   1 -4.0515 1.91132   2
   0  -6   1 2.01245 1.55632   4
   0  -6   1 2.61385 1.93234   8
  -1   6  -1 950.122 26.3520   1
  -1   6  -1 907.089 30.3143   3
  -1   6  -1 885.327 27.2173   7
  -1   6  -1 906.940 29.2269   4
   1  -6   1 974.311 32.9506   8
   1  -6   1 887.404 31.9797   6
   1  -6   1 903.839 35.4161   2
   1  -6   1 925.864 30.1883   5
   1  -6   1 935.528 26.5455   1
   1  -6   1 894.032 36.3174   9
   1  -6   1 922.561 31.0748   3
  -2   6  -1 326.551 13.4239   4
  -2   6  -1 306.385 14.2747   3
  -2   6  -1 299.962 14.9203   6
  -2   6  -1 302.247 10.9065   7
   2  -6   1 306.430 18.6814   2
   2  -6   1 276.185 15.9432   8
   2  -6   1 344.908 11.2053   1
   2  -6   1 333.107 14.9924   5
   2  -6   1 311.773 15.8698   6
   2  -6   1 316.718 19.5557   9
  -3   6  -1 821.431 30.1879   6
  -3   6  -1 756.305 28.8345   3
  -3   6  -1 784.086 27.1443   4
   3  -6   1 821.917 31.1416   6
   3  -6   1 808.411 33.2126   8
   3  -6   1 777.643 34.8981   2
   3  -6   1 776.287 29.7694   5
  -4   6  -1 274.645 15.5993   3
  -4   6  -1 327.179 17.1020   6
  -4   6  -1 340.008 21.1793   9
  -4   6  -1 332.843 15.1043   4
   4  -6   1 294.154 17.1384   5
   4  -6   1 324.630 21.8804   9
   4  -6   1 346.833 18.2326   6
   4  -6   1 343.426 20.6127   8
   4  -6   1 341.868 21.6973   2
  -5   6  -1 107.877 8.43826   4
  -5   6  -1 121.321 10.4316   6
  -5   6  -1 104.600 11.6840   3
  -5   6  -1 101.140 14.4009   9
   5  -6   1 104.347 10.4144   5
   5  -6   1 103.205 15.3663   9
   5  -6   1 110.119 14.7000   8
   5  -6   1 117.760 16.1452   2
  -6   6  -1 235.861 15.7387   6
  -6   6  -1 243.505 14.3206   4
  -6   6  -1 254.658 16.4977   3
   6  -6   1 234.462 17.0993   5
   6  -6   1 261.270 20.3120   2
   6  -6   1 278.035 20.2279   8
  -7   6  -1 5.25427 4.48331   6
  -7   6  -1 -1.0500 3.89318   3
   7  -6   1 12.3085 4.50610   8
   7  -6   1 10.4730 5.38172   2
   9   5  -1 9.69586 7.06567   1
   9   5  -1 9.71624 8.52920   5
  -9  -5   1 6.72935 4.28348   4
  -9  -5   1 4.46091 5.34417   3
   8   5  -1 50.9931 8.11996   7
   8   5  -1 57.2930 10.2091   1
   8   5  -1 36.0083 10.7812   5
  -8  -5   1 47.6003 8.78472   7
  -8  -5   1 60.8168 9.29810   4
  -8  -5   1 34.4346 7.99531   3
   7   5  -1 29.9878 5.86230   7
   7   5  -1 19.7560 8.30543   5
   7   5  -1 22.7673 6.32750   1
  -7  -5   1 39.9544 7.14203   4
  -7  -5   1 34.1724 7.74249   3
  -7  -5   1 34.0923 6.98825   7
   6   5  -1 28.4070 5.45922   7
   6   5  -1 37.5262 7.16182   1
   6   5  -1 34.1014 8.79679   5
  -6  -5   1 40.0688 6.68860   7
  -6  -5   1 35.9702 6.14489   4
  -6  -5   1 26.8742 6.02639   3
  -6  -5   1 29.0486 5.70374   6
   5   5  -1 5.05478 3.50282   1
   5   5  -1 6.72982 5.42601   5
   5   5  -1 5.29484 3.60785   8
   5   5  -1 4.36776 2.37896   7
  -5  -5   1 2.65624 2.46310   4
  -5  -5   1 1.30470 2.73443   6
  -5  -5   1 1.90602 2.18558   3
  -5  -5   1 4.02028 2.72009   7
   4   5  -1 345.420 15.4797   1
   4   5  -1 322.452 12.8930   8
   4   5  -1 320.604 16.0431   5
   4   5  -1 291.117 14.3718   7
  -4  -5   1 301.409 14.7205   3
  -4  -5   1 334.236 13.9664   6
  -4  -5   1 336.995 15.5664   7
  -4  -5   1 332.522 14.6001   4
   3   5  -1 429.883 17.4068   7
   3   5  -1 459.044 17.7574   1
   3   5  -1 450.237 14.3442   9
   3   5  -1 447.873 14.4072   8
   3   5  -1 445.515 17.5367   5
  -3  -5   1 458.205 16.7953   6
  -3  -5   1 460.349 14.9570   9
  -3  -5   1 415.361 17.7448   7
  -3  -5   1 451.164 17.6685   3
  -3  -5   1 421.292 16.9563   4
  -3  -5   1 433.851 14.4393   2
   2   5  -1 141.196 7.64261   9
   2   5  -1 134.641 5.63252   8
   2   5  -1 130.102 7.53561   7
   2   5  -1 132.771 7.47827   1
   2   5  -1 135.514 6.89361   5
  -2  -5   1 130.528 7.21566   2
  -2  -5   1 138.433 7.52663   6
  -2  -5   1 138.013 5.99781   8
  -2  -5   1 148.205 7.59619   4
  -2  -5   1 130.308 7.75320   7
  -2  -5   1 143.540 7.85451   9
  -2  -5   1 143.075 7.99257   3
   1   5  -1 0.47401 1.01794   1
   1   5  -1 2.66843 1.38101   7
   1   5  -1 -0.3282 0.84164   4
   1   5  -1 -0.0607 0.66198   5
   1   5  -1 -0.3899 1.45256   9
  -1  -5   1 0.50444 0.95077   3
  -1  -5   1 0.43802 0.99692   8
  -1  -5   1 0.57668 1.00475   5
  -1  -5   1 0.63411 1.68703   9
  -1  -5   1 0.80185 1.13767   4
  -1  -5   1 -0.8485 1.40980   2
  -1  -5   1 1.11880 1.35402   7
  -1  -5   1 0.74415 1.36488   1
  -1  -5   1 -0.6761 1.14185   6
   0   5  -1 269.036 11.0476   3
   0   5  -1 205.906 12.6706   9
   0   5  -1 260.541 10.0246   7
   0   5  -1 265.648 10.4500   4
   0   5  -1 292.474 9.73064   1
   0  -5   1 279.907 11.0003   4
   0  -5   1 269.720 11.8007   8
   0  -5   1 263.023 12.0143   6
   0  -5   1 231.978 13.5032   9
   0  -5   1 275.583 9.78304   1
   0  -5   1 263.366 13.6639   2
   0  -5   1 282.351 11.6751   3
   0  -5   1 276.788 10.5972   5
  -1   5  -1 155.956 8.20889   3
  -1   5  -1 144.836 7.46845   4
  -1   5  -1 167.000 6.59921   7
   1  -5   1 141.997 11.2180   9
   1  -5   1 148.062 10.8479   2
   1  -5   1 163.710 5.94055   1
   1  -5   1 163.273 9.72321   8
   1  -5   1 167.796 9.53670   6
   1  -5   1 170.329 8.39654   5
   1  -5   1 142.270 8.37849   3
  -2   5  -1 212.007 11.2442   6
  -2   5  -1 214.418 9.79031   4
  -2   5  -1 205.953 7.69182   7
  -2   5  -1 193.917 10.3738   3
   2  -5   1 213.880 12.8709   8
   2  -5   1 228.679 11.2380   5
   2  -5   1 218.550 14.9587   9
   2  -5   1 217.624 11.8359   6
   2  -5   1 214.427 6.99942   1
   2  -5   1 191.053 13.5205   2
  -3   5  -1 66.4883 5.35190   4
  -3   5  -1 68.9292 7.86966   6
  -3   5  -1 55.1114 6.84546   3
   3  -5   1 55.6267 9.61124   2
   3  -5   1 51.9041 8.86803   8
   3  -5   1 63.0102 8.03210   5
   3  -5   1 53.0374 9.47839   9
   3  -5   1 64.4198 8.15261   6
  -4   5  -1 159.089 13.3219   9
  -4   5  -1 157.742 10.4113   3
  -4   5  -1 160.367 9.32986   4
  -4   5  -1 161.009 10.6838   6
   4  -5   1 141.866 12.9624   8
   4  -5   1 170.123 14.1441   2
   4  -5   1 137.750 11.0501   5
   4  -5   1 145.526 13.6141   9
  -5   5  -1 25.0674 6.99572   9
  -5   5  -1 46.4303 7.34539   3
  -5   5  -1 53.3685 6.63863   4
  -5   5  -1 44.8300 7.46453   6
   5  -5   1 47.3359 9.30365   8
   5  -5   1 42.1833 9.20979   9
   5  -5   1 48.6600 8.74875   5
   5  -5   1 49.9003 9.81468   2
  -6   5  -1 2.75786 3.13579   6
  -6   5  -1 10.6483 3.80035   4
  -6   5  -1 3.81396 4.11762   9
  -6   5  -1 4.27189 4.18348   3
   6  -5   1 12.0641 5.16264   5
   6  -5   1 11.8761 4.92257   9
   6  -5   1 10.4091 5.00683   2
   6  -5   1 12.9091 5.64062   8
  -7   5  -1 14.3230 5.75634   3
  -7   5  -1 13.6610 5.15227   6
   7  -5   1 28.0176 7.39994   5
   7  -5   1 30.0977 7.87697   8
   7  -5   1 23.3869 7.79882   2
  -8   5  -1 -3.2530 3.17050   3
   8  -5   1 11.6835 6.07399   8
   9   4  -1 -0.9348 5.41936   1
   9   4  -1 6.70918 7.84211   5
  -9  -4   1 -1.1734 4.50035   3
  -9  -4   1 1.83624 3.54274   4
   8   4  -1 16.5551 6.85841   1
   8   4  -1 28.2328 9.62493   5
  -8  -4   1 19.3586 5.75559   4
  -8  -4   1 27.3283 6.73195   3
   7   4  -1 8.30924 5.82316   5
   7   4  -1 15.9499 5.67706   1
   7   4  -1 14.4142 4.28797   7
  -7  -4   1 8.10629 8.18718   6
  -7  -4   1 9.67801 3.89435   4
  -7  -4   1 9.58292 4.23080   7
  -7  -4   1 21.9613 5.78316   3
   6   4  -1 16.1720 5.07578   8
   6   4  -1 9.07229 3.44661   7
   6   4  -1 25.1004 8.67972   5
   6   4  -1 13.2663 4.36833   1
  -6  -4   1 12.6790 4.10745   3
  -6  -4   1 19.4249 4.66009   7
  -6  -4   1 7.36633 3.83506   6
  -6  -4   1 12.6150 4.01735   4
   5   4  -1 713.427 26.4217   1
   5   4  -1 698.084 24.9564   8
   5   4  -1 622.946 27.6962   5
   5   4  -1 658.450 25.1283   7
  -5  -4   1 663.115 25.1685   4
  -5  -4   1 703.721 24.6323   6
  -5  -4   1 718.991 26.4769   3
  -5  -4   1 665.847 25.8617   7
   4   4  -1 17.2253 3.79242   8
   4   4  -1 19.6419 5.54471   5
   4   4  -1 12.9193 3.19389   7
   4   4  -1 14.7599 3.79248   1
  -4  -4   1 16.5503 3.90094   3
  -4  -4   1 18.7006 3.53521   4
  -4  -4   1 14.7092 3.57404   7
  -4  -4   1 17.3927 3.56919   6
   3   4  -1 164.124 8.78041   7
   3   4  -1 156.248 8.65774   1
   3   4  -1 167.650 7.31636   8
   3   4  -1 164.822 5.17694   9
   3   4  -1 167.078 9.43470   5
  -3  -4   1 161.165 8.39749   4
  -3  -4   1 156.012 5.42664   2
  -3  -4   1 158.137 8.99362   7
  -3  -4   1 178.474 8.37157   6
  -3  -4   1 169.837 8.86469   3
  -3  -4   1 158.442 5.60418   9
   2   4  -1 105.735 5.64915   9
   2   4  -1 105.218 6.13847   1
   2   4  -1 107.156 5.99651   5
   2   4  -1 113.728 6.38404   7
   2   4  -1 110.331 4.45734   8
  -2  -4   1 105.888 5.70959   9
  -2  -4   1 101.736 5.43491   2
  -2  -4   1 106.684 6.33741   3
  -2  -4   1 115.299 6.76417   7
  -2  -4   1 112.309 6.18186   4
  -2  -4   1 109.030 6.17428   6
   1   4  -1 465.296 16.0164   7
   1   4  -1 477.489 14.8654   5
   1   4  -1 471.130 15.7222   1
   1   4  -1 482.429 17.5485   9
  -1  -4   1 463.932 17.5958   9
  -1  -4   1 457.065 17.1397   2
  -1  -4   1 493.268 15.3997   5
  -1  -4   1 477.348 16.5619   6
  -1  -4   1 490.222 16.5611   7
  -1  -4   1 482.935 15.2304   8
  -1  -4   1 469.304 15.9440   4
  -1  -4   1 470.880 16.4752   3
  -1  -4   1 468.442 15.8916   1
   0   4  -1 2.97724 1.13191   7
   0   4  -1 3.07185 1.24181   3
   0   4  -1 3.31966 2.44605   9
   0   4  -1 0.26321 0.80131   1
   0   4  -1 1.63414 1.01794   4
   0  -4   1 2.75831 1.17696   5
   0  -4   1 1.11542 2.07790   2
   0  -4   1 0.40153 1.35591   6
   0  -4   1 3.38791 1.58734   3
   0  -4   1 -0.1515 1.25573   8
   0  -4   1 2.84348 1.10452   1
   0  -4   1 2.56527 1.21262   4
  -1   4  -1 384.903 14.3158   3
  -1   4  -1 390.568 12.3193   7
  -1   4  -1 374.161 13.6027   4
   1  -4   1 383.314 15.9855   8
   1  -4   1 409.244 14.9812   3
   1  -4   1 392.001 14.2196   5
   1  -4   1 389.501 17.5487   2
   1  -4   1 396.026 18.3593   9
   1  -4   1 394.060 11.6188   1
   1  -4   1 379.997 15.3249   6
  -2   4  -1 264.088 11.4448   3
  -2   4  -1 242.378 10.2960   4
  -2   4  -1 240.790 11.5393   6
  -2   4  -1 249.398 8.36045   7
   2  -4   1 229.911 11.8176   6
   2  -4   1 242.616 7.90673   1
   2  -4   1 255.658 11.7433   5
   2  -4   1 265.187 15.4736   9
   2  -4   1 261.004 14.6841   2
   2  -4   1 239.185 13.1684   8
  -3   4  -1 199.899 6.82683   7
  -3   4  -1 192.260 9.36240   4
  -3   4  -1 197.197 10.6716   6
  -3   4  -1 185.941 10.2446   3
   3  -4   1 181.803 13.6254   9
   3  -4   1 184.811 13.2136   2
   3  -4   1 192.043 7.25687   1
   3  -4   1 195.120 11.1460   6
   3  -4   1 201.016 12.9719   8
   3  -4   1 185.171 11.0656   5
  -4   4  -1 66.3889 7.83295   3
  -4   4  -1 87.3862 6.47569   4
  -4   4  -1 75.6332 6.86325   6
   4  -4   1 64.7480 10.1577   9
   4  -4   1 64.6903 9.64737   8
   4  -4   1 59.7907 9.91711   2
   4  -4   1 56.8384 8.09453   5
  -5   4  -1 24.7438 4.49718   4
  -5   4  -1 22.2899 6.54329   9
  -5   4  -1 31.9320 6.01685   6
  -5   4  -1 28.2650 5.75286   3
   5  -4   1 23.1454 6.66619   2
   5  -4   1 33.4036 7.29664   9
   5  -4   1 21.1370 7.09154   8
   5  -4   1 27.8641 6.50611   5
  -6   4  -1 15.1533 4.56571   4
  -6   4  -1 20.1822 5.36770   6
  -6   4  -1 13.9574 4.87740   3
  -6   4  -1 22.7236 7.01934   9
   6  -4   1 29.3000 7.56848   5
   6  -4   1 25.3967 7.26448   8
   6  -4   1 30.4942 7.64490   9
   6  -4   1 22.3479 6.29208   2
  -7   4  -1 50.3659 9.17926   3
  -7   4  -1 72.3151 9.83230   6
  -7   4  -1 59.1420 8.48261   4
   7  -4   1 46.1961 10.4515   8
   7  -4   1 53.0228 10.0256   5
  -8   4  -1 8.13349 5.86233   3
   8  -4   1 19.3047 6.29162   8
   8  -4   1 11.0810 5.30727   5
   9   3  -1 18.1490 7.15619   1
   9   3  -1 17.4000 8.29315   5
  -9  -3   1 22.8741 6.34653   4
  -9  -3   1 12.3834 6.05753   3
   8   3  -1 66.0592 13.0881   5
   8   3  -1 51.8431 9.49907   1
  -8  -3   1 75.1246 9.78668   4
  -8  -3   1 71.6800 10.6940   3
   7   3  -1 11.9398 3.93088   8
   7   3  -1 3.43164 6.52185   5
   7   3  -1 -6.7716 3.20164   1
   7   3  -1 3.73839 2.60885   7
  -7  -3   1 1.55160 4.03717   6
  -7  -3   1 3.68420 2.88646   3
  -7  -3   1 0.66911 2.71141   7
  -7  -3   1 -1.9865 2.11420   4
   6   3  -1 58.3315 8.26888   8
   6   3  -1 52.1709 7.74775   1
   6   3  -1 66.3233 7.51966   7
   6   3  -1 57.7219 10.7601   5
  -6  -3   1 57.4240 7.38893   4
  -6  -3   1 57.4141 7.38988   7
  -6  -3   1 56.7635 8.02610   3
  -6  -3   1 56.3584 7.32392   6
   5   3  -1 487.222 23.2110   5
   5   3  -1 451.626 18.7916   7
   5   3  -1 479.671 20.0342   8
   5   3  -1 475.006 19.9714   1
  -5  -3   1 477.196 18.8607   6
  -5  -3   1 486.520 14.7409   9
  -5  -3   1 464.522 19.0746   4
  -5  -3   1 466.052 19.5369   7
  -5  -3   1 511.815 20.4234   3
   4   3  -1 362.335 15.5905   1
   4   3  -1 347.132 14.7924   7
   4   3  -1 368.640 15.0463   8
   4   3  -1 373.713 17.6634   5
  -4  -3   1 370.687 15.5641   3
  -4  -3   1 359.517 10.7299   2
  -4  -3   1 361.760 14.5311   6
  -4  -3   1 362.409 15.4535   7
  -4  -3   1 369.154 10.8887   9
  -4  -3   1 361.797 11.0868   9
  -4  -3   1 375.729 15.0240   4
   3   3  -1 872.318 27.6461   7
   3   3  -1 858.017 28.9616   5
   3   3  -1 846.340 27.7841   1
   3   3  -1 896.151 26.4878   8
  -3  -3   1 868.943 28.1364   7
  -3  -3   1 828.068 23.0882   9
  -3  -3   1 912.013 27.0796   6
  -3  -3   1 897.670 28.0299   3
  -3  -3   1 845.081 27.2292   4
  -3  -3   1 823.868 23.0096   2
  -3  -3   1 813.607 23.1457   9
   2   3  -1 981.541 27.4977   8
   2   3  -1 960.742 29.8065   1
   2   3  -1 975.329 29.8615   5
   2   3  -1 1003.28 27.4569   9
   2   3  -1 969.662 29.8216   7
  -2  -3   1 959.594 27.5329   2
  -2  -3   1 958.787 27.7277   9
  -2  -3   1 961.052 30.2012   7
  -2  -3   1 1015.48 30.0518   3
  -2  -3   1 1003.76 29.5673   4
  -2  -3   1 1001.28 29.2511   6
   1   3  -1 1932.55 54.7380   9
   1   3  -1 1979.43 54.0281   1
   1   3  -1 1857.25 53.0064   5
   1   3  -1 1923.89 54.1789   7
  -1  -3   1 2017.25 52.8347   8
  -1  -3   1 2029.87 54.1907   4
  -1  -3   1 1989.69 55.0694   9
  -1  -3   1 1866.11 54.1683   6
  -1  -3   1 1971.08 54.4625   3
  -1  -3   1 1918.14 54.5563   2
  -1  -3   1 1941.45 54.5535   7
   0   3  -1 1873.26 50.4989   7
   0   3  -1 1811.84 53.8881   9
   0   3  -1 1897.38 49.9210   1
   0   3  -1 1842.38 50.7292   4
   0  -3   1 1803.84 53.5263   2
   0  -3   1 1813.24 51.6051   8
   0  -3   1 1846.17 51.0412   4
   0  -3   1 1869.36 50.0341   1
   0  -3   1 1871.78 54.2663   9
   0  -3   1 1793.68 51.9276   6
   0  -3   1 1833.79 51.5114   3
  -1   3  -1 774.029 23.2127   4
  -1   3  -1 782.015 23.8798   3
  -1   3  -1 780.253 21.8959   7
   1  -3   1 770.607 23.7024   5
   1  -3   1 801.233 27.8283   9
   1  -3   1 786.138 24.8984   6
   1  -3   1 762.779 25.4269   8
   1  -3   1 719.614 26.4351   2
   1  -3   1 755.561 21.0582   1
  -2   3  -1 8.84334 2.99491   9
  -2   3  -1 6.48475 1.72821   4
  -2   3  -1 6.45017 1.97543   3
  -2   3  -1 6.09612 1.95544   6
  -2   3  -1 9.54918 1.34685   7
   2  -3   1 7.96424 2.45818   6
   2  -3   1 4.57730 3.13561   9
   2  -3   1 5.16379 2.91160   2
   2  -3   1 10.5117 1.41754   1
   2  -3   1 6.17726 2.32212   5
   2  -3   1 9.69691 3.12594   8
  -3   3  -1 11.8506 2.82467   3
  -3   3  -1 7.66461 2.42271   6
  -3   3  -1 9.54789 1.53233   7
  -3   3  -1 9.96490 2.31424   4
   3  -3   1 10.4753 3.58796   5
   3  -3   1 8.59507 1.90006   1
   3  -3   1 14.5054 3.37280   6
   3  -3   1 9.81597 3.65814   8
   3  -3   1 8.68025 3.35188   9
   3  -3   1 10.9350 3.92406   2
  -4   3  -1 1408.21 43.6008   3
  -4   3  -1 1407.97 43.3543   6
  -4   3  -1 1321.38 39.2837   7
  -4   3  -1 1354.20 41.5441   4
   4  -3   1 1357.15 45.7712   5
   4  -3   1 1349.68 47.4420   8
   4  -3   1 1349.17 47.7662   2
   4  -3   1 1324.65 48.7826   9
   4  -3   1 1352.22 39.6752   1
  -5   3  -1 470.371 19.4073   6
  -5   3  -1 435.043 17.9594   4
  -5   3  -1 446.114 22.5471   9
  -5   3  -1 473.259 20.0831   3
   5  -3   1 385.519 22.5839   9
   5  -3   1 400.063 22.1018   2
   5  -3   1 426.475 23.0296   8
   5  -3   1 433.064 21.9569   5
  -6   3  -1 139.101 11.1062   3
  -6   3  -1 144.392 9.89466   4
  -6   3  -1 149.320 10.4633   6
  -6   3  -1 130.579 12.2283   9
   6  -3   1 129.211 13.0239   8
   6  -3   1 132.385 12.1705   2
   6  -3   1 129.244 12.5710   5
   6  -3   1 130.173 12.7390   9
  -7   3  -1 284.357 16.5206   6
  -7   3  -1 300.592 18.2275   3
  -7   3  -1 338.621 17.1186   4
   7  -3   1 327.122 22.1002   8
   7  -3   1 322.389 21.0941   5
  -8   3  -1 122.453 14.4959   3
   8  -3   1 116.287 16.1677   8
   8  -3   1 124.858 16.7963   5
   9   2  -1 5.29477 6.92606   5
  -9  -2   1 -0.7877 4.52359   3
  -9  -2   1 6.36918 4.31786   4
   8   2  -1 23.3730 8.59621   5
   8   2  -1 16.3174 6.09879   1
  -8  -2   1 23.0404 6.94879   3
  -8  -2   1 29.2593 6.26955   4
   7   2  -1 304.207 17.7090   8
   7   2  -1 271.313 15.8974   1
   7   2  -1 252.969 19.4446   5
  -7  -2   1 284.009 15.1695   6
  -7  -2   1 299.015 15.7728   4
  -7  -2   1 275.536 16.5173   3
   6   2  -1 89.7516 9.21997   8
   6   2  -1 112.407 7.84057   7
   6   2  -1 88.9865 9.89385   1
   6   2  -1 103.889 13.0613   5
  -6  -2   1 92.4641 7.78810   4
  -6  -2   1 93.9886 10.3840   3
  -6  -2   1 104.482 8.28353   6
  -6  -2   1 115.646 8.37723   7
   5   2  -1 337.189 18.6931   5
   5   2  -1 325.185 14.1066   7
   5   2  -1 305.359 14.6938   1
   5   2  -1 315.836 15.9542   8
  -5  -2   1 305.775 14.3242   7
  -5  -2   1 359.468 16.7577   9
  -5  -2   1 348.854 14.5519   6
  -5  -2   1 317.785 11.9506   9
  -5  -2   1 339.115 15.4187   3
  -5  -2   1 329.398 14.6034   4
  -5  -2   1 320.750 11.6607   2
   4   2  -1 4.43210 1.76061   7
   4   2  -1 3.06221 3.15639   8
   4   2  -1 0.88300 3.84733   5
   4   2  -1 4.08453 2.23143   1
  -4  -2   1 3.88900 1.17044   9
  -4  -2   1 4.38198 2.20809   7
  -4  -2   1 1.90802 1.55875   4
  -4  -2   1 5.11338 2.39086   6
  -4  -2   1 4.16384 1.28673   9
  -4  -2   1 5.73314 2.61703   3
  -4  -2   1 4.28796 1.16698   2
   3   2  -1 8.43497 2.09092   7
   3   2  -1 6.35404 2.33078   1
   3   2  -1 8.47050 3.75431   5
   3   2  -1 4.47383 2.55336   8
  -3  -2   1 9.77456 2.44883   6
  -3  -2   1 8.35873 2.31575   7
  -3  -2   1 7.08647 2.27806   3
  -3  -2   1 5.39965 1.35606   9
  -3  -2   1 6.19737 1.90662   4
  -3  -2   1 9.86416 1.30189   2
  -3  -2   1 9.73113 1.30571   9
   2   2  -1 2465.51 67.5806   8
   2   2  -1 2423.76 69.4967   5
   2   2  -1 2456.05 68.6327   7
   2   2  -1 2417.09 68.8156   1
   2   2  -1 2472.99 65.9945   9
  -2  -2   1 2529.32 66.2200   9
  -2  -2   1 2456.72 69.0043   7
  -2  -2   1 2485.35 66.0753   2
  -2  -2   1 2499.64 68.4464   4
  -2  -2   1 2599.96 69.0166   3
  -2  -2   1 2545.04 68.3736   6
   1   2  -1 250.541 8.56008   9
   1   2  -1 258.560 8.99325   7
   1   2  -1 253.487 7.40076   8
   1   2  -1 250.244 8.58025   5
   1   2  -1 261.895 8.98750   1
  -1  -2   1 249.385 8.52076   2
  -1  -2   1 257.142 8.81660   4
  -1  -2   1 259.935 9.03535   3
  -1  -2   1 253.703 9.15048   7
  -1  -2   1 260.679 8.77681   9
   0   2  -1 0.17028 0.40317   7
   0   2  -1 -1.0054 1.06069   9
   0   2  -1 0.24202 0.40616   1
   0   2  -1 0.49450 0.45958   4
   0  -2   1 2.17954 0.87769   6
   0  -2   1 -0.2915 0.97598   2
   0  -2   1 -0.2448 1.22378   9
   0  -2   1 -0.1955 0.49775   4
   0  -2   1 0.82276 0.55380   1
   0  -2   1 0.51436 0.68288   3
   0  -2   1 0.16066 0.48301   5
   0  -2   1 0.14007 0.75648   8
  -1   2  -1 6531.48 172.453   7
  -1   2  -1 6453.30 174.029   3
  -1   2  -1 6568.01 173.590   4
  -1   2  -1 6643.42 177.301   9
   1  -2   1 6822.29 175.041   6
   1  -2   1 6698.25 177.563   9
   1  -2   1 6084.67 176.394   2
   1  -2   1 6718.22 174.256   5
   1  -2   1 6763.59 173.054   1
   1  -2   1 6154.81 175.472   8
  -2   2  -1 328.730 9.95477   7
  -2   2  -1 315.652 12.0160   3
  -2   2  -1 324.609 12.1968   6
  -2   2  -1 313.638 11.3139   4
   2  -2   1 314.988 12.9632   5
   2  -2   1 317.908 12.5425   6
   2  -2   1 323.881 14.1194   8
   2  -2   1 305.843 14.6908   9
   2  -2   1 301.302 14.0530   2
   2  -2   1 328.773 10.1000   1
  -3   2  -1 106.727 6.85129   3
  -3   2  -1 118.021 6.38665   4
  -3   2  -1 116.466 9.10816   9
  -3   2  -1 122.194 5.30892   7
  -3   2  -1 119.032 6.90411   6
   3  -2   1 111.507 8.61076   2
   3  -2   1 130.353 8.83084   5
   3  -2   1 122.046 9.38393   9
   3  -2   1 125.404 5.77252   1
   3  -2   1 108.877 8.88688   8
  -4   2  -1 3.97768 1.80691   4
  -4   2  -1 1.63444 1.22892   7
  -4   2  -1 2.39177 1.77051   3
  -4   2  -1 3.14817 2.01645   6
   4  -2   1 0.39331 2.40271   2
   4  -2   1 1.10261 2.60993   9
   4  -2   1 -2.2590 3.16099   8
   4  -2   1 2.43093 3.84979   5
   4  -2   1 0.00616 1.71960   1
  -5   2  -1 136.514 8.66126   4
  -5   2  -1 130.195 9.21352   3
  -5   2  -1 127.325 10.4570   9
  -5   2  -1 135.481 8.83877   6
   5  -2   1 141.180 11.7009   9
   5  -2   1 130.111 11.9317   5
   5  -2   1 135.051 11.1765   2
   5  -2   1 133.807 11.9537   8
   5  -2   1 128.007 7.89756   1
  -6   2  -1 12.0812 5.25027   9
  -6   2  -1 22.7192 4.79527   4
  -6   2  -1 21.9033 5.51055   3
  -6   2  -1 17.3265 4.49903   6
   6  -2   1 8.23568 3.84709   2
   6  -2   1 19.6085 6.47912   8
   6  -2   1 8.69643 5.93421   5
   6  -2   1 23.5474 5.91049   9
  -7   2  -1 69.1802 8.95415   6
  -7   2  -1 61.5699 9.36334   3
  -7   2  -1 71.9904 8.95326   4
   7  -2   1 69.6816 11.9370   8
   7  -2   1 56.3566 10.8007   5
  -8   2  -1 288.929 18.1353   3
  -8   2  -1 274.136 16.2782   4
   8  -2   1 287.282 21.3076   5
   8  -2   1 254.750 20.0354   8
  -9   2  -1 18.7393 7.75967   3
   9  -2   1 65.5951 12.3136   8
   9  -2   1 54.3023 11.5590   5
   9   1  -1 14.0751 7.45292   5
  -9  -1   1 5.65338 5.46742   3
   8   1  -1 6.98840 6.43510   5
   8   1  -1 -9.4920 3.78727   1
   8   1  -1 9.87479 4.12526   8
  -8  -1   1 2.07251 4.26844   3
  -8  -1   1 -1.3064 2.92784   4
   7   1  -1 299.815 16.6135   1
   7   1  -1 261.586 19.9407   5
   7   1  -1 330.187 19.3051   8
  -7  -1   1 333.223 18.0669   3
  -7  -1   1 319.483 16.3502   6
  -7  -1   1 305.865 16.1783   4
   6   1  -1 3.99789 2.41236   7
   6   1  -1 -1.3909 5.47897   5
   6   1  -1 -2.4394 3.48326   1
   6   1  -1 2.77395 3.39746   8
  -6  -1   1 1.69524 2.69767   6
  -6  -1   1 -0.5701 1.68799   7
  -6  -1   1 1.62133 2.91609   3
  -6  -1   1 2.05262 2.30464   4
   5   1  -1 14.0599 4.66596   8
   5   1  -1 18.7956 4.37777   1
   5   1  -1 17.0962 3.29890   7
   5   1  -1 26.0967 4.29173   2
   5   1  -1 27.6533 7.18745   5
  -5  -1   1 22.2944 4.32662   6
  -5  -1   1 13.5823 3.18128   7
  -5  -1   1 18.2725 3.81258   4
  -5  -1   1 26.1474 4.04558   9
  -5  -1   1 27.5281 4.91109   3
  -5  -1   1 25.3739 3.77200   2
   4   1  -1 189.240 8.92023   7
   4   1  -1 189.071 12.2641   5
   4   1  -1 193.578 9.24479   2
   4   1  -1 191.891 10.9924   8
   4   1  -1 211.510 10.1802   1
  -4  -1   1 209.717 10.0724   9
  -4  -1   1 204.113 8.67774   2
  -4  -1   1 183.289 9.17235   4
  -4  -1   1 189.745 9.09328   6
  -4  -1   1 185.300 9.69620   3
  -4  -1   1 186.672 9.16694   7
  -4  -1   1 187.451 8.82683   9
   3   1  -1 268.198 12.2743   8
   3   1  -1 291.239 11.7815   1
   3   1  -1 278.595 13.5950   5
   3   1  -1 308.196 11.1192   2
  -3  -1   1 301.319 11.3835   4
  -3  -1   1 294.202 10.4404   2
  -3  -1   1 290.107 11.3723   7
  -3  -1   1 304.640 11.2320   6
  -3  -1   1 299.879 11.8582   3
  -3  -1   1 295.915 10.7567   9
  -3  -1   1 306.641 11.6923   9
   2   1  -1 4126.20 112.282   8
   2   1  -1 4146.73 110.938   2
   2   1  -1 4103.69 113.637   5
   2   1  -1 4093.29 112.175   1
  -2  -1   1 4234.89 111.786   4
  -2  -1   1 4281.97 111.647   6
  -2  -1   1 4077.24 110.671   9
  -2  -1   1 4251.30 112.220   3
  -2  -1   1 4268.84 111.562   9
  -2  -1   1 4065.89 110.465   2
  -2  -1   1 4136.13 112.016   7
   1   1  -1 32.3712 2.19606   1
   1   1  -1 29.1463 1.45291   9
   1   1  -1 26.9063 1.89948   7
   1   1  -1 30.6557 2.41311   5
   1   1  -1 29.2759 1.74483   8
  -1  -1   1 25.7176 1.46422   2
  -1  -1   1 28.6274 1.56766   9
  -1  -1   1 26.3109 1.98957   7
  -1  -1   1 32.7025 2.14420   3
  -1  -1   1 27.6558 1.85733   4
  -1  -1   1 32.4853 2.12251   6
   0   1  -1 406.412 12.4002   9
   0   1  -1 395.822 11.2566   7
   0   1  -1 396.029 11.3255   4
   0   1  -1 406.996 10.9432   1
   0  -1   1 378.231 11.4411   8
   0  -1   1 391.292 11.6992   6
   0  -1   1 383.622 12.1523   2
   0  -1   1 390.841 11.4329   4
   0  -1   1 400.732 11.5875   3
   0  -1   1 406.006 12.4252   9
  -1   1  -1 423.797 12.9594   3
  -1   1  -1 426.410 12.6622   4
  -1   1  -1 400.065 12.8814   6
  -1   1  -1 423.726 11.9366   7
  -1   1  -1 399.807 14.4528   9
   1  -1   1 418.908 14.1435   8
   1  -1   1 411.361 14.2957   2
   1  -1   1 418.412 11.6257   1
   1  -1   1 409.722 13.1638   6
   1  -1   1 411.802 14.6171   9
   1  -1   1 425.224 13.4351   5
  -2   1  -1 239.260 9.10487   3
  -2   1  -1 227.997 8.54837   4
  -2   1  -1 217.958 7.74810   7
  -2   1  -1 217.538 8.69092   6
  -2   1  -1 229.906 10.7765   9
   2  -1   1 226.638 10.4218   2
   2  -1   1 209.543 10.5839   9
   2  -1   1 220.505 9.00851   6
   2  -1   1 234.366 7.95371   1
   2  -1   1 231.773 10.9635   8
   2  -1   1 246.783 10.5897   5
  -3   1  -1 146.615 7.50883   6
  -3   1  -1 167.339 8.14969   3
  -3   1  -1 159.850 6.84186   7
  -3   1  -1 175.449 7.65197   4
   3  -1   1 168.176 7.24547   1
   3  -1   1 150.850 9.62168   9
   3  -1   1 157.332 10.0134   8
   3  -1   1 159.628 9.80817   5
   3  -1   1 158.361 9.34808   2
  -4   1  -1 41.7424 3.51706   7
  -4   1  -1 37.7486 4.61531   6
  -4   1  -1 34.6121 5.39226   9
  -4   1  -1 43.8770 5.53467   3
  -4   1  -1 34.9183 4.45021   4
   4  -1   1 33.9257 4.27869   1
   4  -1   1 44.8976 7.54695   5
   4  -1   1 48.1086 6.69791   2
   4  -1   1 37.5256 6.87969   8
   4  -1   1 35.5096 6.10500   9
  -5   1  -1 73.8059 6.04767   6
  -5   1  -1 76.9810 7.68962   9
  -5   1  -1 76.5204 5.44997   7
  -5   1  -1 76.5867 7.07260   3
  -5   1  -1 70.5853 7.37112   4
   5  -1   1 67.1526 8.77415   2
   5  -1   1 73.7265 10.4472   5
   5  -1   1 76.8024 6.35641   1
   5  -1   1 75.7892 8.06269   9
   5  -1   1 79.7489 10.5405   8
  -6   1  -1 50.3544 8.07155   9
  -6   1  -1 59.6993 7.26069   6
  -6   1  -1 69.4891 7.92993   4
  -6   1  -1 62.2577 8.44036   3
   6  -1   1 73.0958 9.66892   2
   6  -1   1 67.4764 9.40560   9
   6  -1   1 74.8056 11.1109   8
   6  -1   1 62.2728 7.33712   1
   6  -1   1 59.2810 10.5464   5
  -7   1  -1 78.5895 9.27041   4
  -7   1  -1 83.6230 10.6227   3
  -7   1  -1 81.4802 9.28251   6
   7  -1   1 66.8250 11.0758   8
   7  -1   1 75.8135 12.7899   5
  -8   1  -1 3.57841 3.17500   4
  -8   1  -1 1.00609 4.31830   3
   8  -1   1 0.00697 5.05601   5
   8  -1   1 11.9250 4.76742   8
  -9   1  -1 8.85019 5.29701   3
   9  -1   1 36.2778 8.17363   8
   9  -1   1 22.9537 7.69236   5
   9   0  -1 96.1580 15.4525   5
  -9   0   1 85.7267 12.6203   3
   8   0  -1 0.85953 5.24753   5
   8   0  -1 19.6042 5.49830   8
  -8   0   1 6.25278 4.00812   4
  -8   0   1 -1.1877 2.90429   3
   7   0  -1 24.5023 5.72839   1
   7   0  -1 31.9412 7.47622   8
   7   0  -1 35.2832 9.12612   5
  -7   0   1 20.2310 5.32353   3
  -7   0   1 22.9041 4.92576   4
  -7   0   1 16.2109 5.15510   6
   6   0  -1 0.57791 5.05146   5
   6   0  -1 2.13379 2.98139   1
   6   0  -1 4.35146 3.72757   8
  -6   0   1 4.54801 3.24133   3
  -6   0   1 1.59289 2.62764   6
  -6   0   1 0.96398 2.03942   4
   5   0  -1 -0.6637 1.69097   2
   5   0  -1 0.24436 2.67981   1
   5   0  -1 -1.1623 3.01276   8
   5   0  -1 0.22613 1.72394   9
   5   0  -1 0.88252 1.44104   7
   5   0  -1 -4.7006 4.63873   5
  -5   0   1 0.51819 1.84156   2
  -5   0   1 1.16488 1.82270   9
  -5   0   1 1.36062 1.71839   7
  -5   0   1 2.22414 2.18903   6
  -5   0   1 0.88417 1.71984   4
  -5   0   1 4.04802 2.68908   3
   4   0  -1 10.5336 3.06399   1
   4   0  -1 13.8868 4.17054   8
   4   0  -1 5.71032 2.51148   9
   4   0  -1 19.3478 5.39097   5
   4   0  -1 6.62541 1.83185   7
   4   0  -1 7.88941 2.75608   2
  -4   0   1 6.49009 2.10640   4
  -4   0   1 7.74003 2.29558   6
  -4   0   1 8.53654 2.74185   3
  -4   0   1 7.99072 2.11192   7
  -4   0   1 6.67567 2.33726   9
   3   0  -1 249.263 10.1639   1
   3   0  -1 224.930 11.3730   8
   3   0  -1 246.590 11.3331   9
   3   0  -1 242.390 12.3424   5
   3   0  -1 233.003 10.6608   2
  -3   0   1 249.280 9.84152   6
  -3   0   1 238.956 10.1977   3
  -3   0   1 229.747 10.3761   9
  -3   0   1 230.034 9.45970   4
  -3   0   1 251.173 11.3980   9
  -3   0   1 245.072 9.32376   7
   2   0  -1 1.93043 1.46278   1
   2   0  -1 1.26464 2.54836   5
   2   0  -1 0.25630 1.07560   9
   2   0  -1 0.68351 1.01854   2
   2   0  -1 1.18093 2.15828   8
  -2   0   1 0.69021 0.93545   9
  -2   0   1 0.43832 0.72408   7
  -2   0   1 1.02439 1.10254   3
  -2   0   1 -0.4052 0.63424   4
  -2   0   1 -0.6916 0.90982   9
  -2   0   1 0.01117 0.74078   6
   1   0  -1 811.485 22.2367   7
   1   0  -1 836.141 23.2459   2
   1   0  -1 797.767 23.6570   5
   1   0  -1 784.910 23.1084   9
   1   0  -1 797.226 23.2659   8
   1   0  -1 799.750 22.7372   1
   1   0  -1 835.153 23.5346   9
  -1   0   1 797.298 22.3371   4
  -1   0   1 822.212 22.7219   6
  -1   0   1 802.263 22.3351   7
  -1   0   1 805.213 23.0513   9
  -1   0   1 819.366 22.8273   3
  -1   0   1 776.024 22.7805   2
  -1   0   1 841.058 23.5842   9
   0   0  -1 0.00245 0.07904   8
   0   0  -1 0.00389 0.06250   7
   0   0  -1 -0.1241 0.05479   6
   0   0  -1 0.14848 0.06147   1
   0   0  -1 0.04039 0.07103   5
   0   0  -1 -0.0703 0.06160   8
   0   0  -1 -0.0292 0.07334   9
   0   0   1 -0.0791 0.06099   6
   0   0   1 -0.0307 0.06581   8
   0   0   1 -0.0898 0.06954   2
   0   0   1 0.05967 0.06874   5
   0   0   1 -0.0473 0.04980   9
   0   0   1 0.02338 0.05185   8
  -1   0  -1 101.266 3.77258   6
  -1   0  -1 105.227 4.04650   1
  -1   0  -1 105.148 4.03733   3
  -1   0  -1 115.513 4.71177   9
  -1   0  -1 101.595 3.95456   7
  -1   0  -1 105.627 4.02251   4
   1   0   1 104.455 4.44463   2
   1   0   1 107.051 4.66720   5
   1   0   1 109.965 3.98809   1
   1   0   1 116.785 4.77563   9
   1   0   1 108.447 4.91308   8
  -2   0  -1 433.970 13.4553   6
  -2   0  -1 440.538 14.0455   3
  -2   0  -1 441.006 13.8203   4
  -2   0  -1 421.343 13.6078   7
  -2   0  -1 431.284 14.9722   9
   2   0   1 420.425 15.0086   9
   2   0   1 419.040 14.6126   2
   2   0   1 419.748 15.6204   5
   2   0   1 427.572 13.6533   1
   2   0   1 404.477 15.5484   8
  -3   0  -1 1490.05 43.8033   9
  -3   0  -1 1454.33 41.2975   6
  -3   0  -1 1497.44 42.4888   3
  -3   0  -1 1429.05 41.4829   7
  -3   0  -1 1420.79 41.7259   4
   3   0   1 1372.10 44.3455   8
   3   0   1 1423.88 41.5594   1
   3   0   1 1416.53 43.1275   2
   3   0   1 1435.24 43.8652   9
   3   0   1 1462.60 44.8927   5
  -4   0  -1 539.512 20.6110   9
  -4   0  -1 545.286 19.5553   4
  -4   0  -1 560.708 20.2677   3
  -4   0  -1 549.987 19.1421   7
  -4   0  -1 574.702 19.1630   6
   4   0   1 518.673 19.0782   1
   4   0   1 554.486 23.1443   5
   4   0   1 580.507 21.2451   2
   4   0   1 578.983 21.9173   9
   4   0   1 543.372 22.7113   8
  -5   0  -1 365.415 16.6495   9
  -5   0  -1 397.210 15.4948   6
  -5   0  -1 397.233 15.3963   7
  -5   0  -1 374.272 15.8649   4
  -5   0  -1 372.424 16.4988   3
   5   0   1 351.880 18.9590   8
   5   0   1 364.437 15.5711   1
   5   0   1 382.429 17.8748   9
   5   0   1 379.416 19.7001   5
   5   0   1 380.167 17.1829   2
  -6   0  -1 1.26581 2.06137   4
  -6   0  -1 -0.9850 2.15811   3
  -6   0  -1 -0.6214 1.70684   6
   6   0   1 3.70547 3.03369   9
   6   0   1 2.21598 2.84758   2
   6   0   1 -0.3646 3.34276   8
   6   0   1 -1.0220 3.06487   1
   6   0   1 -1.5172 5.05516   5
  -7   0  -1 46.5601 7.26818   4
  -7   0  -1 51.0559 7.24276   6
  -7   0  -1 41.3292 7.77748   3
   7   0   1 45.4078 7.01064   1
   7   0   1 33.9554 9.16734   5
   7   0   1 44.0750 8.56523   8
  -8   0  -1 216.390 15.8322   3
  -8   0  -1 202.118 13.8695   4
   8   0   1 219.803 18.9427   5
   8   0   1 244.005 17.8337   8
  -9   0  -1 93.9476 13.4411   3
  -9   0  -1 85.9472 11.7104   4
   9   0   1 67.3703 13.7724   5
   9   0   1 88.4865 13.6983   8
   9  -1  -1 74.5531 13.2284   5
   9  -1  -1 98.5503 14.1562   8
  -9   1   1 54.4379 11.0468   3
   8  -1  -1 30.4680 7.94541   8
   8  -1  -1 41.5922 9.80816   5
  -8   1   1 21.5581 7.02669   3
  -8   1   1 16.9635 5.77937   4
   7  -1  -1 43.1003 9.83524   5
   7  -1  -1 38.2127 8.46921   8
  -7   1   1 37.2870 6.48970   4
  -7   1   1 23.4038 5.76433   6
  -7   1   1 38.0646 7.74170   3
   6  -1  -1 57.7292 8.86368   9
   6  -1  -1 59.3117 8.58249   2
   6  -1  -1 56.1042 9.55625   8
   6  -1  -1 57.2756 7.12673   1
   6  -1  -1 46.3346 9.53032   5
  -6   1   1 59.4035 8.17751   3
  -6   1   1 57.4923 7.75715   2
  -6   1   1 57.6479 7.20135   6
  -6   1   1 58.6544 8.39414   9
  -6   1   1 60.8862 7.16339   4
   5  -1  -1 553.192 25.7606   5
   5  -1  -1 531.623 20.7331   1
   5  -1  -1 561.045 25.3299   8
   5  -1  -1 557.837 23.9234   2
   5  -1  -1 586.132 25.0968   9
  -5   1   1 549.319 23.2187   9
  -5   1   1 551.280 19.9475   7
  -5   1   1 601.216 21.2724   4
  -5   1   1 581.489 21.5895   6
  -5   1   1 559.790 22.2976   3
   4  -1  -1 -0.7689 1.88173   2
   4  -1  -1 4.79477 4.13631   5
   4  -1  -1 -0.0307 2.35136   8
   4  -1  -1 1.61383 1.06267   7
   4  -1  -1 1.24329 1.91141   1
   4  -1  -1 0.55514 1.86607   9
  -4   1   1 -0.4053 1.33682   6
  -4   1   1 0.02582 1.23836   4
  -4   1   1 1.54366 1.80192   3
  -4   1   1 0.91680 1.41036   9
  -4   1   1 0.92195 1.01825   7
   3  -1  -1 10.7034 3.53239   8
   3  -1  -1 15.5229 2.67887   1
   3  -1  -1 4.83354 2.44076   2
   3  -1  -1 9.79810 3.82008   5
   3  -1  -1 10.2817 3.16633   9
  -3   1   1 9.01011 1.62074   7
  -3   1   1 9.51093 2.23131   3
  -3   1   1 8.01368 1.82555   4
  -3   1   1 7.69872 2.14454   6
  -3   1   1 3.31071 2.14277   9
   2  -1  -1 31.3015 3.04267   1
   2  -1  -1 19.4499 3.62465   5
   2  -1  -1 22.7295 3.83723   9
   2  -1  -1 19.9236 3.58047   8
   2  -1  -1 18.2112 3.35057   2
  -2   1   1 20.8836 2.27693   4
  -2   1   1 22.3537 3.88720   9
  -2   1   1 23.5658 2.95724   3
  -2   1   1 22.1151 3.37793   9
  -2   1   1 23.2152 2.90217   6
  -2   1   1 18.6538 1.53210   7
   1  -1  -1 11.4450 2.22525   8
   1  -1  -1 9.54863 2.02653   5
   1  -1  -1 14.1857 2.51988   9
   1  -1  -1 12.5922 2.33696   2
   1  -1  -1 11.0405 1.48421   1
  -1   1   1 12.0486 2.08772   9
  -1   1   1 12.4029 1.28594   4
  -1   1   1 11.6520 1.58627   3
  -1   1   1 16.0115 1.92399   6
  -1   1   1 12.3203 2.39984   9
   0  -1  -1 6.15341 0.71612   7
   0  -1  -1 7.77955 1.10676   8
   0  -1  -1 6.28416 1.12169   2
   0  -1  -1 7.15047 1.05611   5
   0  -1  -1 6.48086 0.88691   6
   0  -1  -1 6.10026 1.12732   9
   0  -1  -1 6.54404 0.76088   3
   0  -1  -1 7.40140 0.57255   4
   0  -1  -1 7.61181 0.89754   1
   0   1   1 6.31667 0.70952   3
   0   1   1 7.57518 0.89833   6
   0   1   1 5.85381 1.00116   9
   0   1   1 5.65765 1.06738   9
  -1  -1  -1 355.161 10.6443   2
  -1  -1  -1 393.949 10.9163   6
  -1  -1  -1 380.023 11.9926   7
  -1  -1  -1 396.175 10.6288   9
  -1  -1  -1 366.379 11.9255   1
  -1  -1  -1 389.746 11.6244   4
  -1  -1  -1 392.737 11.5273   3
   1   1   1 370.521 11.9652   5
   1   1   1 392.198 11.8619   1
   1   1   1 392.405 10.6101   2
   1   1   1 378.082 11.5947   8
   1   1   1 402.126 10.6939   9
  -2  -1  -1 20.8290 2.55898   3
  -2  -1  -1 16.8806 2.29655   4
  -2  -1  -1 19.0621 2.58311   7
  -2  -1  -1 20.5691 1.72141   6
  -2  -1  -1 18.2124 2.26142   9
   2   1   1 23.7453 3.78476   8
   2   1   1 25.7244 3.94361   5
   2   1   1 19.1632 2.55146   1
   2   1   1 15.8591 1.95534   2
   2   1   1 12.5976 1.84262   9
  -3  -1  -1 107.426 6.03684   3
  -3  -1  -1 104.403 6.01574   7
  -3  -1  -1 112.120 5.92213   4
  -3  -1  -1 113.088 5.27743   6
  -3  -1  -1 115.164 6.02831   9
   3   1   1 109.781 6.16348   1
   3   1   1 104.024 7.28314   8
   3   1   1 101.717 7.44660   5
   3   1   1 110.233 5.67487   2
   3   1   1 108.962 5.92701   9
  -4  -1  -1 566.395 19.9890   4
  -4  -1  -1 580.482 20.4165   3
  -4  -1  -1 591.671 20.2813   9
  -4  -1  -1 556.214 20.0284   7
  -4  -1  -1 575.871 18.8773   6
  -4  -1  -1 546.057 19.4275   9
   4   1   1 546.839 19.6251   2
   4   1   1 518.560 21.9059   8
   4   1   1 578.345 23.5904   5
   4   1   1 572.856 20.3462   9
   4   1   1 588.952 20.3702   1
  -5  -1  -1 -0.6286 1.07669   9
  -5  -1  -1 2.01139 1.77540   4
  -5  -1  -1 2.80457 1.90755   7
  -5  -1  -1 3.09985 2.35723   3
  -5  -1  -1 7.86083 1.92444   9
  -5  -1  -1 -0.4003 1.89645   6
   5   1   1 0.75097 5.02674   5
   5   1   1 -0.4108 1.52687   9
   5   1   1 -2.6564 3.56254   8
   5   1   1 1.64273 2.57262   1
   5   1   1 0.27509 1.52508   2
  -6  -1  -1 11.8414 3.48141   4
  -6  -1  -1 9.09051 3.16799   6
  -6  -1  -1 7.17096 3.46613   3
  -6  -1  -1 11.3644 3.51852   7
   6   1   1 22.4875 8.11953   5
   6   1   1 9.43175 4.34513   1
   6   1   1 14.1185 5.71034   8
  -7  -1  -1 85.7732 9.17321   6
  -7  -1  -1 55.0606 8.56539   3
  -7  -1  -1 74.5944 9.26087   4
   7   1   1 67.0452 12.3938   5
   7   1   1 75.6360 11.1218   8
   7   1   1 64.5878 8.56270   1
  -8  -1  -1 3.66129 3.32065   4
  -8  -1  -1 -0.0999 3.77396   3
   8   1   1 -6.5108 4.69844   5
   8   1   1 8.21965 3.58775   8
  -9  -1  -1 8.24048 4.54847   4
  -9  -1  -1 4.58726 5.13126   3
   9   1   1 13.3730 7.70142   5
   9  -2  -1 25.5648 7.14595   8
   9  -2  -1 19.9963 7.45944   5
   8  -2  -1 141.030 13.4340   8
   8  -2  -1 114.089 16.1010   5
  -8   2   1 95.5890 12.9025   3
  -8   2   1 81.3013 11.0593   6
   7  -2  -1 18.4473 6.36337   8
   7  -2  -1 22.4772 7.15385   5
  -7   2   1 11.5522 4.64047   3
  -7   2   1 13.0897 4.98838   6
  -7   2   1 12.6823 3.94648   4
   6  -2  -1 16.6255 5.34317   9
   6  -2  -1 18.4651 5.34354   2
   6  -2  -1 16.9723 6.18872   8
   6  -2  -1 12.9191 6.07146   5
  -6   2   1 11.9971 4.81436   9
  -6   2   1 14.8680 4.35285   6
  -6   2   1 20.9464 5.33340   2
  -6   2   1 13.5484 3.94861   4
  -6   2   1 11.6298 4.13007   3
   5  -2  -1 134.295 11.9901   5
   5  -2  -1 128.508 11.6123   8
   5  -2  -1 145.126 12.0453   9
   5  -2  -1 141.969 8.64368   1
   5  -2  -1 132.249 10.8317   2
  -5   2   1 138.427 9.78416   3
  -5   2   1 124.476 8.25231   4
  -5   2   1 157.571 11.3651   9
  -5   2   1 151.970 9.47558   6
   4  -2  -1 2.00507 2.47962   9
   4  -2  -1 -0.4507 3.40600   5
   4  -2  -1 5.73176 2.39611   1
   4  -2  -1 3.80506 2.79888   2
   4  -2  -1 4.32923 1.12565   7
   4  -2  -1 2.80999 3.26712   8
  -4   2   1 6.29175 2.46213   6
  -4   2   1 3.26831 1.78349   4
  -4   2   1 3.13574 2.43302   9
  -4   2   1 4.76398 1.28681   7
  -4   2   1 2.72360 1.86634   3
   3  -2  -1 410.396 17.7888   5
   3  -2  -1 435.368 18.7629   2
   3  -2  -1 417.258 14.4566   1
   3  -2  -1 429.234 19.3811   9
   3  -2  -1 418.195 18.2419   8
  -3   2   1 413.384 15.9080   6
  -3   2   1 403.027 15.7526   3
  -3   2   1 424.161 14.5564   4
  -3   2   1 400.313 17.9009   9
  -3   2   1 410.892 12.5012   7
   2  -2  -1 21.9366 4.11634   8
   2  -2  -1 18.9887 3.88668   9
   2  -2  -1 20.8466 2.52743   1
   2  -2  -1 14.7655 3.51455   2
   2  -2  -1 27.4155 4.27119   5
  -2   2   1 15.1720 2.88660   9
  -2   2   1 18.5413 2.88125   6
  -2   2   1 20.3043 3.73464   9
  -2   2   1 21.4473 1.07474   7
  -2   2   1 20.3741 2.43132   4
  -2   2   1 22.8845 3.08292   3
   1  -2  -1 250.443 8.10747   1
   1  -2  -1 252.816 9.82161   5
   1  -2  -1 242.243 11.4014   9
   1  -2  -1 244.814 10.9456   2
   1  -2  -1 238.976 9.60155   6
   1  -2  -1 237.721 10.2086   8
  -1   2   1 237.400 9.23952   6
  -1   2   1 266.063 8.29716   4
  -1   2   1 244.049 11.3827   9
  -1   2   1 249.600 8.96802   3
   0  -2  -1 2.29292 0.90929   6
   0  -2  -1 1.34312 1.18849   9
   0  -2  -1 1.10687 0.89479   2
   0  -2  -1 1.37056 0.68129   1
   0  -2  -1 3.31231 0.79842   4
   0  -2  -1 3.00451 0.93604   3
   0  -2  -1 -0.0705 0.57676   8
   0  -2  -1 1.76515 0.66232   7
   0  -2  -1 2.11643 0.92891   5
   0   2   1 1.39201 0.53131   4
   0   2   1 0.73575 0.79847   9
   0   2   1 1.45803 1.18659   9
   0   2   1 2.03717 0.69010   3
  -1  -2  -1 430.466 13.1169   9
  -1  -2  -1 463.658 13.3277   8
  -1  -2  -1 456.530 12.9536   6
  -1  -2  -1 406.728 13.2630   4
  -1  -2  -1 427.872 13.8228   1
  -1  -2  -1 440.745 13.9988   7
  -1  -2  -1 414.012 12.8503   2
  -1  -2  -1 443.558 13.3694   3
  -1  -2  -1 454.721 13.8240   5
   1   2   1 428.617 13.6111   1
   1   2   1 445.195 13.0168   8
   1   2   1 413.821 12.7729   9
   1   2   1 405.149 13.2489   5
   1   2   1 418.563 13.1351   9
  -2  -2  -1 448.394 15.5175   1
  -2  -2  -1 445.415 14.9022   4
  -2  -2  -1 463.179 14.9870   3
  -2  -2  -1 445.645 15.5417   7
  -2  -2  -1 455.359 14.0145   6
   2   2   1 488.863 15.0265   8
   2   2   1 452.115 15.3304   1
   2   2   1 428.542 15.6278   5
  -3  -2  -1 1651.65 49.8855   7
  -3  -2  -1 1727.14 49.3723   4
  -3  -2  -1 1778.22 49.6015   3
  -3  -2  -1 1670.15 46.2884   9
  -3  -2  -1 1723.28 48.0029   6
  -3  -2  -1 1785.73 46.5722   9
   3   2   1 1787.73 46.6866   9
   3   2   1 1670.19 50.0081   8
   3   2   1 1647.85 49.6497   1
   3   2   1 1686.92 51.5682   5
   3   2   1 1685.78 46.3650   2
  -4  -2  -1 1.62747 0.91459   9
  -4  -2  -1 1.58028 1.54436   6
  -4  -2  -1 3.83438 2.03054   3
  -4  -2  -1 1.42974 1.58944   7
  -4  -2  -1 3.55976 1.94061   4
  -4  -2  -1 1.36390 0.84755   2
  -4  -2  -1 1.84416 1.49093   9
   4   2   1 2.28876 1.21612   9
   4   2   1 2.33655 3.64847   8
   4   2   1 2.26571 1.97911   1
   4   2   1 -0.4874 0.81282   2
   4   2   1 -0.7545 2.76792   5
  -5  -2  -1 25.0475 2.76438   9
  -5  -2  -1 34.3430 4.49417   9
  -5  -2  -1 25.4359 4.48111   7
  -5  -2  -1 24.3454 4.27185   4
  -5  -2  -1 36.2726 4.81355   6
  -5  -2  -1 26.0292 3.22480   2
  -5  -2  -1 34.4791 5.45466   3
   5   2   1 24.4725 4.89905   1
   5   2   1 21.3291 6.83730   5
   5   2   1 37.5398 7.20722   8
   5   2   1 30.9218 3.87001   2
  -6  -2  -1 21.0943 4.64044   7
  -6  -2  -1 24.1227 5.35989   3
  -6  -2  -1 19.0918 4.47145   6
  -6  -2  -1 21.2065 4.84350   4
   6   2   1 31.1167 5.92290   1
   6   2   1 30.0800 7.31655   8
   6   2   1 28.6494 8.49321   5
  -7  -2  -1 456.619 21.0129   4
  -7  -2  -1 457.167 21.7438   3
  -7  -2  -1 493.940 29.1182   7
   7   2   1 438.180 20.8679   1
   7   2   1 482.640 24.1637   8
   7   2   1 433.632 25.4980   5
  -8  -2  -1 68.5531 10.4791   3
  -8  -2  -1 89.7210 10.8432   4
   8   2   1 60.2819 9.38317   1
   8   2   1 66.1195 13.0191   5
   8   2   1 83.4362 11.6475   8
  -9  -2  -1 11.1434 5.91622   3
  -9  -2  -1 15.2661 5.44955   4
   9   2   1 6.99893 7.31844   5
   8  -3  -1 23.5516 6.17274   8
   8  -3  -1 13.8679 6.26645   5
  -8   3   1 4.37917 4.37466   3
  -8   3   1 0.77564 3.72663   6
   7  -3  -1 67.1045 11.4941   8
   7  -3  -1 70.7124 11.7301   5
  -7   3   1 67.4327 9.59440   6
  -7   3   1 54.0287 8.68461   4
  -7   3   1 53.0317 9.34463   3
   6  -3  -1 103.616 13.4799   5
   6  -3  -1 116.907 12.0402   9
   6  -3  -1 101.406 13.9481   8
   6  -3  -1 106.795 10.8367   2
  -6   3   1 90.9734 11.8752   9
  -6   3   1 101.397 11.1188   3
  -6   3   1 107.238 9.12622   6
  -6   3   1 102.663 8.19072   4
   5  -3  -1 62.1436 10.4096   8
   5  -3  -1 66.0429 10.4053   9
   5  -3  -1 56.3163 9.59410   5
   5  -3  -1 66.4658 6.78706   1
   5  -3  -1 47.6364 8.76060   2
  -5   3   1 67.8644 8.20540   3
  -5   3   1 72.3905 6.14228   4
  -5   3   1 83.8785 7.37043   6
  -5   3   1 57.7992 9.02373   9
   4  -3  -1 1259.23 45.9923   9
   4  -3  -1 1210.04 42.8703   5
   4  -3  -1 1234.00 44.5210   8
   4  -3  -1 1246.34 44.7497   2
   4  -3  -1 1233.31 37.5681   1
  -4   3   1 1236.61 44.0393   9
  -4   3   1 1258.76 38.0978   4
  -4   3   1 1305.41 40.7073   6
  -4   3   1 1223.88 40.1528   3
   3  -3  -1 71.7709 9.30942   9
   3  -3  -1 57.3097 7.87306   8
   3  -3  -1 59.8882 8.22572   2
   3  -3  -1 57.7677 7.31881   5
   3  -3  -1 66.8163 4.35448   1
  -3   3   1 63.9538 5.27287   3
  -3   3   1 65.3357 4.53329   4
  -3   3   1 70.0469 7.01322   9
  -3   3   1 58.1266 5.07437   6
   2  -3  -1 536.424 19.7378   6
   2  -3  -1 559.488 23.0359   9
   2  -3  -1 525.478 21.8039   2
   2  -3  -1 541.042 16.8181   1
   2  -3  -1 540.917 19.9354   5
   2  -3  -1 481.856 20.5121   8
  -2   3   1 606.222 23.3012   9
  -2   3   1 531.378 19.0968   6
  -2   3   1 559.109 17.4777   4
  -2   3   1 542.145 21.6477   9
  -2   3   1 547.516 18.8043   3
   1  -3  -1 1301.01 39.6515   6
   1  -3  -1 1372.81 39.4639   5
   1  -3  -1 1366.87 36.9636   1
   1  -3  -1 1361.86 42.9078   9
   1  -3  -1 1323.73 40.4179   8
   1  -3  -1 1235.93 41.4081   2
  -1   3   1 1346.06 35.8434   7
  -1   3   1 1346.11 39.2120   6
  -1   3   1 1345.34 38.5046   3
  -1   3   1 1326.61 37.4253   4
   0  -3  -1 472.341 14.3792   1
   0  -3  -1 446.802 17.3186   9
   0  -3  -1 489.994 15.0590   3
   0  -3  -1 429.958 14.2152   7
   0  -3  -1 486.060 15.6672   6
   0  -3  -1 463.979 14.3152   4
   0  -3  -1 473.032 17.0070   2
   0  -3  -1 447.463 15.6102   8
   0   3   1 469.506 14.1597   4
   0   3   1 448.449 14.5495   3
   0   3   1 455.208 17.2929   9
   0   3   1 476.495 14.1978   7
  -1  -3  -1 1248.52 34.3410   5
  -1  -3  -1 1224.16 34.0985   3
  -1  -3  -1 1159.88 33.7606   6
  -1  -3  -1 1194.00 34.4436   1
  -1  -3  -1 1191.43 33.9004   4
  -1  -3  -1 1164.28 34.8245   9
  -1  -3  -1 1174.71 34.4274   2
  -1  -3  -1 1214.58 34.7306   7
  -1  -3  -1 1263.40 34.0602   8
   1   3   1 1162.77 34.7907   9
   1   3   1 1164.27 33.6564   5
   1   3   1 1182.33 34.1110   1
   1   3   1 1123.24 34.1469   9
   1   3   1 1176.53 33.2354   8
  -2  -3  -1 233.756 10.1262   7
  -2  -3  -1 227.550 9.91225   1
  -2  -3  -1 233.776 9.43455   4
  -2  -3  -1 253.368 8.77238   6
  -2  -3  -1 243.254 7.36254   2
  -2  -3  -1 243.593 9.49699   3
   2   3   1 225.634 7.53730   9
   2   3   1 240.360 9.82540   5
   2   3   1 243.558 8.65498   8
   2   3   1 230.484 7.08711   2
   2   3   1 235.753 9.73630   1
   2   3   1 226.623 7.16232   9
  -3  -3  -1 87.5277 5.58820   4
  -3  -3  -1 79.1754 5.85022   7
  -3  -3  -1 87.1334 4.97323   6
  -3  -3  -1 82.9003 5.59892   3
   3   3   1 82.5628 6.64470   5
   3   3   1 82.8544 5.85756   8
   3   3   1 82.8573 5.89506   1
  -4  -3  -1 954.371 32.9564   7
  -4  -3  -1 1009.44 30.9468   6
  -4  -3  -1 1045.98 32.8729   3
  -4  -3  -1 1060.56 32.7582   4
   4   3   1 983.595 32.8925   1
   4   3   1 1009.73 33.0409   8
   4   3   1 973.361 34.8733   5
  -5  -3  -1 269.331 8.64573   9
  -5  -3  -1 248.244 13.3053   7
  -5  -3  -1 283.905 12.4759   6
  -5  -3  -1 283.424 13.9034   3
  -5  -3  -1 278.455 13.5003   4
  -5  -3  -1 318.320 10.0777   9
   5   3   1 275.279 13.8850   1
   5   3   1 261.962 14.4773   8
   5   3   1 275.879 16.8681   5
  -6  -3  -1 11.3101 3.67568   6
  -6  -3  -1 9.91484 3.72589   3
  -6  -3  -1 7.39256 3.11112   4
  -6  -3  -1 8.00684 3.30283   7
   6   3   1 15.6765 4.91492   1
   6   3   1 6.75143 5.55288   8
   6   3   1 11.3997 7.09659   5
  -7  -3  -1 33.5143 6.42090   4
  -7  -3  -1 43.9594 7.72164   3
  -7  -3  -1 47.6283 7.17859   7
   7   3   1 38.1043 9.41143   5
   7   3   1 46.1973 8.09295   8
   7   3   1 41.9166 7.54092   1
   7   3   1 49.7391 6.96823   7
  -8  -3  -1 11.9546 5.39099   3
  -8  -3  -1 10.0284 4.65118   4
   8   3   1 1.42449 5.07265   1
   8   3   1 18.8410 8.07955   5
  -9  -3  -1 51.0117 9.94754   3
  -9  -3  -1 59.6197 9.60697   4
   9   3   1 71.2860 13.6365   5
   9   3   1 58.2104 10.6273   1
   8  -4  -1 11.6007 5.39936   8
   8  -4  -1 15.0499 5.66908   5
  -8   4   1 -6.0304 4.02543   3
  -8   4   1 3.81442 4.46652   6
   7  -4  -1 0.40482 3.51071   5
   7  -4  -1 12.3610 4.47637   8
  -7   4   1 -0.0513 3.37769   6
  -7   4   1 0.68075 2.51245   3
   6  -4  -1 35.1096 8.01670   9
   6  -4  -1 20.2769 6.22287   8
   6  -4  -1 32.6070 8.20863   5
   6  -4  -1 34.9422 8.02362   2
  -6   4   1 30.5790 6.50183   6
  -6   4   1 25.0445 7.10721   9
  -6   4   1 32.7933 6.85020   3
  -6   4   1 26.1934 5.35121   4
   5  -4  -1 21.8389 6.41668   2
   5  -4  -1 23.0866 6.63682   8
   5  -4  -1 19.5693 5.19778   9
   5  -4  -1 11.8906 5.16752   5
  -5   4   1 20.1243 5.03295   3
  -5   4   1 18.7688 3.97431   4
  -5   4   1 14.7642 5.30123   9
  -5   4   1 22.0062 5.14317   6
   4  -4  -1 465.230 22.9888   8
   4  -4  -1 397.320 22.7966   9
   4  -4  -1 425.726 15.6791   1
   4  -4  -1 413.366 22.3508   2
   4  -4  -1 406.713 20.3467   5
  -4   4   1 436.774 18.9619   6
  -4   4   1 442.295 16.7169   4
  -4   4   1 462.537 19.0989   3
  -4   4   1 441.300 22.2963   9
   3  -4  -1 3.66407 1.47438   1
   3  -4  -1 -1.3752 2.44300   8
   3  -4  -1 0.63797 2.70672   9
   3  -4  -1 3.24185 3.27129   2
   3  -4  -1 0.26637 2.10325   5
  -3   4   1 3.67423 2.62891   9
  -3   4   1 5.42057 2.26321   3
  -3   4   1 5.05323 2.40280   6
  -3   4   1 2.06065 1.42000   4
   2  -4  -1 849.599 25.1003   1
   2  -4  -1 893.034 31.1272   8
   2  -4  -1 856.744 29.3636   6
   2  -4  -1 914.378 32.8090   2
   2  -4  -1 897.674 33.7250   9
   2  -4  -1 842.345 29.0507   5
  -2   4   1 830.420 27.7800   3
  -2   4   1 836.636 22.9308   7
  -2   4   1 842.664 31.6318   9
  -2   4   1 838.071 26.2317   4
  -2   4   1 843.976 28.5524   6
   1  -4  -1 435.746 19.6575   9
   1  -4  -1 453.165 13.8729   1
   1  -4  -1 439.512 16.2898   5
   1  -4  -1 411.774 18.4881   2
   1  -4  -1 435.618 16.7634   6
   1  -4  -1 440.859 17.4838   8
  -1   4   1 441.878 14.5368   4
  -1   4   1 440.602 12.9873   7
  -1   4   1 423.507 15.3476   3
  -1   4   1 433.183 16.2367   6
   0  -4  -1 2.47370 1.48031   5
   0  -4  -1 1.31742 0.90175   1
   0  -4  -1 3.06644 1.13329   4
   0  -4  -1 0.75855 1.14410   8
   0  -4  -1 3.22215 1.45669   6
   0  -4  -1 0.08806 1.45388   2
   0  -4  -1 -2.9613 1.72033   9
   0  -4  -1 2.53557 1.29280   3
   0  -4  -1 1.28474 1.08110   7
   0   4   1 0.39241 1.56902   9
   0   4   1 0.49782 0.78881   7
   0   4   1 1.98803 1.09651   3
   0   4   1 0.64863 0.86866   4
  -1  -4  -1 21.3842 3.02023   5
  -1  -4  -1 20.4893 2.86545   3
  -1  -4  -1 24.2342 3.87550   9
  -1  -4  -1 22.4132 3.16782   7
  -1  -4  -1 20.2277 2.96255   1
  -1  -4  -1 17.4299 2.75265   6
  -1  -4  -1 16.1767 3.15132   2
  -1  -4  -1 21.9765 2.84805   4
  -1  -4  -1 25.9165 3.31476   8
   1   4   1 14.8198 3.27333   9
   1   4   1 15.7463 2.27575   5
   1   4   1 15.5543 2.51200   1
  -2  -4  -1 330.655 13.2677   1
  -2  -4  -1 333.639 12.6809   3
  -2  -4  -1 339.803 12.0188   6
  -2  -4  -1 338.177 11.5669   2
  -2  -4  -1 346.141 13.5857   7
  -2  -4  -1 349.888 11.9980   9
  -2  -4  -1 299.776 12.2360   4
   2   4   1 335.967 11.8512   9
   2   4   1 323.513 11.3249   9
   2   4   1 329.131 12.8820   1
   2   4   1 331.088 12.5374   5
   2   4   1 330.022 11.3841   8
  -3  -4  -1 239.753 11.5218   7
  -3  -4  -1 252.199 9.87319   6
  -3  -4  -1 240.845 10.8836   3
  -3  -4  -1 230.656 11.3567   1
  -3  -4  -1 237.767 10.8072   4
   3   4   1 251.283 9.91786   8
   3   4   1 229.496 11.0290   1
   3   4   1 247.454 11.6810   5
  -4  -4  -1 72.9920 5.37209   6
  -4  -4  -1 67.9009 7.42507   7
  -4  -4  -1 66.0401 5.53942   4
  -4  -4  -1 76.8420 6.26336   3
   4   4   1 74.3671 8.65857   5
   4   4   1 74.4611 6.59414   8
   4   4   1 69.6900 6.23419   1
  -5  -4  -1 180.538 10.2433   4
  -5  -4  -1 150.096 10.1183   7
  -5  -4  -1 169.632 9.17909   6
  -5  -4  -1 173.030 10.3715   3
   5   4   1 167.396 12.9783   5
   5   4   1 145.446 10.0850   1
   5   4   1 167.210 11.0667   8
  -6  -4  -1 5.13972 3.37044   3
  -6  -4  -1 -1.7449 2.06700   7
  -6  -4  -1 0.39593 2.97338   6
  -6  -4  -1 1.98914 2.61281   4
   6   4   1 -1.3660 4.09853   8
   6   4   1 4.81913 6.42949   5
   6   4   1 2.36680 2.91248   1
   6   4   1 1.23642 2.36193   7
  -7  -4  -1 72.8936 9.74463   3
  -7  -4  -1 90.4990 10.2941   4
  -7  -4  -1 78.7701 9.60869   7
   7   4   1 97.4863 10.3440   7
   7   4   1 79.3101 10.0891   1
   7   4   1 103.281 9.83390   8
   7   4   1 61.2534 12.3602   5
  -8  -4  -1 46.5922 7.85623   4
  -8  -4  -1 52.2074 12.7473   7
  -8  -4  -1 55.2428 9.75679   3
   8   4   1 37.3806 10.4660   5
   8   4   1 33.7471 7.93201   1
  -9  -4  -1 1.13627 3.65526   4
  -9  -4  -1 -1.0372 2.67253   3
   9   4   1 -5.4279 5.15519   1
   9   4   1 1.48986 7.44972   5
 -10  -4  -1 -4.3156 4.04145   4
   8  -5  -1 25.2055 6.04026   5
   8  -5  -1 19.8862 6.14245   8
  -8   5   1 7.10607 5.33898   3
  -8   5   1 -3.8182 3.77836   6
   7  -5  -1 13.3111 4.95494   5
   7  -5  -1 4.79235 4.65220   2
   7  -5  -1 15.8589 5.38997   8
  -7   5   1 -0.4254 3.71014   3
  -7   5   1 0.99408 3.66180   6
   6  -5  -1 11.6576 4.92503   5
   6  -5  -1 9.16476 3.89326   8
   6  -5  -1 11.1895 5.02396   9
   6  -5  -1 8.31402 4.36050   2
  -6   5   1 6.78509 3.92420   6
  -6   5   1 2.99580 3.53517   3
  -6   5   1 5.34532 4.94843   9
   5  -5  -1 212.404 16.9170   2
   5  -5  -1 230.561 18.0263   9
   5  -5  -1 234.501 17.1874   8
   5  -5  -1 226.835 15.7376   5
  -5   5   1 253.346 12.3526   4
  -5   5   1 218.843 16.6589   9
  -5   5   1 210.597 13.6768   6
  -5   5   1 243.156 14.1218   3
   4  -5  -1 222.541 14.2779   5
   4  -5  -1 197.137 16.1017   9
   4  -5  -1 203.199 14.8624   8
   4  -5  -1 211.902 16.0359   2
  -4   5   1 246.737 16.5720   9
  -4   5   1 208.966 12.6075   3
  -4   5   1 218.899 12.7385   6
  -4   5   1 227.047 11.1353   4
   3  -5  -1 22.3769 2.91013   1
   3  -5  -1 16.2053 5.11791   8
   3  -5  -1 14.1228 5.30002   9
   3  -5  -1 17.9738 5.99683   2
   3  -5  -1 14.6427 3.88248   6
   3  -5  -1 22.0400 5.18998   5
  -3   5   1 27.5998 3.97481   4
  -3   5   1 29.2486 5.12953   6
  -3   5   1 28.3564 4.83277   3
  -3   5   1 26.5301 6.07630   9
   2  -5  -1 422.530 21.9747   9
   2  -5  -1 440.642 18.5963   6
   2  -5  -1 436.487 21.3515   2
   2  -5  -1 451.081 19.8493   8
   2  -5  -1 429.513 13.9893   1
   2  -5  -1 440.867 18.1559   5
  -2   5   1 414.545 12.4007   7
  -2   5   1 403.251 16.6570   3
  -2   5   1 437.674 15.5627   4
  -2   5   1 418.877 20.5829   9
  -2   5   1 419.804 17.6615   6
   1  -5  -1 128.683 5.81379   1
   1  -5  -1 136.314 8.80401   8
   1  -5  -1 127.544 7.69098   5
   1  -5  -1 134.136 10.6159   9
   1  -5  -1 129.793 8.29599   6
   1  -5  -1 121.283 9.73237   2
  -1   5   1 118.616 6.95770   3
  -1   5   1 137.381 5.37877   7
  -1   5   1 131.769 6.49650   4
  -1   5   1 127.293 7.75292   6
   0  -5  -1 331.849 13.9585   8
   0  -5  -1 343.428 12.4142   4
   0  -5  -1 329.258 13.0444   3
   0  -5  -1 341.217 13.9794   6
   0  -5  -1 345.613 12.2172   7
   0  -5  -1 326.093 16.2587   9
   0  -5  -1 318.265 13.0653   5
   0  -5  -1 324.317 11.9112   1
   0  -5  -1 320.076 15.4794   2
   0   5   1 333.463 11.7749   7
   0   5   1 321.162 15.8159   9
   0   5   1 333.468 12.6481   3
   0   5   1 340.797 12.0224   4
  -1  -5  -1 4.13402 1.97639   1
  -1  -5  -1 8.05588 2.13499   5
  -1  -5  -1 1.83403 1.31263   3
  -1  -5  -1 1.43233 1.15517   4
  -1  -5  -1 0.96571 1.42419   7
  -1  -5  -1 2.42126 2.08540   9
  -1  -5  -1 2.45362 1.46857   8
  -1  -5  -1 3.72174 1.72141   6
  -1  -5  -1 0.77478 1.65315   2
   1   5   1 2.55489 1.32674   1
   1   5   1 4.30114 1.35853   5
   1   5   1 1.59043 1.25076   7
   1   5   1 4.82182 2.19767   9
  -2  -5  -1 6.19462 1.93874   6
  -2  -5  -1 11.3515 2.30989   8
  -2  -5  -1 9.41981 2.41653   9
  -2  -5  -1 11.2428 2.51681   4
  -2  -5  -1 11.2415 2.56124   3
  -2  -5  -1 13.5278 2.99721   1
  -2  -5  -1 8.13363 2.32458   2
  -2  -5  -1 3.23936 1.91764   7
   2   5   1 8.23678 2.04003   9
   2   5   1 6.45565 2.01184   9
   2   5   1 9.85549 2.34707   1
   2   5   1 7.77760 1.95243   5
   2   5   1 8.09689 1.78599   8
  -3  -5  -1 186.000 8.49385   6
  -3  -5  -1 157.234 9.48212   7
  -3  -5  -1 185.909 10.1666   1
  -3  -5  -1 157.128 6.35823   2
  -3  -5  -1 157.192 8.85122   3
  -3  -5  -1 173.489 9.04469   4
   3   5   1 184.130 7.81527   8
   3   5   1 186.044 9.67189   5
   3   5   1 159.868 6.21631   9
   3   5   1 173.992 9.48934   1
   3   5   1 161.503 6.02683   2
   3   5   1 175.663 6.90952   9
  -4  -5  -1 174.611 10.6913   7
  -4  -5  -1 190.718 9.12757   6
  -4  -5  -1 182.854 10.0978   4
  -4  -5  -1 192.299 10.4952   3
   4   5   1 182.234 10.6712   1
   4   5   1 179.203 9.56602   8
   4   5   1 177.280 11.2865   5
  -5  -5  -1 21.9222 4.81645   3
  -5  -5  -1 19.9252 4.43517   7
  -5  -5  -1 27.3192 5.10520   4
  -5  -5  -1 26.5377 4.38360   6
   5   5   1 37.1227 6.39655   8
   5   5   1 20.7506 6.72143   5
   5   5   1 27.2658 5.16002   1
  -6  -5  -1 60.9124 7.28076   6
  -6  -5  -1 68.1155 8.44325   4
  -6  -5  -1 57.2715 8.33658   7
  -6  -5  -1 67.2928 8.84920   3
   6   5   1 72.0395 9.19670   1
   6   5   1 68.9120 9.12354   8
   6   5   1 60.6422 10.9261   5
   6   5   1 70.7831 8.53651   7
  -7  -5  -1 3.71578 2.95333   4
  -7  -5  -1 9.75609 3.99076   7
  -7  -5  -1 8.61091 4.02507   3
   7   5   1 6.16256 4.51050   1
   7   5   1 1.43514 7.13502   5
   7   5   1 9.54668 3.66929   7
  -8  -5  -1 103.723 12.8825   3
  -8  -5  -1 84.6020 10.9929   4
  -8  -5  -1 109.690 12.4684   7
   8   5   1 60.9770 10.2399   1
   8   5   1 80.8538 14.3914   5
   8   5   1 81.2830 10.0306   7
  -9  -5  -1 -0.0462 3.29865   4
  -9  -5  -1 -2.7007 3.92485   3
   9   5   1 -6.1958 5.13256   1
   9   5   1 -6.2799 6.88203   5
 -10  -5  -1 43.3474 9.18493   4
  10   5   1 42.6560 9.98791   1
   7  -6  -1 17.9948 6.48181   2
   7  -6  -1 35.5782 8.33913   5
   7  -6  -1 33.3318 8.57837   8
  -7   6   1 25.2482 6.74612   6
  -7   6   1 21.5380 7.18559   2
  -7   6   1 35.4168 8.29203   3
   6  -6  -1 54.3992 10.0712   5
   6  -6  -1 70.9724 12.3576   8
   6  -6  -1 81.8927 13.6651   2
  -6   6   1 55.4338 9.25463   3
  -6   6   1 75.4062 10.5708   6
   5  -6  -1 26.4997 7.27861   8
   5  -6  -1 15.1291 6.36230   2
   5  -6  -1 35.1101 7.85446   5
   5  -6  -1 35.1672 8.85310   9
  -5   6   1 29.2179 6.31247   3
  -5   6   1 24.3475 4.82112   4
  -5   6   1 25.6669 6.19758   6
  -5   6   1 21.7191 7.31608   9
   4  -6  -1 1.54831 3.13553   8
   4  -6  -1 6.32096 3.22539   9
   4  -6  -1 1.77996 3.57217   2
   4  -6  -1 -0.9475 2.07820   5
  -4   6   1 2.19710 2.70741   6
  -4   6   1 -3.1330 2.72255   9
  -4   6   1 1.02757 2.81416   3
  -4   6   1 0.49517 2.04043   4
   3  -6  -1 -0.7307 3.41994   2
   3  -6  -1 3.67659 3.97217   8
   3  -6  -1 -0.3045 2.11980   5
   3  -6  -1 6.28820 3.65983   9
   3  -6  -1 4.08414 2.90392   6
  -3   6   1 1.73284 3.66162   9
  -3   6   1 7.66788 2.37231   4
  -3   6   1 7.20963 3.12995   6
  -3   6   1 6.46221 2.75714   3
   2  -6  -1 222.058 8.53478   1
   2  -6  -1 216.241 15.7564   9
   2  -6  -1 225.454 13.9310   8
   2  -6  -1 234.987 13.1170   6
   2  -6  -1 219.458 12.2537   5
   2  -6  -1 202.301 14.6015   2
  -2   6   1 222.354 11.4351   3
  -2   6   1 210.121 7.45072   7
  -2   6   1 231.028 10.2286   4
  -2   6   1 220.414 12.1897   6
  -2   6   1 207.921 14.2925   9
   1  -6  -1 932.512 34.5626   2
   1  -6  -1 863.992 30.6839   6
   1  -6  -1 845.408 29.4136   5
   1  -6  -1 838.533 34.6543   9
   1  -6  -1 881.902 31.4820   8
   1  -6  -1 869.384 26.0303   1
  -1   6   1 807.231 28.2780   3
  -1   6   1 862.098 27.2448   4
  -1   6   1 853.520 25.2982   7
  -1   6   1 874.373 29.9542   6
   0  -6  -1 0.07970 1.12503   7
   0  -6  -1 0.85930 1.41152   3
   0  -6  -1 0.78300 1.19766   4
   0  -6  -1 -2.4046 1.26906   8
   0  -6  -1 0.24005 1.08943   1
   0  -6  -1 -0.3368 2.47896   9
   0  -6  -1 1.77925 1.64025   5
   0  -6  -1 0.89123 1.68560   6
   0  -6  -1 -2.9692 1.86549   2
   0   6   1 -0.4952 0.78719   4
   0   6   1 -0.7693 0.90487   3
   0   6   1 -0.6599 1.05146   7
  -1  -6  -1 56.9693 4.69878   5
  -1  -6  -1 60.2834 4.88868   7
  -1  -6  -1 49.2406 4.37289   1
  -1  -6  -1 60.4202 7.52906   2
  -1  -6  -1 58.4525 4.89691   3
  -1  -6  -1 58.1071 4.58351   4
  -1  -6  -1 48.7585 5.71458   6
  -1  -6  -1 56.1915 4.81948   8
  -1  -6  -1 55.7493 6.16281   9
   1   6   1 53.1439 4.41038   7
   1   6   1 54.2612 4.19085   4
   1   6   1 61.5627 6.12411   9
   1   6   1 58.8274 4.48032   1
  -2  -6  -1 249.598 11.5935   3
  -2  -6  -1 262.009 11.5053   4
  -2  -6  -1 263.859 12.0476   2
  -2  -6  -1 252.627 11.3588   6
  -2  -6  -1 258.891 11.4423   5
  -2  -6  -1 249.255 10.6430   8
  -2  -6  -1 242.001 11.9550   7
  -2  -6  -1 272.731 12.2101   1
  -2  -6  -1 233.060 12.0340   9
   2   6   1 245.281 11.5970   7
   2   6   1 249.803 12.1713   9
   2   6   1 245.345 9.95032   8
   2   6   1 263.300 11.6498   1
   2   6   1 252.346 11.6334   9
   2   6   1 253.598 10.7888   5
  -3  -6  -1 11.3780 3.12854   3
  -3  -6  -1 17.5459 2.87696   2
  -3  -6  -1 10.9196 2.97792   4
  -3  -6  -1 15.9550 3.18373   6
  -3  -6  -1 19.0710 3.12122   9
  -3  -6  -1 26.8434 4.79616   1
  -3  -6  -1 28.2094 4.80174   7
   3   6   1 18.2396 2.71911   9
   3   6   1 17.5685 3.74598   7
   3   6   1 15.6740 2.95921   9
   3   6   1 22.0696 3.10412   8
   3   6   1 17.2694 3.77233   1
   3   6   1 17.8541 3.69369   5
  -4  -6  -1 1.93977 1.80515   3
  -4  -6  -1 0.92030 2.17913   6
  -4  -6  -1 3.89207 2.24843   4
  -4  -6  -1 0.78879 1.92901   7
   4   6   1 -0.0842 3.02346   5
   4   6   1 3.62498 2.71482   1
   4   6   1 4.61244 2.56932   7
   4   6   1 1.43531 2.78915   8
  -5  -6  -1 63.7666 8.19768   3
  -5  -6  -1 60.1567 8.41702   7
  -5  -6  -1 74.7318 8.23376   4
  -5  -6  -1 65.3609 5.87754   6
   5   6   1 76.5472 8.69635   7
   5   6   1 58.4202 7.83992   1
   5   6   1 62.0272 9.51844   5
   5   6   1 61.1265 7.56723   8
  -6  -6  -1 -0.2221 2.34011   3
  -6  -6  -1 0.93695 2.78724   7
  -6  -6  -1 1.83348 2.91659   6
  -6  -6  -1 1.89035 2.65437   4
   6   6   1 -3.5496 3.13623   1
   6   6   1 -1.2475 5.55919   5
   6   6   1 0.14659 1.95581   7
  -7  -6  -1 516.771 23.7851   4
  -7  -6  -1 495.291 24.0508   3
  -7  -6  -1 493.271 24.0945   7
   7   6   1 505.943 24.1681   1
   7   6   1 524.923 23.6935   7
   7   6   1 500.216 27.6702   5
  -8  -6  -1 5.68478 4.63586   3
  -8  -6  -1 11.3329 4.86711   4
  -8  -6  -1 12.2189 4.78213   7
   8   6   1 -1.8046 4.37427   1
   8   6   1 7.53061 8.22079   5
   8   6   1 5.16472 3.47815   7
  -9  -6  -1 27.2602 8.00578   3
  -9  -6  -1 20.6000 6.36078   4
   9   6   1 28.7320 10.8883   5
   9   6   1 32.4573 8.92236   1
 -10  -6  -1 44.1175 9.43114   4
  10   6   1 54.3668 11.9489   1
   7  -7  -1 156.117 20.9835   8
   7  -7  -1 183.123 18.1976   2
   7  -7  -1 217.742 17.5344   5
  -7   7   1 141.216 16.3765   3
  -7   7   1 186.462 17.2687   2
  -7   7   1 141.922 16.0278   6
   6  -7  -1 53.8089 10.1497   5
   6  -7  -1 70.2343 12.7533   8
   6  -7  -1 82.5954 14.0584   2
  -6   7   1 80.8821 11.6443   6
  -6   7   1 78.8417 11.1221   3
   5  -7  -1 8.31103 4.57792   2
   5  -7  -1 7.39932 3.91265   5
   5  -7  -1 5.41410 4.47130   8
  -5   7   1 2.88683 2.76341   6
  -5   7   1 10.0575 4.25479   3
   4  -7  -1 126.132 11.2608   5
   4  -7  -1 133.359 13.8527   2
   4  -7  -1 119.473 15.1257   8
   4  -7  -1 131.985 14.0394   9
  -4   7   1 108.095 8.06959   4
  -4   7   1 111.991 9.42117   3
  -4   7   1 119.915 10.4135   6
  -4   7   1 116.649 15.1087   9
   3  -7  -1 28.3351 6.32811   6
   3  -7  -1 16.8793 6.81150   2
   3  -7  -1 20.4322 6.15478   8
   3  -7  -1 18.5422 5.16670   5
   3  -7  -1 38.6185 8.95336   9
  -3   7   1 21.0349 6.69650   9
  -3   7   1 18.1571 4.37750   3
  -3   7   1 36.9416 6.55733   6
  -3   7   1 26.3334 4.31475   4
   2  -7  -1 -0.0095 2.50279   2
   2  -7  -1 -0.5011 2.60259   8
   2  -7  -1 1.68313 2.31740   5
   2  -7  -1 4.91134 4.19313   9
   2  -7  -1 5.01265 2.94652   6
  -2   7   1 3.09387 2.33801   3
  -2   7   1 0.54077 1.45846   6
  -2   7   1 4.16060 1.98481   4
  -2   7   1 2.93390 2.71713   9
   1  -7  -1 31.2952 5.87790   6
   1  -7  -1 31.2883 5.52291   5
   1  -7  -1 41.0558 3.45612   1
   1  -7  -1 32.8235 7.52824   2
   1  -7  -1 41.9845 6.95847   8
   1  -7  -1 41.6307 8.39845   9
  -1   7   1 31.6012 4.34766   4
  -1   7   1 38.3205 5.78871   6
  -1   7   1 34.9713 3.03298   7
  -1   7   1 36.5365 7.10198   9
  -1   7   1 26.8430 4.48725   3
   0  -7  -1 937.994 35.6614   2
   0  -7  -1 921.124 29.9162   4
   0  -7  -1 917.870 29.3171   7
   0  -7  -1 909.089 36.4692   9
   0  -7  -1 891.446 32.2723   8
   0  -7  -1 947.557 29.1197   1
   0  -7  -1 926.433 32.5495   6
   0  -7  -1 950.222 31.1326   5
   0  -7  -1 967.020 31.3249   3
   0   7   1 965.851 28.7759   1
   0   7   1 888.386 30.2257   3
   0   7   1 906.848 28.7043   7
   0   7   1 916.731 29.3303   4
  -1  -7  -1 2.89888 2.61062   9
  -1  -7  -1 3.02980 1.58936   4
  -1  -7  -1 1.61327 2.63434   2
  -1  -7  -1 1.65519 1.72914   3
  -1  -7  -1 2.04743 1.87240   1
  -1  -7  -1 5.63993 2.05118   5
  -1  -7  -1 5.03413 2.58677   6
  -1  -7  -1 8.32631 2.77971   8
  -1  -7  -1 2.81869 1.92967   7
   1   7   1 6.88217 2.20838   1
   1   7   1 3.76554 1.70090   7
   1   7   1 3.19101 1.71174   4
  -2  -7  -1 220.595 10.8701   5
  -2  -7  -1 208.203 11.3187   7
  -2  -7  -1 204.106 10.9624   1
  -2  -7  -1 197.128 11.3625   2
  -2  -7  -1 216.235 10.3536   8
  -2  -7  -1 205.712 10.8282   6
  -2  -7  -1 199.386 11.9234   9
  -2  -7  -1 235.415 10.9951   4
  -2  -7  -1 216.662 11.0861   3
   2   7   1 201.693 11.1805   9
   2   7   1 221.505 10.8374   1
   2   7   1 214.563 11.9812   9
   2   7   1 214.713 9.37531   8
   2   7   1 217.844 10.0337   5
   2   7   1 209.465 10.8444   7
  -3  -7  -1 203.970 10.2160   2
  -3  -7  -1 214.576 11.3080   4
  -3  -7  -1 213.340 10.7582   6
  -3  -7  -1 222.303 12.2840   7
  -3  -7  -1 220.070 12.0843   1
  -3  -7  -1 219.507 11.6404   3
  -3  -7  -1 220.006 10.9585   9
   3   7   1 200.755 11.4647   7
   3   7   1 209.437 10.0508   9
   3   7   1 222.511 10.7348   9
   3   7   1 219.398 11.6462   1
   3   7   1 214.565 11.0123   5
   3   7   1 218.157 9.45458   8
  -4  -7  -1 308.192 16.0163   7
  -4  -7  -1 311.815 14.9208   4
  -4  -7  -1 302.753 13.6271   6
  -4  -7  -1 277.336 14.5910   3
   4   7   1 313.496 15.5699   5
   4   7   1 300.711 10.1770   9
   4   7   1 309.263 15.4024   7
   4   7   1 315.234 12.5761   8
   4   7   1 310.916 15.3743   1
   4   7   1 322.157 11.5446   9
  -5  -7  -1 200.008 10.7440   6
  -5  -7  -1 203.055 13.2484   7
  -5  -7  -1 165.822 11.5848   3
  -5  -7  -1 192.626 11.8327   4
   5   7   1 203.600 12.6096   7
   5   7   1 199.769 12.7762   1
   5   7   1 194.546 11.1399   8
   5   7   1 218.473 14.2866   5
  -6  -7  -1 -1.8447 2.31198   7
  -6  -7  -1 -2.4862 2.07589   4
  -6  -7  -1 -0.4979 2.54428   3
   6   7   1 2.24838 2.75546   7
   6   7   1 -3.7085 2.72454   1
   6   7   1 -1.3132 5.28720   5
  -7  -7  -1 11.1494 5.19349   3
  -7  -7  -1 14.6250 5.22679   7
  -7  -7  -1 14.1701 5.10509   4
   7   7   1 26.8999 7.13474   1
   7   7   1 19.3688 8.51787   5
   7   7   1 15.1255 4.68018   7
  -8  -7  -1 9.26214 4.86180   3
  -8  -7  -1 13.1368 5.59165   7
  -8  -7  -1 14.3535 4.84122   4
   8   7   1 13.0643 5.80832   1
   8   7   1 8.60964 8.53701   5
   8   7   1 15.1340 5.22422   7
  -9  -7  -1 2.53791 3.93775   4
  -9  -7  -1 2.80489 4.82901   3
  -9  -7  -1 -1.0965 4.51727   7
   9   7   1 3.45354 7.88385   5
   9   7   1 -8.5108 5.31029   1
   9   7   1 -2.2744 3.51585   7
   7  -8  -1 24.4689 6.60659   5
  -7   8   1 1.78327 5.74682   2
  -7   8   1 12.1821 6.09304   6
   6  -8  -1 24.4445 6.53996   5
   6  -8  -1 14.6924 6.33456   8
   6  -8  -1 21.7498 7.03002   2
  -6   8   1 18.3524 6.10121   3
  -6   8   1 7.23611 5.28234   6
   5  -8  -1 14.2490 6.43461   2
   5  -8  -1 2.26170 3.40325   8
   5  -8  -1 7.95654 3.73520   5
  -5   8   1 4.11605 4.47457   3
  -5   8   1 2.13662 3.90452   6
   4  -8  -1 149.056 15.4713   2
   4  -8  -1 173.052 17.6699   9
   4  -8  -1 144.871 14.0386   8
   4  -8  -1 137.477 12.0134   5
  -4   8   1 138.247 14.6009   9
  -4   8   1 123.754 11.3182   6
  -4   8   1 135.512 9.40414   4
  -4   8   1 133.599 10.7228   3
   3  -8  -1 28.4626 7.72654   9
   3  -8  -1 24.1097 6.34116   6
   3  -8  -1 26.7285 6.60878   5
   3  -8  -1 29.4123 7.46846   8
   3  -8  -1 35.8659 9.14634   2
  -3   8   1 21.7887 5.45199   6
  -3   8   1 20.2056 4.26514   4
  -3   8   1 28.3882 5.76375   3
  -3   8   1 34.5699 8.65373   9
   2  -8  -1 106.663 9.73838   6
   2  -8  -1 114.023 15.0938   9
   2  -8  -1 103.634 14.4309   2
   2  -8  -1 111.851 10.7018   8
   2  -8  -1 97.5533 9.10192   5
  -2   8   1 117.739 9.44684   6
  -2   8   1 106.117 8.54235   3
  -2   8   1 105.929 7.32208   4
  -2   8   1 95.3039 12.8503   9
   1  -8  -1 30.8868 5.88386   5
   1  -8  -1 45.4565 9.22726   9
   1  -8  -1 27.8173 7.57972   2
   1  -8  -1 41.8408 7.52460   8
   1  -8  -1 36.6190 4.19809   1
   1  -8  -1 32.2769 6.37387   6
  -1   8   1 35.2786 6.13368   6
  -1   8   1 39.9117 3.50856   7
  -1   8   1 41.8397 6.03771   3
  -1   8   1 41.8817 8.15958   9
  -1   8   1 32.4546 4.76063   4
   0  -8  -1 1.73549 1.66757   3
   0  -8  -1 1.12522 1.75836   1
   0  -8  -1 -1.0318 1.86748   8
   0  -8  -1 1.15837 1.56242   4
   0  -8  -1 -2.4202 2.87840   2
   0  -8  -1 2.10790 3.53691   9
   0  -8  -1 2.65946 2.04905   5
   0  -8  -1 -0.6615 1.42870   6
   0   8   1 5.88743 3.55429   9
   0   8   1 2.49730 1.68169   7
   0   8   1 2.26590 1.74840   3
   0   8   1 0.54417 1.24524   1
   0   8   1 3.64998 1.73009   4
  -1  -8  -1 60.1878 7.28852   8
  -1  -8  -1 57.4295 6.33118   4
  -1  -8  -1 40.4121 5.48855   7
  -1  -8  -1 60.2005 6.27834   1
  -1  -8  -1 56.5810 6.87868   3
  -1  -8  -1 58.0315 5.47785   5
  -1  -8  -1 53.5744 8.77466   9
  -1  -8  -1 55.5381 7.41830   6
  -1  -8  -1 47.2864 7.99975   2
   1   8   1 60.2284 8.13513   9
   1   8   1 53.9449 5.66232   1
   1   8   1 57.7478 6.50996   3
   1   8   1 47.6878 5.63336   7
   1   8   1 47.1495 5.48493   4
  -2  -8  -1 347.190 15.7150   7
  -2  -8  -1 315.593 14.2947   8
  -2  -8  -1 345.390 14.8969   4
  -2  -8  -1 339.552 15.3954   3
  -2  -8  -1 325.551 15.2521   6
  -2  -8  -1 313.953 16.2447   2
  -2  -8  -1 318.759 16.9348   9
  -2  -8  -1 318.100 14.8707   1
  -2  -8  -1 313.820 14.3599   5
   2   8   1 337.139 13.8596   5
   2   8   1 320.756 13.1154   8
   2   8   1 316.934 14.4099   1
   2   8   1 294.756 15.5011   9
   2   8   1 333.126 14.8794   7
  -3  -8  -1 22.9667 4.55918   4
  -3  -8  -1 25.6886 5.10047   3
  -3  -8  -1 20.7679 4.33755   2
  -3  -8  -1 27.8458 5.36614   7
  -3  -8  -1 33.7222 5.83259   1
  -3  -8  -1 18.4930 4.21927   6
  -3  -8  -1 18.5468 4.26370   9
   3   8   1 18.3948 3.73823   9
   3   8   1 22.9686 4.41749   5
   3   8   1 19.6763 4.34173   7
   3   8   1 23.5111 3.62985   8
   3   8   1 28.5976 4.88091   9
   3   8   1 26.4296 4.88600   1
  -4  -8  -1 9.23146 3.12223   6
  -4  -8  -1 14.1594 4.11097   3
  -4  -8  -1 3.61879 2.35036   4
  -4  -8  -1 4.82133 3.19805   7
   4   8   1 4.86298 2.47560   8
   4   8   1 4.67628 3.60809   5
   4   8   1 5.18057 2.99777   1
   4   8   1 5.11428 2.01845   9
   4   8   1 8.14023 3.18527   7
  -5  -8  -1 3.59669 3.50854   7
  -5  -8  -1 0.31805 2.80677   3
  -5  -8  -1 5.03844 2.45057   6
  -5  -8  -1 2.76176 2.81532   4
   5   8   1 3.70190 2.60082   7
   5   8   1 11.1321 5.33266   5
   5   8   1 4.32577 3.70893   1
  -6  -8  -1 202.969 14.3555   7
  -6  -8  -1 193.357 13.0661   4
  -6  -8  -1 209.079 13.7825   3
   6   8   1 194.179 13.2394   7
   6   8   1 199.152 15.6589   5
   6   8   1 171.246 13.2613   1
  -7  -8  -1 22.8923 6.57788   3
  -7  -8  -1 20.7843 6.16703   7
  -7  -8  -1 11.6185 4.51311   4
   7   8   1 15.3204 8.93151   5
   7   8   1 15.9806 5.00026   7
   7   8   1 10.5589 5.41487   1
  -8  -8  -1 -1.6543 2.73223   3
  -8  -8  -1 -1.0287 3.44590   7
  -8  -8  -1 0.88027 3.18174   4
   8   8   1 -4.1263 4.47385   1
   8   8   1 0.42252 2.91751   7
   8   8   1 -7.2353 6.45351   5
  -9  -8  -1 5.36658 4.66012   4
  -9  -8  -1 3.19120 5.11397   3
  -9  -8  -1 8.76448 5.93394   7
   9   8   1 4.45514 7.13716   1
   9   8   1 10.9076 9.32975   5
   9   8   1 11.5347 6.18472   7
   6  -9  -1 19.1451 9.46453   5
   6  -9  -1 29.5959 9.58400   2
   6  -9  -1 33.6528 9.54141   8
  -6   9   1 17.0090 6.46851   6
  -6   9   1 17.6948 6.50193   3
   5  -9  -1 26.2655 7.50760   5
   5  -9  -1 32.2804 8.87279   2
   5  -9  -1 29.2493 8.69560   8
  -5   9   1 26.2453 7.40257   6
  -5   9   1 40.5421 8.55947   3
   4  -9  -1 30.7037 7.58530   5
   4  -9  -1 34.5066 9.07362   8
   4  -9  -1 45.4199 11.2571   2
  -4   9   1 30.0301 7.25503   6
  -4   9   1 40.7042 7.76113   3
   3  -9  -1 51.7408 10.0560   8
   3  -9  -1 55.4410 8.86067   5
   3  -9  -1 42.1366 10.1123   9
   3  -9  -1 58.2447 9.88138   6
   3  -9  -1 57.8617 11.7820   2
  -3   9   1 49.2947 7.92232   3
  -3   9   1 60.7010 9.09573   6
  -3   9   1 44.9565 10.4933   9
  -3   9   1 49.2452 6.55043   4
   2  -9  -1 114.253 12.9812   6
   2  -9  -1 101.627 9.58403   5
   2  -9  -1 110.676 15.4582   2
   2  -9  -1 131.784 12.0585   8
   2  -9  -1 156.310 15.2376   9
  -2   9   1 118.945 12.9763   9
  -2   9   1 128.041 9.88624   3
  -2   9   1 118.855 10.3862   6
  -2   9   1 121.550 8.41584   4
   1  -9  -1 270.779 14.8465   5
   1  -9  -1 229.410 18.2722   9
   1  -9  -1 286.195 16.9644   8
   1  -9  -1 276.426 19.2906   2
   1  -9  -1 268.066 16.1686   6
  -1   9   1 273.688 14.2778   3
  -1   9   1 262.142 15.2944   6
  -1   9   1 283.189 18.8654   9
  -1   9   1 266.373 12.9230   4
   0  -9  -1 14.5739 5.62155   9
   0  -9  -1 12.7823 4.97594   2
   0  -9  -1 9.50044 4.01987   8
   0  -9  -1 10.3853 2.84718   1
   0  -9  -1 16.5037 3.91783   5
   0  -9  -1 13.3622 3.95111   3
   0  -9  -1 10.1583 4.25406   6
   0   9   1 14.9561 3.50597   4
   0   9   1 12.3901 4.81663   9
   0   9   1 11.5892 2.74000   1
   0   9   1 16.1769 3.16827   7
   0   9   1 18.6507 4.05258   3
  -1  -9  -1 10.3845 3.78884   8
  -1  -9  -1 5.24150 2.62520   4
  -1  -9  -1 7.40252 2.99034   5
  -1  -9  -1 7.75744 4.17040   2
  -1  -9  -1 9.61430 4.40122   9
  -1  -9  -1 4.87936 3.02280   3
  -1  -9  -1 4.14204 2.81564   1
  -1  -9  -1 9.46601 3.84661   6
  -1  -9  -1 5.19690 2.76442   7
   1   9   1 9.06410 2.74734   4
   1   9   1 8.21826 2.65307   1
   1   9   1 5.65328 2.59508   7
   1   9   1 11.0977 3.13100   3
   1   9   1 8.68650 3.87572   9
  -2  -9  -1 31.5701 5.77029   6
  -2  -9  -1 38.2404 6.21771   1
  -2  -9  -1 29.9283 6.67486   2
  -2  -9  -1 27.4830 5.14460   5
  -2  -9  -1 28.2286 5.08932   4
  -2  -9  -1 28.4380 5.51926   3
  -2  -9  -1 19.3483 4.57241   7
  -2  -9  -1 33.9594 6.59784   9
  -2  -9  -1 32.7368 5.39316   8
   2   9   1 23.7413 4.35497   4
   2   9   1 21.4682 4.34696   7
   2   9   1 24.1044 4.36530   1
   2   9   1 32.8436 6.34100   9
   2   9   1 30.8227 4.53119   8
   2   9   1 33.4320 4.79776   5
  -3  -9  -1 432.672 18.6627   6
  -3  -9  -1 411.986 18.8489   3
  -3  -9  -1 414.417 18.8813   1
  -3  -9  -1 412.733 19.4520   9
  -3  -9  -1 428.280 19.6165   7
  -3  -9  -1 395.602 18.3923   2
  -3  -9  -1 391.311 18.0647   4
   3   9   1 380.573 18.0408   7
   3   9   1 407.097 18.3441   1
   3   9   1 389.147 18.1150   9
   3   9   1 396.527 17.2306   5
   3   9   1 398.055 15.8013   8
  -4  -9  -1 41.0581 6.96581   3
  -4  -9  -1 44.9496 6.44116   6
  -4  -9  -1 39.7625 6.56198   4
  -4  -9  -1 48.3884 7.83419   7
   4   9   1 50.3493 7.38796   5
   4   9   1 45.0666 7.12787   1
   4   9   1 42.4173 6.71739   7
  -5  -9  -1 45.0964 8.10205   7
  -5  -9  -1 24.7425 5.65886   3
  -5  -9  -1 39.0044 7.17866   4
  -5  -9  -1 27.8513 5.11066   6
   5   9   1 33.7439 7.82059   5
   5   9   1 43.1877 7.39733   7
   5   9   1 30.5765 6.61575   1
  -6  -9  -1 71.5705 9.81848   4
  -6  -9  -1 86.4317 11.1778   3
  -6  -9  -1 65.4929 10.2633   7
   6   9   1 51.8004 8.49142   7
   6   9   1 63.4972 9.86220   1
   6   9   1 71.4759 12.0289   5
  -7  -9  -1 13.8472 6.05808   7
  -7  -9  -1 13.4174 5.04646   4
  -7  -9  -1 14.0682 5.22930   3
   7   9   1 13.4844 4.81951   7
   7   9   1 10.9572 5.00256   1
   7   9   1 13.1237 8.19450   5
  -8  -9  -1 104.333 13.9299   3
  -8  -9  -1 96.7133 12.7585   4
  -8  -9  -1 118.042 14.7449   7
   8   9   1 103.340 13.0323   7
   8   9   1 85.0358 12.5861   1
   8   9   1 79.7473 14.9632   5
  -9  -9  -1 -3.1894 5.16254   7
  -9  -9  -1 9.15043 5.98105   3
  -9  -9  -1 6.28447 5.17920   4
   9   9   1 -3.2630 6.29719   1
   9   9   1 6.21223 5.23594   7
   9   9   1 4.36111 9.23350   5
   5 -10  -1 18.8022 6.90814   8
   5 -10  -1 28.3677 9.56551   2
  -5  10   1 3.18977 5.00612   6
  -5  10   1 10.0894 5.65660   3
   4 -10  -1 87.2334 14.3099   8
   4 -10  -1 101.239 16.8485   2
  -4  10   1 92.5662 12.6385   6
  -4  10   1 67.4024 10.0186   3
   3 -10  -1 48.8703 11.0483   2
   3 -10  -1 44.7587 8.43710   5
   3 -10  -1 50.0465 9.63970   6
   3 -10  -1 39.5728 9.26732   8
  -3  10   1 45.2471 7.29042   4
  -3  10   1 47.3329 8.28843   3
  -3  10   1 42.7431 8.41711   6
   2 -10  -1 48.0937 11.0510   2
   2 -10  -1 23.2543 7.47608   9
   2 -10  -1 35.2123 8.22723   8
   2 -10  -1 24.6886 6.38549   5
   2 -10  -1 28.6488 7.03998   6
  -2  10   1 31.3713 6.02609   3
  -2  10   1 27.1677 4.84372   4
  -2  10   1 30.3947 8.78379   9
  -2  10   1 28.3551 6.59336   6
   1 -10  -1 11.8824 5.08175   8
   1 -10  -1 23.6460 7.21279   2
   1 -10  -1 10.9433 4.69644   6
   1 -10  -1 26.0250 7.53315   9
   1 -10  -1 16.5688 5.03783   5
  -1  10   1 17.7865 5.44377   6
  -1  10   1 12.9778 3.72187   4
  -1  10   1 16.4548 4.38275   3
  -1  10   1 15.7919 6.45533   9
   0 -10  -1 1.15839 2.20231   5
   0 -10  -1 -1.6260 1.97762   3
   0 -10  -1 -2.0951 2.31276   6
   0 -10  -1 3.60197 4.21192   2
   0 -10  -1 8.59840 4.37592   9
   0 -10  -1 -0.7019 2.24841   8
   0  10   1 -0.9642 1.48457   4
   0  10   1 -2.5585 2.51764   9
   0  10   1 -0.8138 2.15086   6
   0  10   1 -0.9252 1.72014   7
   0  10   1 0.33966 1.98401   3
  -1 -10  -1 43.2896 6.34859   7
  -1 -10  -1 46.7247 7.81120   6
  -1 -10  -1 44.8741 9.12724   2
  -1 -10  -1 52.7338 7.03140   5
  -1 -10  -1 41.7615 6.74396   3
  -1 -10  -1 41.5158 7.27601   8
  -1 -10  -1 50.7877 9.32431   9
  -1 -10  -1 38.9456 6.10343   4
  -1 -10  -1 34.0457 5.56989   1
   1  10   1 41.1222 8.00577   9
   1  10   1 44.7404 5.89431   7
   1  10   1 40.6494 6.18455   3
   1  10   1 32.2975 5.19263   4
   1  10   1 39.4429 5.33291   1
   1  10   1 41.1714 5.59942   5
  -2 -10  -1 10.9957 3.78206   7
  -2 -10  -1 18.4701 4.89611   3
  -2 -10  -1 22.2590 4.98438   5
  -2 -10  -1 13.6092 5.14436   9
  -2 -10  -1 16.5714 4.32892   4
  -2 -10  -1 12.2650 4.26185   6
  -2 -10  -1 18.0430 4.59335   1
  -2 -10  -1 16.6090 5.33060   2
  -2 -10  -1 17.4577 4.57824   8
   2  10   1 16.5288 4.27205   7
   2  10   1 17.2618 3.76200   8
   2  10   1 12.9779 3.71407   1
   2  10   1 18.6450 3.97751   5
   2  10   1 17.0501 4.81690   9
   2  10   1 13.4920 3.60335   4
  -3 -10  -1 880.146 35.0098   9
  -3 -10  -1 897.647 33.0242   4
  -3 -10  -1 890.621 33.8184   3
  -3 -10  -1 881.249 31.8262   8
  -3 -10  -1 898.751 34.1587   2
  -3 -10  -1 930.706 34.5876   7
  -3 -10  -1 891.046 33.4118   6
   3  10   1 913.668 33.4165   7
   3  10   1 929.783 33.9398   9
   3  10   1 924.430 31.7556   5
   3  10   1 937.791 33.3131   1
  -4 -10  -1 9.60864 3.82726   3
  -4 -10  -1 0.63800 2.50319   4
  -4 -10  -1 7.72988 2.91996   6
  -4 -10  -1 7.65393 4.01318   7
   4  10   1 2.78544 2.34748   7
   4  10   1 5.04319 3.42432   5
   4  10   1 3.11602 3.49216   1
  -5 -10  -1 532.324 25.2263   7
  -5 -10  -1 534.188 23.9473   4
  -5 -10  -1 496.341 23.8558   3
  -5 -10  -1 541.393 22.4391   6
   5  10   1 509.572 23.8555   5
   5  10   1 502.310 23.8851   7
   5  10   1 484.239 23.6589   1
  -6 -10  -1 67.9316 10.4961   3
  -6 -10  -1 60.4633 9.46217   4
  -6 -10  -1 53.7752 9.63201   7
   6  10   1 69.4251 9.84075   7
   6  10   1 61.6405 10.7943   5
   6  10   1 78.3251 10.5995   1
  -7 -10  -1 24.8745 6.92682   3
  -7 -10  -1 22.1960 7.20641   7
  -7 -10  -1 29.3516 7.14092   4
   7  10   1 23.9948 7.19533   1
   7  10   1 3.95974 7.49711   5
   7  10   1 15.9288 5.03018   7
  -8 -10  -1 0.66853 4.26348   3
  -8 -10  -1 -5.7925 3.46796   7
  -8 -10  -1 -2.4972 3.51108   4
   8  10   1 -0.1504 3.83768   7
   8  10   1 -16.565 7.11028   5
   8  10   1 -5.4750 4.75524   1
  -9 -10  -1 3.87991 4.47692   3
  -9 -10  -1 1.95237 3.70471   4
  -9 -10  -1 -4.2280 4.66565   7
   9  10   1 -6.4917 5.48257   1
   9  10   1 -3.1520 4.34545   7
   9  10   1 4.41270 10.2370   5
   5 -11  -1 12.6405 8.39815   2
   5 -11  -1 15.6123 6.59145   8
  -5  11   1 0.48119 4.73854   6
  -5  11   1 -6.4320 3.86436   3
   4 -11  -1 40.0150 11.0937   2
   4 -11  -1 29.3315 8.95251   8
  -4  11   1 17.6164 5.74235   3
  -4  11   1 23.2475 7.36074   6
   3 -11  -1 88.8268 13.7004   6
   3 -11  -1 94.4620 16.4784   2
   3 -11  -1 93.6319 14.3891   8
  -3  11   1 93.5478 12.0070   3
  -3  11   1 93.8808 12.5923   6
   2 -11  -1 59.7494 10.5168   6
   2 -11  -1 100.054 16.4251   2
   2 -11  -1 66.6281 11.3517   8
  -2  11   1 70.8290 8.36370   4
  -2  11   1 73.6396 9.82025   3
  -2  11   1 64.9204 10.2850   6
   1 -11  -1 9.66129 5.00210   9
   1 -11  -1 7.29070 4.27172   6
   1 -11  -1 8.54082 4.46737   8
   1 -11  -1 22.8686 7.75575   2
  -1  11   1 7.21543 2.97797   4
  -1  11   1 4.08111 3.73048   6
  -1  11   1 8.43731 5.61147   9
  -1  11   1 9.23013 3.85645   3
   0 -11  -1 110.070 10.4933   8
   0 -11  -1 118.921 16.0967   9
   0 -11  -1 87.3847 10.8966   3
   0 -11  -1 129.435 16.8074   2
   0 -11  -1 99.5052 12.5239   6
   0  11   1 114.466 12.4308   6
   0  11   1 113.531 9.38738   3
   0  11   1 97.3407 13.8781   9
   0  11   1 101.456 8.12926   4
  -1 -11  -1 16.4464 5.19664   8
  -1 -11  -1 2.66178 5.20074   1
  -1 -11  -1 14.4606 5.74431   2
  -1 -11  -1 7.17334 4.29000   5
  -1 -11  -1 10.7413 4.47366   6
  -1 -11  -1 6.17492 3.29733   4
  -1 -11  -1 12.9818 5.17494   9
  -1 -11  -1 10.0878 3.84553   3
   1  11   1 11.7336 3.68782   1
   1  11   1 10.6279 3.09018   5
   1  11   1 10.6110 3.21398   7
   1  11   1 7.93987 3.02577   4
   1  11   1 8.75874 4.37213   9
   1  11   1 9.21629 3.39219   3
  -2 -11  -1 4.87066 3.17462   8
  -2 -11  -1 11.7484 4.42822   2
  -2 -11  -1 13.6692 4.57428   9
  -2 -11  -1 8.36350 4.02342   6
  -2 -11  -1 4.16705 2.58773   3
  -2 -11  -1 4.49060 3.08397   7
  -2 -11  -1 5.49168 3.38306   5
  -2 -11  -1 0.81515 2.99971   1
  -2 -11  -1 8.88826 3.25583   4
   2  11   1 1.35528 2.48154   1
   2  11   1 3.51024 2.40423   8
   2  11   1 4.40840 2.47017   5
   2  11   1 2.66015 3.48919   9
   2  11   1 3.73442 2.63426   4
   2  11   1 3.25312 2.53382   7
  -3 -11  -1 43.6490 7.92624   2
  -3 -11  -1 25.2176 6.17467   7
  -3 -11  -1 26.4430 6.21019   9
  -3 -11  -1 33.2901 6.49513   6
  -3 -11  -1 39.7690 6.92606   4
  -3 -11  -1 34.3937 6.94676   3
   3  11   1 38.6485 6.65808   7
   3  11   1 25.0903 5.35489   4
   3  11   1 31.5587 6.73279   9
   3  11   1 29.1009 5.64031   5
   3  11   1 34.0258 6.48839   1
  -4 -11  -1 6.18420 3.56098   3
  -4 -11  -1 10.5224 4.34142   4
  -4 -11  -1 12.7742 4.87867   7
  -4 -11  -1 19.9901 5.14765   6
   4  11   1 18.6980 5.36003   7
   4  11   1 7.88978 3.99376   5
   4  11   1 9.07023 4.50286   1
  -5 -11  -1 189.775 14.4137   7
  -5 -11  -1 151.885 12.1806   3
  -5 -11  -1 173.850 12.8180   4
   5  11   1 143.570 12.6165   5
   5  11   1 143.049 12.0384   7
   5  11   1 126.019 11.2451   1
  -6 -11  -1 5.89625 4.02354   3
  -6 -11  -1 0.12575 3.32133   4
  -6 -11  -1 -0.2966 3.47420   7
   6  11   1 2.58452 4.39752   1
   6  11   1 -1.3685 3.09378   7
  -7 -11  -1 113.827 14.6606   3
  -7 -11  -1 150.145 15.6433   4
  -7 -11  -1 149.958 16.8360   7
   7  11   1 112.003 14.2875   1
   7  11   1 113.909 13.6610   7
   7  11   1 105.841 15.4757   5
  -8 -11  -1 60.3853 10.4630   4
  -8 -11  -1 70.2687 12.6721   7
  -8 -11  -1 67.7716 11.7118   3
   8  11   1 69.6447 11.7589   7
   8  11   1 52.1906 13.1557   5
   8  11   1 60.4130 11.3430   1
  -9 -11  -1 56.0075 11.0781   3
  -9 -11  -1 46.6698 10.7252   7
  -9 -11  -1 37.4462 9.57932   4
   9  11   1 8.70875 10.2883   5
   9  11   1 32.4082 9.13670   7
   4 -12  -1 24.2406 8.57180   8
   4 -12  -1 43.5720 11.0239   2
  -4  12   1 9.38755 4.99455   3
   3 -12  -1 6.11855 5.54654   8
   3 -12  -1 17.3031 8.09959   2
   3 -12  -1 6.73793 5.44906   6
  -3  12   1 0.04951 2.59051   3
  -3  12   1 6.40200 5.08925   6
   2 -12  -1 32.2978 8.84938   6
   2 -12  -1 43.3882 11.4508   2
   2 -12  -1 49.5596 10.6170   8
  -2  12   1 32.2985 8.01324   6
  -2  12   1 28.4304 7.05290   3
   1 -12  -1 150.617 19.9440   2
   1 -12  -1 141.791 16.1877   6
   1 -12  -1 153.919 13.8818   8
  -1  12   1 163.612 13.6016   6
  -1  12   1 130.632 10.0714   4
  -1  12   1 140.146 11.3613   3
   0 -12  -1 7.12967 4.59745   2
   0 -12  -1 7.87444 3.99843   9
   0 -12  -1 -0.4161 3.44335   8
   0 -12  -1 3.24499 4.00060   6
   0 -12  -1 3.66185 4.03572   3
   0  12   1 2.52022 2.57654   4
   0  12   1 -1.9650 2.31863   6
   0  12   1 1.93192 4.80768   9
   0  12   1 3.16926 2.41525   3
  -1 -12  -1 64.8108 10.3512   6
  -1 -12  -1 68.8955 9.91580   3
  -1 -12  -1 59.0500 8.43387   4
  -1 -12  -1 84.4779 13.1666   9
  -1 -12  -1 81.5427 13.0497   2
  -1 -12  -1 74.4028 10.5897   8
   1  12   1 57.2793 10.5040   9
   1  12   1 64.1341 7.56087   7
   1  12   1 81.8371 9.80423   3
   1  12   1 70.5892 8.48138   4
  -2 -12  -1 19.8169 5.93629   9
  -2 -12  -1 11.4345 4.97544   2
  -2 -12  -1 9.48067 4.30991   4
  -2 -12  -1 7.71243 4.52387   3
  -2 -12  -1 12.0712 4.87648   6
  -2 -12  -1 16.9244 5.16071   7
   2  12   1 9.36839 3.79651   7
   2  12   1 14.8230 4.70952   8
   2  12   1 8.79685 5.16469   9
   2  12   1 13.7105 4.17933   4
   2  12   1 11.6498 3.89132   3
   2  12   1 6.15845 3.65861   1
  -3 -12  -1 -2.7170 2.72162   3
  -3 -12  -1 2.04785 3.63154   7
  -3 -12  -1 5.49538 4.15455   6
  -3 -12  -1 -2.2360 2.49674   4
   3  12   1 0.37837 2.28561   4
   3  12   1 2.39718 3.42069   1
   3  12   1 0.56720 2.73901   7
  -4 -12  -1 107.564 9.97420   6
  -4 -12  -1 80.3190 10.7754   4
  -4 -12  -1 106.579 12.6624   3
  -4 -12  -1 87.5782 11.7320   7
   4  12   1 83.2071 10.5623   7
   4  12   1 94.8088 11.2098   1
  -5 -12  -1 1.57817 3.90772   7
  -5 -12  -1 1.28895 3.26386   4
  -5 -12  -1 1.39724 3.55104   3
   5  12   1 -2.5425 4.56454   5
   5  12   1 7.12626 4.60169   1
   5  12   1 4.54239 3.81561   7
  -6 -12  -1 21.4723 6.75504   3
  -6 -12  -1 15.7883 5.64039   4
  -6 -12  -1 14.0250 6.65225   7
   6  12   1 15.1574 6.50482   1
   6  12   1 17.3022 5.74304   7
   6  12   1 5.26288 7.01343   5
  -7 -12  -1 160.151 14.4943   3
  -7 -12  -1 177.310 18.8395   7
  -7 -12  -1 129.878 15.4827   4
   7  12   1 150.467 18.4742   5
   7  12   1 147.207 16.2739   7
   7  12   1 146.413 16.3243   1
  -8 -12  -1 -1.7373 3.70711   4
  -8 -12  -1 -3.6182 4.32497   7
  -8 -12  -1 -1.0790 4.46849   3
   8  12   1 -8.4520 3.87542   7
   8  12   1 -8.6295 5.11088   1
   8  12   1 -20.341 6.52173   5
   3 -13  -1 19.8869 7.65950   6
   3 -13  -1 41.8631 11.4380   2
   3 -13  -1 21.8965 8.63361   8
  -3  13   1 27.6166 7.84960   3
  -3  13   1 20.1116 7.75360   6
   2 -13  -1 51.2302 10.7521   6
   2 -13  -1 61.8664 14.0945   2
   2 -13  -1 61.7442 11.8125   8
  -2  13   1 45.7807 9.78378   6
  -2  13   1 39.1649 8.23403   3
   1 -13  -1 16.3729 6.74166   2
   1 -13  -1 26.4593 7.03589   8
   1 -13  -1 31.3607 7.81202   6
  -1  13   1 4.96293 4.31256   6
  -1  13   1 5.81626 3.25393   4
  -1  13   1 5.03747 3.37420   3
   0 -13  -1 1.47033 3.59807   3
   0 -13  -1 4.87809 4.86522   6
   0 -13  -1 -0.1772 3.75128   8
   0 -13  -1 6.53115 4.63312   2
   0  13   1 -0.7133 2.35626   4
   0  13   1 2.50993 3.77079   6
   0  13   1 1.11613 2.93521   3
  -1 -13  -1 64.8895 11.8410   9
  -1 -13  -1 43.0985 8.08964   3
  -1 -13  -1 47.3859 9.51493   8
  -1 -13  -1 70.2433 12.8108   2
  -1 -13  -1 41.5589 8.86644   6
   1  13   1 52.3703 7.73409   4
   1  13   1 37.3874 7.75541   6
   1  13   1 47.6546 7.87663   3
   1  13   1 43.1443 9.72235   9
  -2 -13  -1 72.9955 11.1518   6
  -2 -13  -1 75.4924 10.8590   3
  -2 -13  -1 79.3711 10.4585   4
  -2 -13  -1 78.0204 12.5823   2
  -2 -13  -1 94.8972 13.8079   9
   2  13   1 93.2139 10.1515   4
   2  13   1 69.7005 9.68533   3
   2  13   1 79.0702 9.54503   7
   2  13   1 78.7614 11.9756   9
  -3 -13  -1 10.7370 4.64523   7
  -3 -13  -1 4.03647 3.67613   4
  -3 -13  -1 4.45463 4.00321   3
  -3 -13  -1 21.6738 6.54221   6
   3  13   1 10.6719 4.22706   7
   3  13   1 11.8717 4.56058   1
   3  13   1 12.3037 4.34367   4
  -4 -13  -1 2.91145 3.65110   4
  -4 -13  -1 14.4294 5.45277   6
  -4 -13  -1 1.73379 4.00967   7
  -4 -13  -1 14.9286 5.75905   3
   4  13   1 9.55436 4.33281   4
   4  13   1 13.8290 4.99326   7
   4  13   1 15.7657 5.41714   1
  -5 -13  -1 93.0504 11.8401   4
  -5 -13  -1 99.4789 13.0321   3
  -5 -13  -1 98.9658 13.4887   7
   5  13   1 80.2601 11.3661   7
   5  13   1 83.6739 11.5267   1
  -6 -13  -1 106.295 14.7345   7
  -6 -13  -1 88.2291 12.3582   4
  -6 -13  -1 86.1551 13.1000   3
   6  13   1 108.880 13.4645   1
   6  13   1 101.663 12.9448   7
  -7 -13  -1 9.85360 5.79607   7
  -7 -13  -1 7.86702 5.73483   4
  -7 -13  -1 1.77341 4.15626   3
   7  13   1 7.67754 5.58475   7
   7  13   1 7.83746 6.47935   1
  -8 -13  -1 78.7613 12.6351   4
  -8 -13  -1 84.7700 13.8897   7
  -8 -13  -1 81.9308 13.6164   3
   8  13   1 82.9988 13.4441   7
   8  13   1 73.2076 13.1637   1
   2 -14  -1 41.3310 9.46634   8
   2 -14  -1 42.8580 12.3929   2
   2 -14  -1 22.7185 8.37233   6
  -2  14   1 25.1741 7.75655   6
  -2  14   1 28.6565 7.31835   3
   1 -14  -1 43.0371 10.1813   6
   1 -14  -1 23.9742 8.21917   8
   1 -14  -1 23.3103 9.47930   2
  -1  14   1 33.9009 8.47748   6
  -1  14   1 25.1229 7.12725   3
   0 -14  -1 2.03696 4.62983   6
   0 -14  -1 8.42488 5.89296   2
   0 -14  -1 1.25899 5.01297   8
   0  14   1 -3.5532 2.64149   4
   0  14   1 -0.9774 3.30064   6
   0  14   1 2.03577 3.30894   3
  -1 -14  -1 215.396 19.2000   2
  -1 -14  -1 217.867 15.7489   3
  -1 -14  -1 207.259 16.7805   6
   1  14   1 177.585 13.6591   3
   1  14   1 191.828 15.3297   6
   1  14   1 197.842 13.2240   4
  -2 -14  -1 3.77510 4.70279   6
  -2 -14  -1 5.92222 3.74616   3
  -2 -14  -1 0.63887 3.38982   4
  -2 -14  -1 8.23816 4.76590   2
   2  14   1 1.64751 3.23625   4
   2  14   1 -2.3986 2.71069   3
   2  14   1 -0.4650 5.22499   9
   2  14   1 7.00649 3.95413   7
  -3 -14  -1 122.916 14.5740   6
  -3 -14  -1 113.314 13.1563   4
  -3 -14  -1 123.386 14.2617   3
   3  14   1 112.104 12.7038   3
   3  14   1 114.335 12.2792   4
   3  14   1 110.313 12.1602   7
  -4 -14  -1 12.0966 5.23844   4
  -4 -14  -1 14.0931 5.93886   7
  -4 -14  -1 9.36483 5.44941   6
  -4 -14  -1 5.72661 4.78421   3
   4  14   1 10.3866 4.74587   4
   4  14   1 15.0300 6.10347   1
   4  14   1 10.8831 4.82334   7
  -5 -14  -1 6.49623 4.74554   4
  -5 -14  -1 10.4715 5.43636   3
  -5 -14  -1 9.49919 5.77791   7
   5  14   1 10.9334 5.90579   1
   5  14   1 23.7807 6.81260   7
   5  14   1 9.48355 4.99966   4
  -6 -14  -1 203.409 17.4803   7
  -6 -14  -1 202.521 16.6121   3
  -6 -14  -1 211.142 16.3806   4
   6  14   1 203.126 16.4507   7
   6  14   1 216.800 17.1669   1
  -7 -14  -1 5.32945 5.83822   7
  -7 -14  -1 2.47360 5.04065   3
  -7 -14  -1 -2.4810 2.60701   4
   7  14   1 -13.196 4.79975   1
   7  14   1 -2.1792 4.60229   7
   1 -15  -1 35.3542 10.1784   6
   1 -15  -1 52.7241 12.2842   2
   1 -15  -1 46.0549 11.0898   8
  -1  15   1 39.9574 8.38380   3
  -1  15   1 61.7412 11.7470   6
   0 -15  -1 60.4488 13.1307   2
   0 -15  -1 35.9193 9.78004   6
   0  15   1 60.2709 11.1500   6
   0  15   1 43.0538 8.70536   3
  -1 -15  -1 3.19361 5.16336   3
  -1 -15  -1 12.9000 6.24580   2
  -1 -15  -1 1.78731 4.64552   6
   1  15   1 0.64158 3.83041   6
   1  15   1 9.17619 4.49139   4
   1  15   1 -2.0978 2.86180   3
  -2 -15  -1 7.91181 5.03816   3
  -2 -15  -1 19.3865 8.22070   2
  -2 -15  -1 2.44477 4.83637   6
  -2 -15  -1 12.7521 5.25010   4
   2  15   1 3.10864 3.81076   3
   2  15   1 4.70407 4.51164   6
   2  15   1 7.92105 4.33855   4
  -3 -15  -1 2.56533 4.53630   6
  -3 -15  -1 4.60666 5.02315   3
  -3 -15  -1 5.40513 4.38924   4
   3  15   1 5.18364 3.85988   4
   3  15   1 9.59105 4.44041   7
   3  15   1 3.26983 3.11868   3
  -4 -15  -1 20.9185 7.21309   3
  -4 -15  -1 18.1759 6.48352   4
   4  15   1 9.87026 5.07959   7
   4  15   1 9.08685 4.56943   4
  -5 -15  -1 7.33904 6.05472   3
  -5 -15  -1 7.51935 4.99813   4
  -5 -15  -1 9.23277 5.87503   7
   5  15   1 -1.6156 3.24416   4
   5  15   1 -9.8833 4.05370   1
   5  15   1 -2.8841 3.36366   7
  -6 -15  -1 4.24862 4.96067   4
  -6 -15  -1 14.9817 7.49000   7
  -6 -15  -1 25.8545 7.89260   3
   6  15   1 12.4307 5.91140   4
   6  15   1 10.3418 6.60250   1
   6  15   1 8.02925 5.46402   7
  -7 -15  -1 16.0193 7.11653   3
   7  15   1 2.35941 6.96046   1
   0 -16  -1 7.25332 6.04892   6
   0 -16  -1 8.91720 5.87053   2
   0  16   1 -4.9900 3.98868   6
   0  16   1 4.69887 4.29278   3
  -1 -16  -1 19.2922 7.91304   2
  -1 -16  -1 -1.6690 4.84627   6
  -1 -16  -1 10.6178 6.08892   3
   1  16   1 1.17693 3.85994   3
   1  16   1 5.85854 5.30180   6
   1  16   1 -0.3174 3.60832   4
  -2 -16  -1 1.29955 4.70858   3
  -2 -16  -1 5.77445 5.64466   6
   2  16   1 -2.4548 3.90428   6
   2  16   1 4.61890 4.05442   4
   2  16   1 4.58622 3.50526   3
  -3 -16  -1 56.0525 10.1258   4
  -3 -16  -1 111.538 15.7847   6
  -3 -16  -1 75.2986 12.3462   3
   3  16   1 81.3470 12.1737   6
   3  16   1 65.8498 9.84027   7
   3  16   1 76.6888 10.7125   4
   3  16   1 86.1187 11.9857   3
  -4 -16  -1 -4.0455 4.51165   3
  -4 -16  -1 2.85945 4.63398   4
   4  16   1 0.52013 4.12021   4
   4  16   1 -0.3937 3.50346   3
   4  16   1 3.38588 4.33094   7
  -5 -16  -1 28.8047 8.99338   3
  -5 -16  -1 27.4089 8.46622   4
   5  16   1 19.1723 7.09264   7
   5  16   1 25.6293 7.18230   4
   5  16  -2 5.03621 4.57139   4
   5  16  -2 0.11584 4.82050   7
  -5 -16   2 -2.3503 4.18095   4
  -5 -16   2 5.40682 5.81334   3
   4  16  -2 44.3329 9.55363   3
   4  16  -2 58.4214 10.4243   7
   4  16  -2 43.0049 8.48605   4
  -4 -16   2 41.0817 9.64460   3
  -4 -16   2 40.6146 10.2953   6
  -4 -16   2 47.5153 10.0079   4
   3  16  -2 9.13006 5.17803   3
   3  16  -2 12.2862 5.75692   4
   3  16  -2 3.41520 4.62402   7
  -3 -16   2 7.22416 5.25116   4
  -3 -16   2 12.7817 6.47917   6
  -3 -16   2 8.82615 6.02200   3
   2  16  -2 65.1135 10.0700   4
   2  16  -2 50.0800 9.44923   3
  -2 -16   2 55.4101 10.8261   3
  -2 -16   2 50.1150 11.7188   6
   1  16  -2 23.6985 8.07370   6
   1  16  -2 18.4927 5.89063   4
   1  16  -2 22.5539 7.18228   3
  -1 -16   2 40.5135 10.8465   2
  -1 -16   2 15.8346 7.79052   3
  -1 -16   2 20.8183 8.26424   6
   0  16  -2 148.709 18.9751   3
   0  16  -2 133.402 14.7685   4
   0 -16   2 133.871 20.0220   2
   6  15  -2 -3.7328 5.66096   1
   6  15  -2 -2.4806 3.91263   4
   6  15  -2 -4.0090 3.38555   7
  -6 -15   2 4.73984 4.45303   3
  -6 -15   2 1.57721 3.74047   4
   5  15  -2 164.213 13.9495   7
   5  15  -2 118.630 13.5101   4
   5  15  -2 121.059 14.7223   1
  -5 -15   2 102.106 14.5638   3
  -5 -15   2 127.657 15.4373   4
   4  15  -2 27.8208 6.93796   4
   4  15  -2 33.9281 7.48139   7
  -4 -15   2 49.8399 10.7995   3
  -4 -15   2 46.7146 9.53670   4
  -4 -15   2 45.0263 9.22230   6
   3  15  -2 -1.8874 4.34395   7
   3  15  -2 -2.0056 2.81704   4
   3  15  -2 2.72847 3.71337   3
  -3 -15   2 -7.6011 3.58234   3
  -3 -15   2 -2.0912 4.21797   6
  -3 -15   2 -3.7020 2.45753   4
   2  15  -2 46.9218 9.38469   7
   2  15  -2 48.9621 8.40193   4
   2  15  -2 37.4595 8.31047   3
  -2 -15   2 45.4239 10.5037   6
  -2 -15   2 50.6669 10.2607   3
   1  15  -2 2.84125 4.47349   6
   1  15  -2 1.10026 3.43058   3
   1  15  -2 15.8427 5.74054   4
  -1 -15   2 9.27435 6.03333   6
  -1 -15   2 9.30885 5.59365   3
  -1 -15   2 21.2050 8.02984   2
   0  15  -2 4.84226 4.04506   3
   0  15  -2 4.53336 4.27343   4
   0  15  -2 0.35136 4.13602   6
   0 -15   2 7.92444 6.29864   6
   0 -15   2 15.1868 7.09172   3
   0 -15   2 20.1628 7.78593   2
  -1  15  -2 38.0687 8.53690   3
  -1  15  -2 28.0997 7.86433   4
  -1  15  -2 31.1205 8.47112   6
   1 -15   2 23.1645 7.85857   6
   1 -15   2 49.9780 12.5480   2
   7  14  -2 -10.403 5.21574   1
   7  14  -2 0.63663 4.66857   7
  -7 -14   2 2.61247 5.36961   3
  -7 -14   2 -0.4325 4.56897   4
   6  14  -2 10.9943 6.82770   1
   6  14  -2 25.1700 6.81132   4
   6  14  -2 16.4943 6.01323   7
  -6 -14   2 18.6305 7.37871   3
  -6 -14   2 16.0886 5.89126   4
   5  14  -2 4.74425 3.19073   4
   5  14  -2 -0.7215 5.05038   1
   5  14  -2 4.69863 4.37195   7
  -5 -14   2 3.89648 4.68006   4
  -5 -14   2 2.56760 4.27721   3
   4  14  -2 3.31535 3.37967   4
   4  14  -2 -4.3834 4.33021   1
   4  14  -2 4.10091 3.40201   7
  -4 -14   2 -2.4417 3.29074   4
  -4 -14   2 -1.6526 4.02656   3
  -4 -14   2 6.40405 4.27318   6
   3  14  -2 0.44705 3.65544   7
   3  14  -2 5.01165 3.12164   3
   3  14  -2 0.90328 3.20306   4
  -3 -14   2 2.25829 4.47055   3
  -3 -14   2 7.45772 4.85322   6
  -3 -14   2 1.16085 3.70695   4
   2  14  -2 24.9389 6.00956   4
   2  14  -2 27.6151 6.76730   3
   2  14  -2 28.6542 6.37252   7
  -2 -14   2 43.3839 10.1984   2
  -2 -14   2 13.7591 5.60447   4
  -2 -14   2 30.7744 8.17626   6
  -2 -14   2 18.0101 6.33093   3
   1  14  -2 21.2374 5.69987   3
   1  14  -2 17.4740 5.38959   4
  -1 -14   2 19.9263 7.37871   6
  -1 -14   2 37.0983 9.92867   2
  -1 -14   2 27.5908 7.11541   3
   0  14  -2 19.1557 6.06407   3
   0  14  -2 23.4970 6.12151   4
   0  14  -2 16.7068 6.58726   6
   0 -14   2 22.1171 8.26069   2
   0 -14   2 14.7760 6.26994   3
   0 -14   2 19.6974 7.59332   6
  -1  14  -2 26.2369 7.06041   4
  -1  14  -2 6.47583 5.16059   6
  -1  14  -2 16.9595 5.23603   3
   1 -14   2 48.0964 12.2765   2
   1 -14   2 21.5905 8.01498   6
   1 -14   2 16.6086 6.22796   8
  -2  14  -2 13.6524 6.67810   6
  -2  14  -2 13.2346 6.16254   3
   2 -14   2 23.7798 7.53385   8
   2 -14   2 26.7402 8.97346   6
   2 -14   2 27.0166 8.89107   2
   8  13  -2 14.8595 9.71777   1
  -8 -13   2 21.0375 7.24554   3
   7  13  -2 -1.5991 4.06616   7
   7  13  -2 -7.3737 5.02547   1
  -7 -13   2 3.83525 5.56126   3
  -7 -13   2 0.86458 4.29191   4
  -7 -13   2 1.10871 5.55909   7
   6  13  -2 178.511 17.4518   1
   6  13  -2 169.011 14.3540   7
  -6 -13   2 138.093 17.0283   3
  -6 -13   2 141.930 16.6677   7
  -6 -13   2 163.306 17.2773   4
   5  13  -2 19.4909 6.14447   7
   5  13  -2 16.1106 5.48539   4
   5  13  -2 17.2836 6.82568   1
  -5 -13   2 19.6372 6.97859   7
  -5 -13   2 14.7311 5.32868   6
  -5 -13   2 24.4866 7.17057   4
  -5 -13   2 18.6059 5.84343   3
   4  13  -2 8.78097 4.54725   7
   4  13  -2 6.30355 3.98659   4
   4  13  -2 1.65519 4.91762   1
  -4 -13   2 11.6234 5.21996   3
  -4 -13   2 10.4300 4.93213   4
  -4 -13   2 13.6394 5.93255   6
   3  13  -2 28.1835 6.17690   7
   3  13  -2 33.7290 6.81622   4
   3  13  -2 24.7285 6.34206   1
  -3 -13   2 24.1397 6.28859   6
  -3 -13   2 29.5690 7.16646   4
  -3 -13   2 20.5869 6.39837   3
   2  13  -2 36.7269 7.27647   3
   2  13  -2 32.8008 8.43573   9
   2  13  -2 24.6229 6.01713   7
   2  13  -2 24.5932 5.35134   4
  -2 -13   2 32.8379 7.72036   6
  -2 -13   2 34.8660 7.78436   3
  -2 -13   2 37.8810 7.52898   4
  -2 -13   2 42.3513 8.53629   9
  -2 -13   2 41.4788 9.57475   2
   1  13  -2 3.14513 2.62037   4
   1  13  -2 0.07569 1.89130   3
   1  13  -2 -0.2898 4.65231   9
   1  13  -2 -2.1014 2.28073   7
  -1 -13   2 14.1056 5.43976   9
  -1 -13   2 -1.7467 3.11049   3
  -1 -13   2 14.6608 6.09186   2
  -1 -13   2 2.05804 4.55994   6
   0  13  -2 0.91304 3.43185   3
   0  13  -2 -0.3580 2.58324   6
   0  13  -2 -2.2875 2.29099   4
   0 -13   2 1.98242 3.36668   3
   0 -13   2 0.51254 4.10629   6
   0 -13   2 1.05602 3.28370   8
   0 -13   2 15.8904 6.40868   2
  -1  13  -2 161.473 12.1762   4
  -1  13  -2 174.192 13.5237   3
  -1  13  -2 178.914 14.8844   6
   1 -13   2 180.140 18.5975   2
   1 -13   2 148.063 17.7057   6
   1 -13   2 170.295 14.7811   8
  -2  13  -2 38.8179 8.78948   6
  -2  13  -2 36.9449 7.54581   4
  -2  13  -2 41.5464 8.75740   3
   2 -13   2 53.4299 11.5536   8
   2 -13   2 47.3571 12.1841   2
   2 -13   2 46.2198 10.2920   6
  -3  13  -2 72.9498 11.5470   3
  -3  13  -2 80.0237 12.8663   6
   3 -13   2 92.5224 17.4730   2
   3 -13   2 88.8848 14.4967   6
   3 -13   2 91.1014 15.2248   8
   8  12  -2 36.3963 10.3580   1
   8  12  -2 54.9751 10.4214   7
  -8 -12   2 49.0639 10.8905   3
  -8 -12   2 43.3774 10.3721   7
  -8 -12   2 49.9084 10.1651   4
   7  12  -2 2.53977 6.03053   1
   7  12  -2 -7.2148 2.87524   7
  -7 -12   2 7.84339 4.22878   4
  -7 -12   2 -2.4732 4.58694   7
  -7 -12   2 -0.2747 4.60467   3
   6  12  -2 16.9381 5.81427   7
   6  12  -2 6.46407 5.50478   1
  -6 -12   2 20.9699 6.59194   4
  -6 -12   2 7.74693 4.80474   7
  -6 -12   2 13.3227 6.18901   3
   5  12  -2 -4.6721 3.55892   1
   5  12  -2 -2.7232 2.64157   7
  -5 -12   2 4.36743 3.72976   6
  -5 -12   2 -0.0096 3.04746   3
  -5 -12   2 2.39469 3.69137   7
  -5 -12   2 2.27751 2.93388   4
   4  12  -2 339.551 18.7843   7
   4  12  -2 316.589 18.0481   1
   4  12  -2 325.490 17.5654   4
  -4 -12   2 343.190 19.8919   7
  -4 -12   2 325.744 18.9673   6
  -4 -12   2 318.783 19.5239   3
  -4 -12   2 363.263 19.5922   4
   3  12  -2 29.8463 6.31959   1
   3  12  -2 34.2974 6.46469   7
   3  12  -2 28.0341 5.92979   4
  -3 -12   2 29.5552 6.94139   3
  -3 -12   2 38.2465 7.34517   4
  -3 -12   2 51.8308 8.84472   6
   2  12  -2 29.3184 7.56630   9
   2  12  -2 44.7895 7.13498   4
   2  12  -2 41.9633 7.37646   3
   2  12  -2 40.9639 6.51432   7
  -2 -12   2 42.1717 9.02479   2
  -2 -12   2 28.0904 7.22373   6
  -2 -12   2 14.9959 5.42299   3
  -2 -12   2 32.1771 6.70108   4
  -2 -12   2 38.2827 8.43141   9
   1  12  -2 3.17856 2.85628   7
   1  12  -2 1.70647 2.28911   4
   1  12  -2 8.34425 3.73806   3
  -1 -12   2 12.3362 5.00865   9
  -1 -12   2 3.12762 3.90392   6
  -1 -12   2 1.81497 2.84189   3
  -1 -12   2 4.77244 4.82488   2
   0  12  -2 78.4251 9.50158   4
   0  12  -2 68.8323 9.54576   3
   0  12  -2 69.6299 12.7716   9
   0 -12   2 72.0587 11.3428   6
   0 -12   2 77.2686 10.8614   8
   0 -12   2 58.7959 9.48951   3
   0 -12   2 66.7628 12.5813   9
   0 -12   2 69.5814 13.4367   2
  -1  12  -2 52.6708 9.42077   6
  -1  12  -2 55.1189 8.02349   4
  -1  12  -2 51.1855 8.44369   3
   1 -12   2 51.8279 11.4338   2
   1 -12   2 49.8898 10.0025   6
   1 -12   2 41.2594 8.92459   8
  -2  12  -2 4.22394 4.20806   6
  -2  12  -2 4.36009 3.41382   4
  -2  12  -2 5.41053 3.96176   3
   2 -12   2 12.7054 7.10969   2
   2 -12   2 12.2309 5.62468   8
   2 -12   2 8.31284 5.29029   6
  -3  12  -2 6.09850 5.18600   6
  -3  12  -2 4.89979 4.20905   4
  -3  12  -2 0.98266 4.06944   3
   3 -12   2 14.3816 7.48754   2
   3 -12   2 4.28785 5.03080   8
   3 -12   2 4.07290 4.90404   6
  -4  12  -2 109.402 15.1838   6
  -4  12  -2 113.596 14.6021   3
   4 -12   2 115.632 17.5877   8
   4 -12   2 123.407 20.5037   2
   4 -12   2 103.971 16.1667   6
   8  11  -2 63.4926 15.9745   5
   8  11  -2 41.9252 9.81116   1
   8  11  -2 59.8445 10.8864   7
  -8 -11   2 41.0437 9.69204   3
  -8 -11   2 46.3881 9.52735   4
  -8 -11   2 71.1579 12.3477   7
   7  11  -2 4.90872 8.07850   5
   7  11  -2 17.5601 7.05278   1
   7  11  -2 14.5651 5.84997   7
  -7 -11   2 19.3181 7.05220   3
  -7 -11   2 27.4278 8.12976   7
  -7 -11   2 19.0717 6.00227   4
   6  11  -2 45.7442 8.91451   7
   6  11  -2 51.8373 17.3271   5
   6  11  -2 45.9575 9.22966   1
  -6 -11   2 54.1195 9.78871   7
  -6 -11   2 38.6387 7.96935   4
  -6 -11   2 55.2211 9.76442   3
   5  11  -2 437.504 22.0442   1
   5  11  -2 407.584 21.4661   7
  -5 -11   2 427.923 21.1426   6
  -5 -11   2 425.307 22.9142   7
  -5 -11   2 429.163 21.7948   4
  -5 -11   2 406.419 22.3522   3
   4  11  -2 129.430 10.9779   7
   4  11  -2 139.655 11.3311   1
  -4 -11   2 157.054 12.1818   6
  -4 -11   2 146.995 12.2473   3
  -4 -11   2 140.935 11.4646   4
  -4 -11   2 154.804 12.4820   7
   3  11  -2 141.029 10.5478   4
   3  11  -2 170.461 11.7520   1
   3  11  -2 169.332 12.5227   9
   3  11  -2 164.526 11.6332   7
  -3 -11   2 157.777 11.4419   4
  -3 -11   2 160.302 12.2214   7
  -3 -11   2 157.686 12.1340   6
  -3 -11   2 170.656 14.7169   9
  -3 -11   2 163.426 12.6462   2
  -3 -11   2 150.759 11.9016   3
   2  11  -2 146.869 10.4452   4
   2  11  -2 154.549 10.6252   7
   2  11  -2 146.466 10.1491   1
  -2 -11   2 190.213 14.5805   2
  -2 -11   2 169.189 14.0645   9
  -2 -11   2 127.031 10.2080   4
  -2 -11   2 151.542 12.1908   6
  -2 -11   2 143.148 11.3400   3
   1  11  -2 80.4727 7.25294   7
   1  11  -2 81.7017 9.64854   3
   1  11  -2 89.7303 9.49278   4
  -1 -11   2 75.5583 12.3621   9
  -1 -11   2 90.1365 10.6203   8
  -1 -11   2 82.4376 9.77482   4
  -1 -11   2 81.1931 12.5507   2
  -1 -11   2 76.3321 10.6357   6
  -1 -11   2 72.8085 10.1557   3
   0  11  -2 5.67105 3.08341   3
   0  11  -2 4.42119 2.70439   4
   0 -11   2 37.3099 8.12755   9
   0 -11   2 8.87033 3.84885   3
   0 -11   2 6.97883 4.92510   2
   0 -11   2 14.3878 4.59871   8
  -1  11  -2 120.788 10.2413   3
  -1  11  -2 115.184 9.20443   4
  -1  11  -2 122.389 11.3061   6
   1 -11   2 108.200 16.5681   2
   1 -11   2 125.541 11.7425   8
   1 -11   2 105.153 15.8981   9
   1 -11   2 115.701 14.1162   6
  -2  11  -2 36.3099 7.18251   3
  -2  11  -2 71.0386 10.9273   6
  -2  11  -2 62.8944 8.35463   4
   2 -11   2 48.3525 9.77980   6
   2 -11   2 69.3986 13.5415   2
   2 -11   2 69.7736 11.8858   8
  -3  11  -2 141.237 12.4871   3
  -3  11  -2 126.461 10.5669   4
  -3  11  -2 115.680 14.2392   6
   3 -11   2 148.651 14.5498   8
   3 -11   2 160.702 22.0641   2
   3 -11   2 124.160 15.7842   6
  -4  11  -2 17.2008 6.23700   3
  -4  11  -2 18.0584 6.36709   6
   4 -11   2 11.7232 5.95351   6
   4 -11   2 25.4967 7.46999   8
   4 -11   2 12.8824 6.46209   2
  -5  11  -2 13.9184 6.17217   6
  -5  11  -2 7.07342 5.44694   3
   5 -11   2 11.8926 8.05980   2
   5 -11   2 12.6218 5.91789   8
   9  10  -2 -4.8876 6.71278   5
   9  10  -2 5.34950 4.99699   7
   9  10  -2 -5.0329 6.07154   1
  -9 -10   2 1.21162 3.93969   4
  -9 -10   2 -0.9951 3.16184   3
  -9 -10   2 5.68067 6.37362   7
   8  10  -2 10.3961 5.90839   1
   8  10  -2 14.5530 6.45425   7
   8  10  -2 20.3728 11.0287   5
  -8 -10   2 17.0612 6.90350   7
  -8 -10   2 24.9809 7.39445   4
  -8 -10   2 19.7584 7.21836   3
   7  10  -2 18.6537 6.54998   7
   7  10  -2 15.1378 6.71370   1
   7  10  -2 21.7301 9.12421   5
  -7 -10   2 21.4140 6.99962   7
  -7 -10   2 26.6979 7.20371   3
  -7 -10   2 19.1009 6.14629   4
   6  10  -2 -4.9696 5.83504   5
   6  10  -2 3.46309 4.45730   1
   6  10  -2 7.64240 4.32706   7
  -6 -10   2 8.01127 4.88620   7
  -6 -10   2 5.93456 4.74542   3
  -6 -10   2 1.00626 3.06348   4
   5  10  -2 116.228 12.2302   1
   5  10  -2 109.680 12.4504   5
   5  10  -2 97.9425 11.3334   7
  -5 -10   2 110.396 13.0651   7
  -5 -10   2 93.4453 8.81236   6
  -5 -10   2 95.7287 12.1859   3
  -5 -10   2 89.5782 11.0653   4
   4  10  -2 9.29753 4.11861   7
   4  10  -2 8.74993 4.80738   5
   4  10  -2 20.6023 5.51828   1
  -4 -10   2 18.2749 5.22646   7
  -4 -10   2 17.1183 5.42521   3
  -4 -10   2 12.3724 3.99025   4
  -4 -10   2 10.7491 4.04560   6
   3  10  -2 36.3668 5.93760   5
   3  10  -2 43.7118 6.96626   1
   3  10  -2 33.0898 5.83834   4
   3  10  -2 40.3287 6.66254   7
  -3 -10   2 43.8220 7.57730   9
  -3 -10   2 46.1220 7.83246   2
  -3 -10   2 42.0289 7.31855   6
  -3 -10   2 39.5353 6.84141   7
  -3 -10   2 44.5344 7.75859   3
  -3 -10   2 40.7855 6.90018   4
   2  10  -2 612.221 23.8668   4
   2  10  -2 635.064 23.5329   1
   2  10  -2 612.402 24.1031   7
   2  10  -2 616.481 23.3240   5
  -2 -10   2 597.498 27.6460   2
  -2 -10   2 599.595 25.9853   6
  -2 -10   2 590.929 24.3401   4
  -2 -10   2 590.884 23.3961   8
  -2 -10   2 571.085 28.1360   9
  -2 -10   2 594.882 25.5023   3
   1  10  -2 -1.9474 1.89964   1
   1  10  -2 0.63366 2.27229   3
   1  10  -2 0.48578 1.36525   4
   1  10  -2 0.99145 2.10159   7
  -1 -10   2 -0.8353 2.45672   6
  -1 -10   2 2.09930 2.59621   8
  -1 -10   2 4.08127 3.03800   3
  -1 -10   2 -0.1452 1.99623   4
  -1 -10   2 3.15088 3.42144   9
  -1 -10   2 -0.0984 3.40528   2
   0  10  -2 34.1154 5.48972   4
   0  10  -2 31.4763 4.71410   7
   0  10  -2 36.0080 6.34212   3
   0 -10   2 32.6197 6.64262   8
   0 -10   2 36.2966 6.72990   3
   0 -10   2 42.5883 9.74068   2
   0 -10   2 29.7026 7.75082   9
   0 -10   2 30.1305 6.63803   6
  -1  10  -2 16.2633 5.19911   6
  -1  10  -2 18.3524 4.42763   4
  -1  10  -2 8.07382 3.76189   3
   1 -10   2 31.2173 6.52816   3
   1 -10   2 26.9356 6.71634   6
   1 -10   2 29.4460 7.91694   9
   1 -10   2 25.7812 6.48275   8
   1 -10   2 21.1791 7.39707   2
  -2  10  -2 12.8447 4.10103   4
  -2  10  -2 12.9581 4.53138   3
  -2  10  -2 7.20658 4.09815   6
   2 -10   2 19.2380 7.63167   2
   2 -10   2 27.0918 7.75190   9
   2 -10   2 15.5017 5.78280   8
   2 -10   2 1.55418 3.30397   6
  -3  10  -2 7.22733 3.98864   3
  -3  10  -2 4.49148 4.47289   6
  -3  10  -2 7.10147 3.50404   4
   3 -10   2 12.6215 6.17382   2
   3 -10   2 12.6828 5.29369   8
   3 -10   2 4.31935 3.68379   6
  -4  10  -2 99.4956 10.8642   4
  -4  10  -2 130.609 15.0102   6
  -4  10  -2 99.7484 12.6989   3
   4 -10   2 104.238 15.1132   8
   4 -10   2 105.739 14.6463   6
   4 -10   2 106.148 17.9158   2
  -5  10  -2 15.8910 6.27920   6
  -5  10  -2 14.4345 5.98926   3
   5 -10   2 16.1592 6.15821   8
   5 -10   2 26.0721 8.83846   2
  -6  10  -2 24.2293 7.89138   6
   9   9  -2 15.3221 6.22793   7
   9   9  -2 11.6999 7.92046   1
   9   9  -2 8.87648 8.18989   5
  -9  -9   2 6.83413 5.65127   7
  -9  -9   2 11.4612 5.59752   4
  -9  -9   2 15.8931 6.80383   3
   8   9  -2 -8.0696 4.17825   1
   8   9  -2 2.15014 4.14375   7
   8   9  -2 -2.2767 7.69488   5
  -8  -9   2 2.82190 4.17488   7
  -8  -9   2 -1.9936 2.99455   4
  -8  -9   2 5.38967 4.43753   3
   7   9  -2 144.027 17.5213   5
   7   9  -2 102.976 13.3419   1
   7   9  -2 140.677 12.4947   7
  -7  -9   2 138.142 14.9883   7
  -7  -9   2 146.807 12.4534   4
  -7  -9   2 151.693 13.1773   3
   6   9  -2 39.1479 7.93102   1
   6   9  -2 31.6503 6.80540   7
   6   9  -2 11.3383 7.10869   5
  -6  -9   2 33.7661 7.03507   4
  -6  -9   2 28.5286 6.62769   3
  -6  -9   2 30.2222 7.16207   7
  -6  -9   2 28.2970 6.43572   6
   5   9  -2 136.383 11.8281   5
   5   9  -2 143.694 11.4886   1
   5   9  -2 139.360 11.1385   7
  -5  -9   2 133.105 10.1869   6
  -5  -9   2 124.597 11.1059   3
  -5  -9   2 127.897 10.4879   4
  -5  -9   2 148.115 11.8217   7
   4   9  -2 73.5669 9.03039   7
   4   9  -2 65.2738 8.66516   5
   4   9  -2 68.8377 8.82882   1
  -4  -9   2 56.6740 8.33769   7
  -4  -9   2 70.5048 8.80940   4
  -4  -9   2 74.9428 8.98080   6
  -4  -9   2 66.5656 9.35971   3
   3   9  -2 47.9649 6.83660   1
   3   9  -2 52.0457 7.52471   7
   3   9  -2 59.5977 7.00581   5
  -3  -9   2 46.2791 7.27844   3
  -3  -9   2 59.9355 8.33743   7
  -3  -9   2 57.9874 8.03522   9
  -3  -9   2 42.5825 6.53050   4
  -3  -9   2 54.3055 7.91164   2
  -3  -9   2 50.4578 7.44316   6
   2   9  -2 54.4361 6.48354   1
   2   9  -2 44.2681 5.92314   4
   2   9  -2 42.8170 5.03404   5
   2   9  -2 43.1343 6.24271   7
  -2  -9   2 48.3397 6.12699   8
  -2  -9   2 42.6211 8.02557   9
  -2  -9   2 53.5155 7.58210   6
  -2  -9   2 57.7409 7.47130   7
  -2  -9   2 46.0464 7.05036   3
  -2  -9   2 51.4950 8.61240   2
  -2  -9   2 49.8090 6.94520   4
   1   9  -2 331.845 15.5025   3
   1   9  -2 317.581 12.5746   5
   1   9  -2 304.151 14.2565   4
   1   9  -2 312.240 14.1491   7
   1   9  -2 345.778 13.8774   1
  -1  -9   2 289.473 15.9763   6
  -1  -9   2 312.980 13.2542   5
  -1  -9   2 289.991 15.3248   3
  -1  -9   2 301.762 14.8139   4
  -1  -9   2 297.043 18.2274   2
  -1  -9   2 290.815 18.7690   9
  -1  -9   2 296.379 14.7143   8
   0   9  -2 3.41413 2.53818   3
   0   9  -2 2.18917 1.86874   4
   0   9  -2 -0.4892 1.36001   7
   0   9  -2 1.18643 1.82642   1
   0  -9   2 4.90672 4.37262   2
   0  -9   2 -0.7378 2.16610   6
   0  -9   2 6.36696 2.43357   5
   0  -9   2 3.35829 3.04285   8
   0  -9   2 22.6617 6.45510   9
   0  -9   2 3.92190 2.63805   3
  -1   9  -2 114.764 6.86473   7
  -1   9  -2 95.5111 8.28662   3
  -1   9  -2 97.7840 7.72668   4
   1  -9   2 101.125 7.88778   5
   1  -9   2 94.9594 11.6092   8
   1  -9   2 124.019 16.0043   2
   1  -9   2 96.9524 8.61494   3
   1  -9   2 98.0663 11.7659   6
   1  -9   2 97.3769 13.9671   9
  -2   9  -2 117.387 8.83194   4
  -2   9  -2 109.047 10.2848   6
  -2   9  -2 125.513 10.0286   3
   2  -9   2 144.980 14.8786   9
   2  -9   2 128.457 9.83490   5
   2  -9   2 125.618 11.6408   8
   2  -9   2 132.684 11.6838   6
   2  -9   2 136.616 14.3185   2
  -3   9  -2 -0.1747 2.11249   4
  -3   9  -2 0.04782 2.82220   6
  -3   9  -2 0.53716 3.13236   9
  -3   9  -2 2.19157 2.66754   3
   3  -9   2 -0.5588 3.30405   8
   3  -9   2 10.1838 4.85778   9
   3  -9   2 -0.2971 2.58144   2
   3  -9   2 1.79099 2.85544   6
  -4   9  -2 79.4696 10.8520   3
  -4   9  -2 79.7259 9.35544   4
  -4   9  -2 73.1928 10.5952   6
   4  -9   2 58.6083 11.3462   8
   4  -9   2 63.6016 13.1131   2
   4  -9   2 73.1732 11.7654   6
  -5   9  -2 57.3286 9.94557   3
  -5   9  -2 50.4519 9.35823   6
   5  -9   2 67.1349 13.7546   2
   5  -9   2 86.9479 14.3696   8
  -6   9  -2 0.74280 4.58194   6
  -6   9  -2 7.02851 4.83071   3
   6  -9   2 13.3089 5.29432   8
   6  -9   2 20.1967 8.08615   2
   9   8  -2 161.446 20.9336   5
   9   8  -2 177.847 14.6854   7
   9   8  -2 171.180 18.6777   1
  -9  -8   2 214.293 17.5760   3
  -9  -8   2 199.728 15.7571   4
  -9  -8   2 208.432 17.0027   7
   8   8  -2 2.66189 4.56956   7
   8   8  -2 -5.4953 5.69679   5
   8   8  -2 -0.3860 5.67769   1
  -8  -8   2 2.45433 3.98134   4
  -8  -8   2 9.88665 5.70204   3
  -8  -8   2 1.50057 3.89323   7
   7   8  -2 64.1183 12.3746   5
   7   8  -2 63.0538 9.66466   7
   7   8  -2 83.3083 11.3031   1
  -7  -8   2 70.7182 10.6199   7
  -7  -8   2 64.8579 10.3940   3
  -7  -8   2 54.8115 8.94390   4
   6   8  -2 232.236 15.3621   1
   6   8  -2 211.782 16.3375   5
   6   8  -2 217.005 14.3218   7
  -6  -8   2 194.578 14.0763   3
  -6  -8   2 229.958 15.2762   7
  -6  -8   2 229.676 14.3943   4
  -6  -8   2 226.074 13.3136   6
   5   8  -2 0.40091 5.37890   5
   5   8  -2 3.13211 2.44339   7
   5   8  -2 1.26769 2.66323   1
  -5  -8   2 3.14560 3.23887   7
  -5  -8   2 2.42881 2.55805   4
  -5  -8   2 1.82080 2.75353   6
  -5  -8   2 -0.0791 1.86587   3
   4   8  -2 384.586 18.5796   7
   4   8  -2 454.206 19.4253   5
   4   8  -2 381.043 18.2884   1
  -4  -8   2 414.729 19.6171   7
  -4  -8   2 382.631 17.8803   6
  -4  -8   2 398.847 18.3652   4
  -4  -8   2 399.750 19.3864   3
   3   8  -2 44.2451 6.64463   9
   3   8  -2 37.5778 5.88264   1
   3   8  -2 40.3604 6.07398   7
   3   8  -2 36.4153 3.13035   8
   3   8  -2 50.4938 6.36039   5
  -3  -8   2 39.4580 6.02439   6
  -3  -8   2 40.8222 6.03221   4
  -3  -8   2 42.4784 6.38918   9
  -3  -8   2 39.2209 6.43302   3
  -3  -8   2 37.2014 5.77624   2
  -3  -8   2 29.1623 5.64642   7
   2   8  -2 30.0037 4.88458   7
   2   8  -2 30.5440 4.73019   4
   2   8  -2 42.4893 4.83861   5
   2   8  -2 32.2187 4.85472   1
  -2  -8   2 35.9151 4.76493   8
  -2  -8   2 27.0611 4.79606   4
  -2  -8   2 29.9876 5.48454   6
  -2  -8   2 37.6453 6.99783   9
  -2  -8   2 39.1618 6.27754   3
  -2  -8   2 40.9954 6.11970   7
  -2  -8   2 30.5155 6.19896   2
   1   8  -2 21.7391 3.62081   1
   1   8  -2 22.3935 3.21053   5
   1   8  -2 18.7011 3.78832   4
   1   8  -2 26.1312 4.26980   7
  -1  -8   2 20.5105 4.07247   8
  -1  -8   2 15.1179 3.97746   3
  -1  -8   2 21.6035 5.71140   2
  -1  -8   2 24.3581 5.21212   6
  -1  -8   2 17.7312 3.99586   4
  -1  -8   2 20.3331 5.71960   9
  -1  -8   2 22.6305 3.60005   5
   0   8  -2 1.22820 1.57416   1
   0   8  -2 1.05242 1.18060   4
   0   8  -2 -1.1306 1.37400   3
   0   8  -2 1.07472 1.67080   7
   0  -8   2 -0.1395 2.07652   9
   0  -8   2 1.99315 1.58336   5
   0  -8   2 -2.1682 3.04643   2
   0  -8   2 -3.3549 1.63948   6
   0  -8   2 0.20031 1.87760   8
   0  -8   2 1.98213 2.33807   3
  -1   8  -2 4.56733 2.48322   4
  -1   8  -2 5.80892 2.17577   7
  -1   8  -2 3.51673 2.21644   3
   1  -8   2 8.08282 3.79008   8
   1  -8   2 0.35064 2.39926   6
   1  -8   2 7.33895 2.98539   3
   1  -8   2 5.29431 2.62281   5
   1  -8   2 0.98650 2.84427   9
   1  -8   2 10.0104 5.19219   2
  -2   8  -2 5.83455 2.67840   4
  -2   8  -2 1.22763 2.38089   6
  -2   8  -2 12.0597 3.72171   3
   2  -8   2 1.69605 4.75489   2
   2  -8   2 3.57628 2.79717   6
   2  -8   2 9.76591 3.59696   5
   2  -8   2 12.0186 5.68285   9
   2  -8   2 7.89533 4.24585   8
  -3   8  -2 48.9880 6.73109   4
  -3   8  -2 20.8148 5.25647   3
  -3   8  -2 38.9260 7.44735   6
   3  -8   2 29.2024 7.01244   6
   3  -8   2 41.0028 9.34976   9
   3  -8   2 41.8016 10.1812   2
   3  -8   2 28.6610 6.17622   5
   3  -8   2 35.0199 7.94664   8
  -4   8  -2 543.724 24.4233   3
  -4   8  -2 511.430 24.6570   6
  -4   8  -2 498.725 21.5338   4
  -4   8  -2 503.629 30.1090   9
   4  -8   2 504.887 25.5246   6
   4  -8   2 526.422 30.6154   2
   4  -8   2 467.941 31.1917   9
   4  -8   2 530.700 28.1333   8
  -5   8  -2 41.2829 7.30317   4
  -5   8  -2 57.7611 9.35534   6
  -5   8  -2 54.2520 9.59571   3
   5  -8   2 58.1588 11.4981   8
   5  -8   2 69.4293 13.8415   2
   5  -8   2 66.2639 10.2654   5
  -6   8  -2 11.6022 5.38460   3
  -6   8  -2 18.8626 6.65432   6
   6  -8   2 23.5514 8.02745   2
   6  -8   2 23.1746 7.80539   8
  -7   8  -2 35.1350 8.89147   6
   7  -8   2 26.6399 8.80507   2
   9   7  -2 105.413 14.8604   1
   9   7  -2 99.8097 16.4568   5
  -9  -7   2 108.261 13.7638   4
  -9  -7   2 110.416 13.9580   7
  -9  -7   2 99.4650 14.2691   3
   8   7  -2 163.187 16.7152   1
   8   7  -2 159.656 18.8202   5
   8   7  -2 151.015 12.6392   7
  -8  -7   2 139.335 12.2089   4
  -8  -7   2 148.690 13.2871   7
  -8  -7   2 148.072 13.2101   3
   7   7  -2 15.6775 6.15685   1
   7   7  -2 13.2143 8.46389   5
   7   7  -2 40.4088 7.63577   7
  -7  -7   2 19.3399 5.96220   3
  -7  -7   2 28.0164 6.72951   7
  -7  -7   2 24.7752 5.95881   4
   6   7  -2 32.2579 6.31801   7
   6   7  -2 19.5557 6.15255   1
   6   7  -2 18.3488 7.30580   5
  -6  -7   2 23.6570 5.41458   4
  -6  -7   2 35.9276 6.95350   7
  -6  -7   2 33.0908 6.37003   6
  -6  -7   2 25.7083 6.27074   3
   5   7  -2 58.9557 9.33691   5
   5   7  -2 44.6155 6.95975   7
   5   7  -2 53.2544 7.93322   1
  -5  -7   2 44.2878 7.23376   3
  -5  -7   2 56.2959 7.41320   6
  -5  -7   2 45.7673 6.96289   4
  -5  -7   2 49.3110 7.73515   7
   4   7  -2 -0.1339 2.69366   1
   4   7  -2 1.51313 2.00659   7
   4   7  -2 1.91957 3.66717   5
  -4  -7   2 1.76934 1.19948   9
  -4  -7   2 1.26181 2.32663   7
  -4  -7   2 1.59027 2.37355   3
  -4  -7   2 0.78009 1.56796   4
  -4  -7   2 -1.0820 2.39901   6
   3   7  -2 18.9080 4.06513   5
   3   7  -2 16.7332 2.37213   8
   3   7  -2 12.4781 3.58987   7
   3   7  -2 16.4132 4.01789   1
   3   7  -2 17.2107 4.07829   9
  -3  -7   2 17.1619 4.05452   7
  -3  -7   2 18.0465 3.84813   4
  -3  -7   2 13.1071 3.90829   3
  -3  -7   2 18.7170 4.09471   6
  -3  -7   2 15.2627 3.66722   9
  -3  -7   2 14.7040 3.45547   2
   2   7  -2 7.69792 2.76580   7
   2   7  -2 6.08014 3.60414   9
   2   7  -2 8.33996 1.81330   8
   2   7  -2 5.49931 2.53833   1
   2   7  -2 12.1092 2.75334   5
  -2  -7   2 8.89798 3.36997   2
  -2  -7   2 13.0058 3.43165   7
  -2  -7   2 14.0087 2.68437   8
  -2  -7   2 6.69312 2.64043   4
  -2  -7   2 9.68957 3.00907   6
  -2  -7   2 5.90213 2.75064   3
  -2  -7   2 7.53105 3.38997   9
   1   7  -2 1835.70 51.1550   1
   1   7  -2 1723.53 51.6965   4
   1   7  -2 1767.72 49.6469   5
   1   7  -2 1729.17 51.7891   7
  -1  -7   2 1610.17 55.6139   2
  -1  -7   2 1769.16 53.5464   3
  -1  -7   2 1563.61 56.3131   9
  -1  -7   2 1798.67 52.7621   7
  -1  -7   2 1768.98 50.3627   5
  -1  -7   2 1740.28 52.3854   4
  -1  -7   2 1803.75 52.0724   8
  -1  -7   2 1847.23 54.5007   6
   0   7  -2 -0.6331 1.38103   1
   0   7  -2 -0.2070 1.34653   4
   0   7  -2 1.39520 1.56651   3
   0   7  -2 0.49704 1.38831   7
   0  -7   2 2.04382 2.23912   3
   0  -7   2 2.78720 3.61274   9
   0  -7   2 1.84694 2.05508   8
   0  -7   2 -1.3686 1.86987   6
   0  -7   2 2.24689 1.56718   4
   0  -7   2 0.39523 2.87993   2
   0  -7   2 1.21192 1.46809   5
  -1   7  -2 60.2400 6.96739   3
  -1   7  -2 59.7614 3.37896   1
  -1   7  -2 65.3410 5.44964   4
  -1   7  -2 57.5092 4.34601   7
   1  -7   2 57.7626 9.53687   2
   1  -7   2 73.8135 8.09589   3
   1  -7   2 64.6018 5.60893   5
   1  -7   2 82.8641 7.57781   6
   1  -7   2 55.5013 7.89058   8
   1  -7   2 67.4801 10.6680   9
  -2   7  -2 111.747 9.00384   6
  -2   7  -2 113.972 6.07621   7
  -2   7  -2 105.572 8.00804   3
  -2   7  -2 100.501 7.27942   4
   2  -7   2 114.997 8.36477   5
   2  -7   2 108.063 9.38698   6
   2  -7   2 116.673 12.2704   9
   2  -7   2 122.877 14.7487   2
   2  -7   2 103.467 9.44522   8
  -3   7  -2 860.923 30.3788   4
  -3   7  -2 892.700 32.5963   3
  -3   7  -2 846.204 32.9822   6
   3  -7   2 873.161 39.2558   2
   3  -7   2 865.893 40.3453   9
   3  -7   2 871.580 32.5496   5
   3  -7   2 889.050 36.5151   8
   3  -7   2 925.215 34.8386   6
  -4   7  -2 16.0109 4.28256   4
  -4   7  -2 35.3848 8.49369   9
  -4   7  -2 40.1615 7.10291   3
  -4   7  -2 19.5541 5.15558   6
   4  -7   2 32.1454 8.72679   2
   4  -7   2 27.4514 5.99099   5
   4  -7   2 25.6205 6.63618   6
   4  -7   2 33.9556 8.28054   9
   4  -7   2 27.9103 7.52399   8
  -5   7  -2 4.12919 3.60882   3
  -5   7  -2 0.79770 2.56836   4
  -5   7  -2 0.59719 2.85276   6
   5  -7   2 9.58034 4.85588   8
   5  -7   2 2.70978 4.03713   2
   5  -7   2 10.9040 3.72953   5
  -6   7  -2 48.3222 9.02121   6
  -6   7  -2 42.5220 8.58413   3
   6  -7   2 58.0609 9.67182   5
   6  -7   2 54.3212 10.7936   8
   6  -7   2 81.1829 13.9309   2
  -7   7  -2 9.22740 5.05163   3
  -7   7  -2 1.53985 5.37287   6
   7  -7   2 26.2543 6.05884   5
   7  -7   2 28.5178 8.12928   2
   7  -7   2 17.6195 6.29416   8
   9   6  -2 3.27315 7.53774   5
   9   6  -2 -6.2892 5.37560   1
  -9  -6   2 4.71609 4.78176   3
  -9  -6   2 -0.3044 3.70794   4
   8   6  -2 6.07905 4.81413   7
   8   6  -2 17.9834 9.14693   5
   8   6  -2 9.88484 6.31986   1
  -8  -6   2 8.21694 4.09629   4
  -8  -6   2 14.1707 5.48379   7
  -8  -6   2 21.0055 6.79388   3
   7   6  -2 96.2384 11.9018   1
   7   6  -2 92.7196 10.8419   7
   7   6  -2 112.844 15.0286   5
  -7  -6   2 94.1300 11.0277   4
  -7  -6   2 93.7614 11.1995   7
  -7  -6   2 92.1524 11.5183   3
   6   6  -2 -5.9934 5.29298   5
   6   6  -2 1.53430 2.41001   7
   6   6  -2 -1.7205 3.44822   1
  -6  -6   2 3.26991 3.04589   7
  -6  -6   2 2.31329 2.74665   6
  -6  -6   2 2.94079 2.31950   4
  -6  -6   2 3.27976 3.17214   3
   5   6  -2 16.0005 4.13874   7
   5   6  -2 8.95125 3.78953   1
   5   6  -2 10.5666 6.01118   5
  -5  -6   2 12.7669 4.03498   7
  -5  -6   2 11.4609 3.72097   6
  -5  -6   2 16.4176 4.13185   4
  -5  -6   2 8.34903 3.48232   3
   4   6  -2 -0.4820 2.54902   1
   4   6  -2 2.82389 0.96842   9
   4   6  -2 8.01164 4.27373   5
   4   6  -2 8.12416 2.85459   7
   4   6  -2 2.20525 2.43394   8
  -4  -6   2 1.16500 2.18599   4
  -4  -6   2 2.54664 2.15977   3
  -4  -6   2 3.89497 2.31759   7
  -4  -6   2 4.67680 2.97586   6
  -4  -6   2 3.61546 1.09158   9
   3   6  -2 0.07440 2.06374   9
   3   6  -2 0.18734 1.17031   8
   3   6  -2 3.24867 1.98831   1
   3   6  -2 1.69743 1.82576   7
   3   6  -2 4.94162 2.89433   5
  -3  -6   2 -0.4430 1.59546   3
  -3  -6   2 2.84007 1.62813   9
  -3  -6   2 3.75592 2.33850   6
  -3  -6   2 2.41816 2.08201   7
  -3  -6   2 2.29725 1.44754   2
  -3  -6   2 0.61716 1.64510   4
   2   6  -2 3.80791 1.89721   5
   2   6  -2 3.10423 2.68594   9
   2   6  -2 1.35053 1.66995   7
   2   6  -2 3.62177 2.05870   1
   2   6  -2 4.44768 1.30309   8
  -2  -6   2 -0.0176 1.97899   9
  -2  -6   2 4.53390 1.89283   4
  -2  -6   2 4.69200 1.47081   8
  -2  -6   2 2.01085 1.91852   7
  -2  -6   2 2.59367 1.95265   6
  -2  -6   2 -0.4290 1.78126   2
  -2  -6   2 5.02792 2.22801   3
   1   6  -2 1731.38 52.6935   4
   1   6  -2 1865.66 51.0845   5
   1   6  -2 1948.58 52.6694   1
   1   6  -2 1818.30 53.1729   7
   1   6  -2 1855.02 57.0019   9
  -1  -6   2 1855.91 52.7927   8
  -1  -6   2 1864.17 56.8633   2
  -1  -6   2 1710.86 54.0588   3
  -1  -6   2 1828.53 53.6185   4
  -1  -6   2 1820.26 53.8261   7
  -1  -6   2 1781.54 54.6774   6
  -1  -6   2 1899.03 51.7837   5
  -1  -6   2 1724.54 57.0885   9
   0   6  -2 135.188 7.30687   4
   0   6  -2 147.205 6.42605   1
   0   6  -2 149.025 8.09577   3
   0   6  -2 135.227 6.98709   7
   0  -6   2 142.110 8.94568   6
   0  -6   2 140.313 7.01397   5
   0  -6   2 122.805 10.3257   9
   0  -6   2 146.339 7.94139   4
   0  -6   2 137.848 8.32628   3
   0  -6   2 135.191 8.37951   8
   0  -6   2 124.432 9.91866   2
  -1   6  -2 13.0968 2.38311   7
  -1   6  -2 11.6189 2.74950   4
  -1   6  -2 10.5815 1.58591   1
  -1   6  -2 12.3295 3.05765   3
   1  -6   2 6.64765 2.55404   3
   1  -6   2 12.9124 3.53880   6
   1  -6   2 15.7366 3.21479   5
   1  -6   2 6.05792 3.96740   9
   1  -6   2 14.7158 4.02398   8
   1  -6   2 9.52775 3.82519   2
  -2   6  -2 29.1216 5.21753   6
  -2   6  -2 35.2397 4.75138   4
  -2   6  -2 29.0609 4.85050   3
  -2   6  -2 35.1759 3.65294   7
   2  -6   2 25.4862 6.94238   9
   2  -6   2 30.3771 5.70412   6
   2  -6   2 20.4081 5.53937   8
   2  -6   2 21.0601 6.51388   2
   2  -6   2 25.6936 4.64710   5
  -3   6  -2 376.859 17.8136   6
  -3   6  -2 368.702 17.0833   3
  -3   6  -2 397.375 16.0498   4
   3  -6   2 362.627 22.5321   9
   3  -6   2 359.932 18.1301   6
   3  -6   2 354.430 20.0586   8
   3  -6   2 323.677 20.6550   2
   3  -6   2 369.881 17.3652   5
  -4   6  -2 169.345 11.6762   6
  -4   6  -2 160.826 9.96328   4
  -4   6  -2 155.256 10.8388   3
   4  -6   2 175.345 15.4923   9
   4  -6   2 161.982 12.1177   6
   4  -6   2 143.067 13.4046   8
   4  -6   2 180.560 12.2421   5
   4  -6   2 156.758 14.6372   2
  -5   6  -2 156.970 15.1169   9
  -5   6  -2 182.678 12.8070   6
  -5   6  -2 159.825 12.3910   3
  -5   6  -2 190.547 11.5610   4
   5  -6   2 164.819 15.6700   2
   5  -6   2 188.019 16.9806   9
   5  -6   2 177.269 15.8249   8
   5  -6   2 210.667 14.5906   5
  -6   6  -2 6.29531 4.13286   6
  -6   6  -2 9.11970 4.54027   3
  -6   6  -2 2.92791 2.65819   4
   6  -6   2 10.9998 5.14168   2
   6  -6   2 14.2459 4.50357   5
   6  -6   2 21.8326 6.44973   8
  -7   6  -2 34.2854 7.80121   3
  -7   6  -2 23.7159 7.06830   6
   7  -6   2 33.4153 8.03062   8
   7  -6   2 40.2004 8.30531   5
   7  -6   2 42.1351 9.89864   2
   9   5  -2 -7.5093 4.36413   1
   9   5  -2 14.8758 8.66508   5
  -9  -5   2 14.3199 5.00193   4
  -9  -5   2 1.25909 4.94372   3
   8   5  -2 43.4336 11.3032   5
   8   5  -2 69.2070 9.67808   7
   8   5  -2 44.9903 8.77781   1
  -8  -5   2 65.1304 9.71749   7
  -8  -5   2 58.3927 9.08204   4
  -8  -5   2 37.8562 8.74288   3
   7   5  -2 5.02633 6.91488   5
   7   5  -2 -2.0881 2.65806   7
   7   5  -2 -0.9643 3.22625   1
  -7  -5   2 -0.0250 2.67181   3
  -7  -5   2 2.88389 5.69064   6
  -7  -5   2 -2.1210 2.56662   4
  -7  -5   2 0.30371 2.99821   7
   6   5  -2 207.404 16.3525   5
   6   5  -2 198.191 13.4401   1
   6   5  -2 212.702 12.5506   7
  -6  -5   2 196.556 13.0104   3
  -6  -5   2 210.006 13.0897   7
  -6  -5   2 193.116 12.2358   6
  -6  -5   2 225.665 12.8894   4
   5   5  -2 102.589 7.92096   7
   5   5  -2 101.858 11.8523   5
   5   5  -2 112.844 7.34432   8
   5   5  -2 81.1382 9.12489   1
  -5  -5   2 90.2739 8.33229   3
  -5  -5   2 89.7703 7.51069   4
  -5  -5   2 96.7222 10.0465   7
  -5  -5   2 92.4670 7.90926   6
   4   5  -2 237.276 12.1389   7
   4   5  -2 245.931 13.9537   5
   4   5  -2 229.603 12.2178   1
   4   5  -2 223.562 9.85558   8
  -4  -5   2 249.967 12.7695   3
  -4  -5   2 228.641 12.4357   7
  -4  -5   2 237.930 11.9226   4
  -4  -5   2 236.221 11.6154   6
   3   5  -2 917.715 30.3105   5
   3   5  -2 897.142 26.2245   8
   3   5  -2 951.776 30.6492   1
   3   5  -2 904.860 30.2900   7
   3   5  -2 897.862 27.0235   9
  -3  -5   2 899.943 29.8969   4
  -3  -5   2 908.191 27.7522   9
  -3  -5   2 901.326 30.5438   3
  -3  -5   2 889.066 30.8024   7
  -3  -5   2 989.928 30.1921   6
  -3  -5   2 893.181 27.3656   2
   2   5  -2 103.255 6.56565   7
   2   5  -2 114.319 6.16907   5
   2   5  -2 112.016 6.68129   1
   2   5  -2 104.067 4.36278   8
   2   5  -2 102.647 6.67652   9
  -2  -5   2 109.385 7.04761   7
  -2  -5   2 86.9300 6.28496   9
  -2  -5   2 108.605 6.88483   3
  -2  -5   2 100.058 6.32545   4
  -2  -5   2 101.067 4.58880   8
  -2  -5   2 102.922 6.65384   6
  -2  -5   2 104.034 6.48015   2
   1   5  -2 61.2399 3.58192   5
   1   5  -2 69.7130 4.61347   4
   1   5  -2 62.2443 4.56391   7
   1   5  -2 66.0587 4.40151   1
   1   5  -2 70.0092 6.22460   9
  -1  -5   2 51.8909 5.31193   2
  -1  -5   2 49.8950 5.50849   9
  -1  -5   2 65.0264 4.04190   5
  -1  -5   2 64.9971 5.06532   3
  -1  -5   2 67.4133 5.23606   6
  -1  -5   2 61.2137 4.53238   4
  -1  -5   2 69.6793 5.07160   7
  -1  -5   2 68.5953 4.30132   8
   0   5  -2 -0.0182 2.11440   9
   0   5  -2 0.95583 1.07128   7
   0   5  -2 -0.6895 0.83447   1
   0   5  -2 0.91929 1.15613   3
   0   5  -2 -0.6322 0.85595   4
   0  -5   2 -0.6179 1.00223   8
   0  -5   2 0.60898 0.92086   5
   0  -5   2 -0.3485 0.76393   3
   0  -5   2 -0.4466 1.91224   9
   0  -5   2 1.09821 1.24045   6
   0  -5   2 0.55758 1.09966   4
   0  -5   2 -2.7868 1.71010   2
  -1   5  -2 24.7762 3.81664   3
  -1   5  -2 21.6358 1.60842   1
  -1   5  -2 21.8671 2.68588   7
  -1   5  -2 22.3034 3.28243   4
   1  -5   2 28.0157 4.96028   8
   1  -5   2 21.3318 3.75819   3
   1  -5   2 24.1738 3.62822   5
   1  -5   2 21.7106 5.43471   2
   1  -5   2 22.3009 5.62901   9
   1  -5   2 20.8843 4.22844   6
  -2   5  -2 26.6790 4.27244   3
  -2   5  -2 27.8083 4.00634   4
  -2   5  -2 30.1760 3.13345   7
  -2   5  -2 33.6873 5.08368   6
   2  -5   2 23.0363 5.95118   2
   2  -5   2 26.5769 4.95724   6
   2  -5   2 29.0100 6.93854   9
   2  -5   2 25.4652 5.49686   8
   2  -5   2 31.0694 4.71700   5
  -3   5  -2 27.3517 5.14598   6
  -3   5  -2 26.0222 2.23219   7
  -3   5  -2 21.4344 3.91010   4
  -3   5  -2 18.7567 4.20344   3
   3  -5   2 18.8786 4.59394   5
   3  -5   2 20.3496 5.95730   8
   3  -5   2 22.0235 6.44162   9
   3  -5   2 25.5512 5.19313   6
   3  -5   2 22.3434 6.64923   2
  -4   5  -2 11.4631 3.33525   4
  -4   5  -2 17.6262 4.28788   6
  -4   5  -2 18.5128 4.67201   3
   4  -5   2 10.8920 5.39718   2
   4  -5   2 18.9744 6.06275   9
   4  -5   2 11.5012 4.45197   5
   4  -5   2 12.5001 5.76207   8
   4  -5   2 14.0391 4.43934   6
  -5   5  -2 351.118 16.6041   4
  -5   5  -2 391.501 23.0545   9
  -5   5  -2 343.828 18.2148   3
  -5   5  -2 366.101 18.4764   6
   5  -5   2 404.107 23.7290   2
   5  -5   2 366.026 22.4860   8
   5  -5   2 370.202 23.5593   9
   5  -5   2 392.805 20.7924   5
  -6   5  -2 27.8944 6.71604   3
  -6   5  -2 29.2274 5.71313   4
  -6   5  -2 16.3484 6.45662   9
  -6   5  -2 27.4037 6.28550   6
   6  -5   2 26.9199 8.10910   8
   6  -5   2 33.1662 8.56849   2
   6  -5   2 24.8901 6.54605   9
   6  -5   2 30.9146 7.33243   5
  -7   5  -2 32.6912 7.36025   4
  -7   5  -2 35.5987 7.67466   6
  -7   5  -2 27.1755 7.55357   3
   7  -5   2 33.8631 9.23522   8
   7  -5   2 33.4187 8.49232   2
   7  -5   2 37.0794 8.70235   5
  -8   5  -2 0.58472 4.42090   3
   8  -5   2 22.0982 6.63174   8
   8  -5   2 14.7106 5.10381   5
   9   4  -2 14.0057 8.13905   5
   9   4  -2 7.92033 5.93864   1
  -9  -4   2 18.1356 6.72104   3
  -9  -4   2 21.1492 6.30686   4
   8   4  -2 -2.0554 4.55487   1
   8   4  -2 4.09661 6.92855   5
  -8  -4   2 10.0163 5.09051   3
  -8  -4   2 6.82763 3.95484   4
   7   4  -2 5.88628 6.56456   5
   7   4  -2 0.17309 2.50954   7
   7   4  -2 5.38060 4.93017   1
  -7  -4   2 6.71203 3.42043   4
  -7  -4   2 -0.3009 3.17917   7
  -7  -4   2 -4.1127 3.76270   6
  -7  -4   2 10.0828 4.71519   3
   6   4  -2 209.118 11.9824   7
   6   4  -2 212.976 12.3526   8
   6   4  -2 200.276 16.0760   5
   6   4  -2 190.140 12.9187   1
  -6  -4   2 207.283 12.2089   6
  -6  -4   2 195.551 12.9276   3
  -6  -4   2 210.347 12.4300   4
  -6  -4   2 202.929 12.4489   7
   5   4  -2 136.649 8.69565   8
   5   4  -2 145.418 12.4666   5
   5   4  -2 126.584 8.68994   7
   5   4  -2 156.764 10.5147   1
  -5  -4   2 127.423 8.68273   4
  -5  -4   2 136.948 9.36197   7
  -5  -4   2 125.586 9.46487   3
  -5  -4   2 131.294 8.91872   6
   4   4  -2 555.561 19.0480   8
   4   4  -2 563.509 20.8702   7
   4   4  -2 519.964 22.4315   5
   4   4  -2 542.540 21.1950   1
  -4  -4   2 541.723 21.2245   7
  -4  -4   2 532.648 20.4199   4
  -4  -4   2 578.073 20.6449   6
  -4  -4   2 563.482 21.4960   3
   3   4  -2 27.5570 4.17481   7
   3   4  -2 26.5256 4.23423   1
   3   4  -2 29.9834 3.38032   8
   3   4  -2 23.5093 4.55062   5
   3   4  -2 26.4665 1.96319   9
  -3  -4   2 25.8905 3.98754   6
  -3  -4   2 26.3376 4.15319   3
  -3  -4   2 29.3507 2.49127   9
  -3  -4   2 28.4433 4.40458   7
  -3  -4   2 29.1861 4.10541   4
  -3  -4   2 26.9663 2.28743   2
   2   4  -2 2517.49 69.8917   1
   2   4  -2 2504.40 69.2068   5
   2   4  -2 2549.63 68.6629   9
   2   4  -2 2433.17 66.0840   8
   2   4  -2 2447.53 69.8739   7
  -2  -4   2 2371.93 70.2089   7
  -2  -4   2 2482.14 68.7698   2
  -2  -4   2 2473.12 69.6772   6
  -2  -4   2 2528.79 70.3345   3
  -2  -4   2 2490.56 69.1956   9
  -2  -4   2 2453.20 69.5515   4
   1   4  -2 55.4561 3.11803   5
   1   4  -2 56.3896 5.35488   9
   1   4  -2 54.0457 3.96605   7
   1   4  -2 56.1547 3.84342   1
  -1  -4   2 51.1419 4.10860   7
  -1  -4   2 51.7957 4.25339   6
  -1  -4   2 51.2606 4.64795   2
  -1  -4   2 53.7093 3.23521   8
  -1  -4   2 56.8046 3.93581   4
  -1  -4   2 54.7103 4.17709   3
  -1  -4   2 48.6790 4.79574   9
   0   4  -2 994.416 29.7144   4
   0   4  -2 1022.61 30.3963   3
   0   4  -2 992.365 33.4652   9
   0   4  -2 1023.18 28.4735   1
   0   4  -2 1015.75 29.3852   7
   0  -4   2 1042.32 28.9749   5
   0  -4   2 1009.68 30.1546   4
   0  -4   2 991.486 33.2175   2
   0  -4   2 928.728 33.3636   9
   0  -4   2 1063.73 30.9928   3
   0  -4   2 1023.87 31.4126   6
   0  -4   2 930.535 30.4358   8
  -1   4  -2 0.15606 0.82286   7
  -1   4  -2 -0.0411 0.40741   1
  -1   4  -2 -0.0283 0.91409   4
  -1   4  -2 10.1249 2.23334   3
   1  -4   2 -1.8235 1.88284   2
   1  -4   2 -0.0971 1.26232   6
   1  -4   2 -0.4407 0.89958   5
   1  -4   2 2.58514 1.63625   3
   1  -4   2 -0.2149 1.65323   8
   1  -4   2 -1.8327 1.60631   9
  -2   4  -2 118.485 7.51200   6
  -2   4  -2 123.912 6.74794   4
  -2   4  -2 106.454 6.82327   3
  -2   4  -2 124.394 5.32795   7
   2  -4   2 120.499 7.96772   6
   2  -4   2 109.926 9.91473   9
   2  -4   2 116.032 9.42346   2
   2  -4   2 119.671 3.68081   1
   2  -4   2 123.000 8.81023   8
   2  -4   2 125.186 7.44504   5
  -3   4  -2 218.207 7.70295   7
  -3   4  -2 203.202 10.9729   6
  -3   4  -2 225.305 11.2684   3
  -3   4  -2 214.868 10.0638   4
   3  -4   2 190.104 14.0777   9
   3  -4   2 184.118 10.9739   6
   3  -4   2 206.358 11.4955   5
   3  -4   2 199.705 13.7701   2
   3  -4   2 188.094 12.5521   8
   3  -4   2 199.865 7.05021   1
  -4   4  -2 687.904 25.7096   6
  -4   4  -2 679.083 25.6973   3
  -4   4  -2 693.750 24.2626   4
   4  -4   2 676.676 27.1737   5
   4  -4   2 647.501 29.0493   8
   4  -4   2 667.010 30.1672   2
   4  -4   2 645.921 30.8318   9
   4  -4   2 688.121 26.4789   6
  -5   4  -2 82.0807 9.32899   6
  -5   4  -2 88.9910 11.9266   9
  -5   4  -2 94.3795 8.49764   3
  -5   4  -2 88.9104 7.30714   4
   5  -4   2 87.9488 11.2567   5
   5  -4   2 92.3277 12.6935   2
   5  -4   2 107.535 13.5706   8
   5  -4   2 97.0065 10.7274   9
  -6   4  -2 20.1663 6.46601   9
  -6   4  -2 11.6800 4.18847   4
  -6   4  -2 17.1747 5.30462   3
  -6   4  -2 17.3856 5.26275   6
   6  -4   2 25.9386 7.12387   5
   6  -4   2 23.7532 6.76338   2
   6  -4   2 20.6127 6.13040   9
   6  -4   2 19.2272 6.91526   8
  -7   4  -2 5.29541 4.39441   3
  -7   4  -2 8.58212 4.52432   6
  -7   4  -2 12.3219 4.62638   4
   7  -4   2 16.6791 6.30087   8
   7  -4   2 24.0863 10.7328   2
   7  -4   2 12.1237 5.79978   5
  -8   4  -2 57.4686 9.89613   3
   8  -4   2 78.2755 13.5557   8
   8  -4   2 72.9451 12.6909   5
   9   3  -2 15.6323 7.72251   1
   9   3  -2 12.6897 7.71432   5
  -9  -3   2 9.13266 4.59411   4
  -9  -3   2 17.4073 6.67998   3
   8   3  -2 -0.1929 5.48414   5
   8   3  -2 3.25282 4.72059   1
  -8  -3   2 1.26157 2.97556   4
  -8  -3   2 4.24567 3.92643   3
   7   3  -2 4.97166 3.02583   8
   7   3  -2 -0.1369 6.08167   5
   7   3  -2 -0.1230 3.22092   1
   7   3  -2 -2.2560 1.83863   7
  -7  -3   2 -1.7153 2.29531   7
  -7  -3   2 1.09892 2.83075   4
  -7  -3   2 -2.4802 3.04175   6
  -7  -3   2 1.52963 2.78190   3
   6   3  -2 749.424 29.7527   1
   6   3  -2 783.635 33.5532   5
   6   3  -2 811.705 30.1515   8
   6   3  -2 753.652 28.0615   7
  -6  -3   2 805.704 29.2399   4
  -6  -3   2 789.841 30.4086   3
  -6  -3   2 783.001 29.0659   6
  -6  -3   2 806.444 29.2843   7
   5   3  -2 36.5441 5.23219   7
   5   3  -2 50.9945 6.92074   1
   5   3  -2 37.0291 5.98163   8
   5   3  -2 42.8729 8.44981   5
  -5  -3   2 42.5708 5.88714   7
  -5  -3   2 35.4364 2.96742   9
  -5  -3   2 39.1278 5.51787   4
  -5  -3   2 41.7655 6.37449   3
  -5  -3   2 41.1443 5.92611   6
   4   3  -2 8.82193 4.06813   5
   4   3  -2 6.47550 2.26152   7
   4   3  -2 8.17380 2.91617   8
   4   3  -2 8.34238 2.82903   1
  -4  -3   2 5.46419 1.42520   9
  -4  -3   2 7.53421 2.79808   3
  -4  -3   2 8.03164 1.58957   2
  -4  -3   2 4.05350 2.09254   4
  -4  -3   2 8.54785 1.56812   9
  -4  -3   2 3.50186 2.38265   6
  -4  -3   2 6.68072 2.45878   7
   3   3  -2 1053.58 33.3898   7
   3   3  -2 1056.03 29.9599   9
   3   3  -2 1098.30 31.8957   8
   3   3  -2 1130.96 35.2858   5
   3   3  -2 1037.32 33.7806   1
  -3  -3   2 1101.78 34.1076   3
  -3  -3   2 1064.41 33.2044   6
  -3  -3   2 1078.34 34.0004   7
  -3  -3   2 1118.28 30.3429   9
  -3  -3   2 1072.76 30.0644   2
  -3  -3   2 1090.51 33.3722   4
   2   3  -2 756.759 24.2000   1
   2   3  -2 737.742 21.4825   8
   2   3  -2 770.315 24.1905   7
   2   3  -2 794.815 22.4833   9
   2   3  -2 769.590 24.3712   5
  -2  -3   2 752.487 22.7161   9
  -2  -3   2 778.014 24.5109   3
  -2  -3   2 757.981 23.8604   4
  -2  -3   2 764.211 24.5698   7
  -2  -3   2 749.140 22.4614   2
  -2  -3   2 795.902 24.1182   6
   1   3  -2 8983.68 234.188   7
   1   3  -2 9209.26 233.921   1
   1   3  -2 8686.99 232.749   5
   1   3  -2 8494.54 234.636   9
  -1  -3   2 8875.47 234.718   2
  -1  -3   2 8958.62 234.578   3
  -1  -3   2 8500.70 234.937   9
  -1  -3   2 9133.05 232.642   8
  -1  -3   2 8936.64 234.038   4
  -1  -3   2 8321.33 234.246   6
  -1  -3   2 8948.03 234.564   7
   0   3  -2 1.32128 0.87945   1
   0   3  -2 1.73774 0.93735   7
   0   3  -2 -4.2820 2.05544   9
   0   3  -2 0.58944 0.79111   4
   0  -3   2 -4.9486 1.65073   2
   0  -3   2 -0.4576 1.20226   6
   0  -3   2 -0.6984 0.73955   4
   0  -3   2 -0.4038 1.41645   8
   0  -3   2 -0.3074 0.68590   3
   0  -3   2 -5.6743 1.76721   9
   0  -3   2 -0.0326 0.60857   5
  -1   3  -2 495.888 16.1900   3
  -1   3  -2 476.636 14.5883   7
  -1   3  -2 479.547 15.6650   4
   1  -3   2 473.618 18.9202   2
   1  -3   2 482.321 17.6452   8
   1  -3   2 484.602 16.4908   3
   1  -3   2 454.106 16.7283   6
   1  -3   2 421.133 18.7551   9
   1  -3   2 502.261 15.7181   5
  -2   3  -2 162.358 7.53276   4
  -2   3  -2 166.055 8.34815   6
  -2   3  -2 157.023 10.7279   9
  -2   3  -2 155.721 6.09520   7
  -2   3  -2 154.573 7.93504   3
   2  -3   2 157.884 9.62437   8
   2  -3   2 161.396 10.3216   2
   2  -3   2 162.720 10.9090   9
   2  -3   2 161.591 8.45382   5
   2  -3   2 158.417 8.58560   6
   2  -3   2 156.363 5.17033   1
  -3   3  -2 18.1874 3.41403   6
  -3   3  -2 20.7847 3.33647   4
  -3   3  -2 24.3044 4.07343   3
  -3   3  -2 17.0343 2.24191   7
   3  -3   2 18.7053 2.30258   1
   3  -3   2 13.1074 4.14454   2
   3  -3   2 15.4456 3.58027   6
   3  -3   2 19.0793 4.52573   5
   3  -3   2 13.0696 4.52437   9
   3  -3   2 16.3648 4.75619   8
  -4   3  -2 4.26917 2.25686   6
  -4   3  -2 5.03455 2.06826   4
  -4   3  -2 6.91433 2.65355   3
  -4   3  -2 4.25565 1.46080   7
   4  -3   2 -0.6974 2.81336   2
   4  -3   2 7.21307 3.73603   9
   4  -3   2 -0.4418 3.70389   8
   4  -3   2 3.11398 3.84515   5
   4  -3   2 3.29167 1.77498   1
  -5   3  -2 2.80160 2.31881   4
  -5   3  -2 -0.1957 2.81186   9
  -5   3  -2 0.61685 2.04359   6
  -5   3  -2 3.45803 2.69965   3
   5  -3   2 3.53042 3.27051   9
   5  -3   2 -0.1809 2.58488   2
   5  -3   2 -7.0247 2.79948   8
   5  -3   2 -1.6395 3.91321   5
  -6   3  -2 444.962 24.1072   9
  -6   3  -2 477.526 22.0602   3
  -6   3  -2 468.931 20.2441   4
  -6   3  -2 462.098 20.6288   6
   6  -3   2 452.268 24.2329   5
   6  -3   2 472.909 24.9266   2
   6  -3   2 413.926 24.4353   8
   6  -3   2 480.602 26.0547   9
  -7   3  -2 136.628 11.0380   6
  -7   3  -2 139.354 10.7898   4
  -7   3  -2 132.051 11.9295   3
   7  -3   2 148.693 14.1872   5
   7  -3   2 164.837 15.2750   8
  -8   3  -2 226.947 16.9972   3
  -8   3  -2 238.492 15.7404   4
   8  -3   2 259.652 20.7431   8
   8  -3   2 266.672 20.2225   5
   9   2  -2 1.69889 6.22332   5
  -9  -2   2 2.61955 3.76271   4
  -9  -2   2 -6.5337 4.02697   3
   8   2  -2 117.031 13.1049   1
   8   2  -2 106.636 15.5881   5
  -8  -2   2 115.862 10.1528   4
  -8  -2   2 119.982 14.3378   3
   7   2  -2 115.385 11.8996   1
   7   2  -2 112.188 15.1305   5
   7   2  -2 134.661 11.3086   8
  -7  -2   2 118.819 9.95007   6
  -7  -2   2 135.490 10.1371   4
  -7  -2   2 118.662 12.9110   3
   6   2  -2 362.740 17.6086   1
   6   2  -2 343.080 17.9405   8
   6   2  -2 342.739 20.9810   5
   6   2  -2 346.855 15.5028   7
  -6  -2   2 342.400 16.2892   6
  -6  -2   2 367.294 16.6972   4
  -6  -2   2 366.401 16.4013   7
  -6  -2   2 369.143 18.0166   3
   5   2  -2 37.0769 5.84658   1
   5   2  -2 43.2188 6.77002   8
   5   2  -2 34.1655 4.77476   7
   5   2  -2 35.0471 7.79142   5
  -5  -2   2 37.7524 5.93745   3
  -5  -2   2 29.6101 3.05196   9
  -5  -2   2 33.0981 5.26705   6
  -5  -2   2 36.3607 5.22868   7
  -5  -2   2 27.3576 4.59612   4
  -5  -2   2 34.4082 3.09808   2
   4   2  -2 158.134 8.33748   7
   4   2  -2 164.924 9.37739   1
   4   2  -2 165.989 11.4355   5
   4   2  -2 149.870 8.93611   8
  -4  -2   2 163.677 6.88530   9
  -4  -2   2 178.468 9.02522   6
  -4  -2   2 167.900 9.27093   3
  -4  -2   2 166.322 6.69729   2
  -4  -2   2 146.360 8.26916   4
  -4  -2   2 167.373 7.93243   9
  -4  -2   2 167.820 8.88260   7
   3   2  -2 128.442 6.95385   8
   3   2  -2 128.400 8.75455   5
   3   2  -2 124.337 7.31317   1
   3   2  -2 127.536 5.68036   9
   3   2  -2 126.983 6.74959   7
  -3  -2   2 135.314 7.18114   7
  -3  -2   2 133.056 5.28155   2
  -3  -2   2 139.076 5.53407   9
  -3  -2   2 132.626 6.06599   9
  -3  -2   2 138.604 7.47560   3
  -3  -2   2 137.001 7.13293   6
  -3  -2   2 135.456 6.86851   4
   2   2  -2 875.127 26.3942   7
   2   2  -2 880.703 26.7664   1
   2   2  -2 885.780 24.5089   9
   2   2  -2 878.713 27.4360   5
   2   2  -2 880.914 25.1353   8
  -2  -2   2 873.883 26.7358   7
  -2  -2   2 883.945 26.5939   6
  -2  -2   2 879.906 24.9526   9
  -2  -2   2 876.005 24.7520   2
  -2  -2   2 867.803 26.1906   4
  -2  -2   2 838.945 26.6186   3
   1   2  -2 4633.93 126.357   5
   1   2  -2 4714.17 126.720   9
   1   2  -2 4745.56 126.830   1
   1   2  -2 4715.90 126.908   7
  -1  -2   2 4727.70 127.211   7
  -1  -2   2 4787.61 126.951   9
  -1  -2   2 4867.98 126.779   4
  -1  -2   2 4881.53 127.218   3
  -1  -2   2 4796.14 126.663   2
  -1  -2   2 4641.96 127.004   6
   0   2  -2 300.388 9.76203   4
   0   2  -2 296.309 9.60967   7
   0   2  -2 308.131 9.06692   1
   0   2  -2 306.065 11.6715   9
   0  -2   2 291.833 11.3157   2
   0  -2   2 308.781 10.2642   3
   0  -2   2 291.329 9.90829   4
   0  -2   2 313.483 8.72512   5
   0  -2   2 291.824 10.0371   8
   0  -2   2 315.857 11.8560   9
   0  -2   2 301.757 10.4830   6
  -1   2  -2 1944.90 55.5624   3
  -1   2  -2 1993.45 54.4857   7
  -1   2  -2 2013.74 55.3846   4
  -1   2  -2 2136.70 59.0425   9
   1  -2   2 2038.34 56.3967   6
   1  -2   2 2036.43 59.0051   9
   1  -2   2 2015.62 57.3427   8
   1  -2   2 2049.34 55.4898   5
   1  -2   2 1886.64 58.0345   2
  -2   2  -2 60.1072 4.24722   3
  -2   2  -2 56.1668 3.06478   7
  -2   2  -2 59.2427 4.21037   6
  -2   2  -2 59.8578 3.93210   4
   2  -2   2 57.4961 2.76989   1
   2  -2   2 54.2600 6.47062   8
   2  -2   2 51.5695 4.21704   6
   2  -2   2 54.3720 5.74531   9
   2  -2   2 59.7111 5.67697   2
   2  -2   2 51.4929 4.83057   5
  -3   2  -2 135.043 11.8906   9
  -3   2  -2 167.834 7.97086   4
  -3   2  -2 159.974 6.65245   7
  -3   2  -2 156.219 8.35699   3
  -3   2  -2 154.614 8.07920   6
   3  -2   2 168.775 8.80758   6
   3  -2   2 148.076 6.40064   1
   3  -2   2 178.674 10.2457   5
   3  -2   2 142.701 10.4663   9
   3  -2   2 150.977 10.1859   8
   3  -2   2 148.923 10.0718   2
  -4   2  -2 159.197 8.64026   4
  -4   2  -2 165.688 9.50944   3
  -4   2  -2 155.256 7.39406   7
  -4   2  -2 156.876 8.93421   6
   4  -2   2 167.531 7.72909   1
   4  -2   2 166.975 12.3363   8
   4  -2   2 175.187 12.2726   9
   4  -2   2 175.651 11.9480   5
   4  -2   2 171.344 11.7071   2
  -5   2  -2 105.481 7.66482   4
  -5   2  -2 101.325 7.58219   6
  -5   2  -2 114.072 9.92502   9
  -5   2  -2 110.600 8.28258   3
   5  -2   2 90.5199 12.0421   8
   5  -2   2 120.680 10.7316   9
   5  -2   2 108.122 9.78882   2
   5  -2   2 108.613 12.5872   5
   5  -2   2 98.0587 6.77773   1
  -6   2  -2 99.6652 10.3541   9
  -6   2  -2 103.226 11.1505   3
  -6   2  -2 106.774 8.32803   6
  -6   2  -2 110.747 8.74967   4
   6  -2   2 133.726 11.4304   2
   6  -2   2 140.103 12.0902   9
   6  -2   2 114.057 13.7894   5
   6  -2   2 119.476 12.1351   8
  -7   2  -2 28.6392 6.58671   3
  -7   2  -2 15.4959 5.16570   6
  -7   2  -2 17.1061 5.03343   4
   7  -2   2 19.9830 7.53496   5
   7  -2   2 29.6732 7.44972   8
  -8   2  -2 4.87983 3.75694   4
  -8   2  -2 10.1607 4.51652   3
   8  -2   2 18.8142 6.10670   8
   8  -2   2 18.8901 7.01722   5
  -9   2  -2 -4.0861 2.69161   3
   9  -2   2 8.57016 4.78027   5
   9  -2   2 13.4892 5.73905   8
   9   1  -2 45.7008 11.1772   5
  -9  -1   2 31.8088 8.95325   3
   8   1  -2 21.9397 5.61266   8
   8   1  -2 4.26748 4.30909   1
   8   1  -2 -1.4921 5.06783   5
  -8  -1   2 5.60754 3.91714   4
  -8  -1   2 8.54259 4.70641   3
   7   1  -2 58.4754 9.86394   8
   7   1  -2 45.8714 7.98804   1
   7   1  -2 45.6940 10.5863   5
  -7  -1   2 49.7391 8.53564   3
  -7  -1   2 55.4309 7.72809   4
  -7  -1   2 53.1201 8.08044   6
   6   1  -2 5.75853 3.83888   1
   6   1  -2 1.42771 2.24601   7
   6   1  -2 7.91943 4.30176   8
   6   1  -2 1.16723 5.51885   5
  -6  -1   2 6.06332 3.12411   4
  -6  -1   2 7.52588 3.51413   3
  -6  -1   2 5.14110 2.88200   7
  -6  -1   2 7.51269 3.55058   6
   5   1  -2 11.6053 4.21863   1
   5   1  -2 23.2178 5.39657   8
   5   1  -2 23.6736 4.25605   2
   5   1  -2 20.7112 3.62722   7
   5   1  -2 18.5768 6.73863   5
  -5  -1   2 17.5986 3.67881   4
  -5  -1   2 22.9305 3.58574   2
  -5  -1   2 25.0893 4.50113   6
  -5  -1   2 22.6092 3.93939   7
  -5  -1   2 19.8844 3.50902   9
  -5  -1   2 19.5569 4.64434   3
   4   1  -2 52.7060 4.23216   7
   4   1  -2 48.9403 4.37472   2
   4   1  -2 48.0435 6.45969   8
   4   1  -2 53.2243 7.84722   5
   4   1  -2 49.0644 5.85718   1
  -4  -1   2 62.7736 5.11864   9
  -4  -1   2 49.4702 5.22305   4
  -4  -1   2 53.0769 4.16439   9
  -4  -1   2 44.3838 3.69754   2
  -4  -1   2 50.1506 5.89861   3
  -4  -1   2 40.0619 4.62037   7
  -4  -1   2 48.6052 4.47560   6
   3   1  -2 158.647 7.41019   2
   3   1  -2 166.102 9.92962   5
   3   1  -2 161.457 8.49382   8
   3   1  -2 169.637 7.49795   7
   3   1  -2 159.663 8.15846   1
  -3  -1   2 167.551 7.15750   9
  -3  -1   2 164.662 7.60948   4
  -3  -1   2 164.253 7.69707   6
  -3  -1   2 170.083 7.77939   7
  -3  -1   2 169.186 6.94447   2
  -3  -1   2 174.587 8.26223   9
  -3  -1   2 166.278 8.19431   3
   2   1  -2 2028.44 57.3146   8
   2   1  -2 1969.44 56.8316   7
   2   1  -2 2071.25 57.6323   1
   2   1  -2 2038.80 58.9236   5
   2   1  -2 1986.72 56.6299   9
  -2  -1   2 2178.66 57.7728   3
  -2  -1   2 2003.63 57.1731   7
  -2  -1   2 2165.47 57.0969   4
  -2  -1   2 2071.26 56.0407   2
  -2  -1   2 2139.58 57.3453   9
  -2  -1   2 2103.35 57.3465   6
  -2  -1   2 2067.60 56.2596   9
   1   1  -2 542.984 16.8828   5
   1   1  -2 571.554 16.2699   9
   1   1  -2 542.961 15.5678   8
   1   1  -2 554.205 16.4644   7
   1   1  -2 547.977 16.6821   1
  -1  -1   2 599.818 16.9015   3
  -1  -1   2 543.435 16.2057   2
  -1  -1   2 531.133 16.3250   9
  -1  -1   2 552.723 16.6559   7
  -1  -1   2 575.493 16.3621   4
  -1  -1   2 584.797 16.9855   6
   0   1  -2 -0.0002 0.36927   1
   0   1  -2 0.06487 0.41661   7
   0   1  -2 -0.4546 0.26247   4
   0   1  -2 0.53255 0.89218   9
   0  -1   2 0.30199 0.43837   3
   0  -1   2 0.42438 0.44803   6
   0  -1   2 0.44968 0.70424   9
   0  -1   2 -0.0920 0.27309   4
   0  -1   2 1.46281 0.89339   2
   0  -1   2 0.76323 0.61552   8
  -1   1  -2 245.646 8.47091   3
  -1   1  -2 253.818 8.49137   4
  -1   1  -2 242.988 7.31532   1
  -1   1  -2 250.502 10.2213   9
  -1   1  -2 263.728 8.07121   7
   1  -1   2 251.927 10.0189   2
   1  -1   2 248.364 8.85845   5
   1  -1   2 263.998 8.85040   6
   1  -1   2 252.353 7.26480   1
   1  -1   2 233.293 10.0148   9
   1  -1   2 240.071 9.62974   8
  -2   1  -2 5.85979 1.49459   6
  -2   1  -2 3.92347 2.50891   9
  -2   1  -2 10.4052 1.93833   4
  -2   1  -2 8.51903 1.95319   3
  -2   1  -2 5.35675 1.26045   7
   2  -1   2 8.94913 1.52079   1
   2  -1   2 6.30763 2.64659   9
   2  -1   2 4.90464 2.75276   2
   2  -1   2 9.75853 1.90737   6
   2  -1   2 1.70432 3.09894   8
   2  -1   2 11.5031 3.31057   5
  -3   1  -2 239.493 10.3498   3
  -3   1  -2 228.613 9.72741   4
  -3   1  -2 244.623 9.93172   6
  -3   1  -2 234.340 9.20853   7
   3  -1   2 241.184 12.0607   2
   3  -1   2 236.397 12.7008   8
   3  -1   2 238.607 9.12184   1
   3  -1   2 232.161 12.0130   5
   3  -1   2 228.969 12.3058   9
  -4   1  -2 15.7441 3.15648   4
  -4   1  -2 11.0242 2.85890   3
  -4   1  -2 13.5599 2.76978   6
  -4   1  -2 14.9205 2.66269   7
   4  -1   2 11.3513 2.80651   1
   4  -1   2 16.6846 4.31683   2
   4  -1   2 12.6952 3.86666   9
   4  -1   2 5.95381 4.43554   8
   4  -1   2 10.4989 4.66177   5
  -5   1  -2 330.373 15.3246   3
  -5   1  -2 323.744 14.4937   4
  -5   1  -2 313.348 13.1427   7
  -5   1  -2 342.568 14.3207   6
  -5   1  -2 309.834 16.3092   9
   5  -1   2 320.052 18.4242   5
   5  -1   2 311.246 18.2530   8
   5  -1   2 308.354 16.5151   2
   5  -1   2 317.400 13.5948   1
   5  -1   2 329.003 17.5349   9
  -6   1  -2 50.5991 7.40797   3
  -6   1  -2 43.8625 6.39125   4
  -6   1  -2 34.6559 7.12426   9
  -6   1  -2 47.9352 6.32228   6
   6  -1   2 54.7737 8.67146   9
   6  -1   2 44.7487 9.44743   5
   6  -1   2 39.6211 8.59073   8
   6  -1   2 42.9459 7.52274   2
   6  -1   2 39.3746 5.77773   1
  -7   1  -2 62.5782 8.49935   4
  -7   1  -2 61.4412 9.17816   3
  -7   1  -2 70.4396 8.52398   6
   7  -1   2 56.9884 10.6744   8
   7  -1   2 73.8017 12.7221   5
  -8   1  -2 19.5235 5.56164   4
  -8   1  -2 4.82104 5.00015   3
   8  -1   2 35.0251 7.95060   8
   8  -1   2 20.5557 8.34380   5
  -9   1  -2 -2.2542 4.77107   3
  -9   1  -2 1.49285 4.14814   4
   9  -1   2 25.3381 6.83786   8
   9  -1   2 9.27315 5.43977   5
   9   0  -2 139.301 18.7763   5
  -9   0   2 169.074 15.3340   3
   8   0  -2 14.9001 7.14339   5
   8   0  -2 16.5724 4.67287   8
  -8   0   2 4.64276 3.69100   4
  -8   0   2 5.02124 3.78309   3
   7   0  -2 633.488 26.0653   1
   7   0  -2 642.196 30.2492   8
   7   0  -2 592.203 31.2216   5
  -7   0   2 663.719 28.0645   3
  -7   0   2 642.116 26.2946   6
  -7   0   2 620.340 25.4807   4
   6   0  -2 36.1054 8.68945   5
   6   0  -2 41.5180 6.87007   1
   6   0  -2 47.4599 8.43612   8
  -6   0   2 38.4492 6.78678   3
  -6   0   2 40.7472 5.99941   4
  -6   0   2 47.3290 6.78703   6
   5   0  -2 58.1678 6.82956   1
   5   0  -2 61.5415 4.64106   7
   5   0  -2 55.8493 9.33601   5
   5   0  -2 62.9452 6.34040   2
   5   0  -2 66.5333 8.96978   8
  -5   0   2 56.5161 5.41231   2
  -5   0   2 63.0119 6.59440   4
  -5   0   2 58.4131 4.89767   7
  -5   0   2 53.5250 6.74234   3
  -5   0   2 67.1439 5.86146   6
  -5   0   2 61.0611 5.80713   9
   4   0  -2 113.890 8.69392   8
   4   0  -2 125.948 7.68315   1
   4   0  -2 133.294 10.4485   5
   4   0  -2 124.152 6.29628   7
   4   0  -2 130.029 8.71832   9
   4   0  -2 129.335 8.23069   2
  -4   0   2 123.986 7.67342   3
  -4   0   2 130.704 7.42809   6
  -4   0   2 123.529 6.54242   7
  -4   0   2 126.252 7.70207   9
  -4   0   2 122.257 7.36879   2
  -4   0   2 129.499 7.06039   4
   3   0  -2 28.5278 4.13953   2
   3   0  -2 26.6691 2.86997   7
   3   0  -2 32.2987 4.55383   9
   3   0  -2 29.4498 3.85468   1
   3   0  -2 25.6787 4.26087   8
   3   0  -2 25.8200 4.97485   5
  -3   0   2 28.0621 4.32014   9
  -3   0   2 23.0289 3.56622   3
  -3   0   2 29.9054 3.21546   7
  -3   0   2 28.7302 3.30846   4
  -3   0   2 29.2285 3.05820   2
  -3   0   2 33.8227 3.92845   6
  -3   0   2 29.7053 3.26129   9
   2   0  -2 46.0360 3.65450   9
   2   0  -2 53.9866 2.89210   7
   2   0  -2 51.5675 3.79806   2
   2   0  -2 48.7221 4.16353   8
   2   0  -2 50.9468 5.55147   5
   2   0  -2 60.1998 3.93414   1
   2   0  -2 49.5491 4.04469   9
  -2   0   2 46.0225 3.29624   6
  -2   0   2 50.7844 2.99600   7
  -2   0   2 54.4100 3.11492   4
  -2   0   2 54.6008 3.54165   2
  -2   0   2 53.2683 3.61675   3
  -2   0   2 53.5665 4.19394   9
  -2   0   2 52.3301 3.65162   9
   1   0  -2 958.823 27.3673   1
   1   0  -2 960.398 27.6570   9
   1   0  -2 962.963 26.5819   7
   1   0  -2 972.391 27.8210   2
   1   0  -2 948.571 27.5556   8
   1   0  -2 961.402 28.1497   5
  -1   0   2 960.309 26.6003   4
  -1   0   2 970.864 27.5043   9
  -1   0   2 1047.21 28.4376   9
  -1   0   2 995.246 27.2325   3
  -1   0   2 971.302 27.2808   2
  -1   0   2 955.691 27.2723   6
   0   0  -2 3048.16 84.5651   8
   0   0  -2 3145.05 84.4735   7
   0   0  -2 3217.99 84.5624   1
   0   0  -2 3326.67 84.5969   5
   0   0   2 3242.98 85.3895   3
   0   0   2 3188.38 84.9532   2
   0   0   2 3248.79 84.5028   6
   0   0   2 3125.30 85.0740   9
  -1   0  -2 26.2476 1.51513   6
  -1   0  -2 26.7225 1.78038   1
  -1   0  -2 30.4711 1.89952   7
  -1   0  -2 32.7782 2.63038   9
  -1   0  -2 27.3906 1.85447   4
  -1   0  -2 32.8517 1.85726   3
   1   0   2 32.7865 2.53068   9
   1   0   2 31.1794 2.45468   2
   1   0   2 31.8977 2.70112   8
   1   0   2 27.9357 1.63733   6
   1   0   2 26.7206 2.15021   5
  -2   0  -2 139.401 6.00326   3
  -2   0  -2 131.358 5.83006   7
  -2   0  -2 140.047 5.49562   6
  -2   0  -2 149.280 7.29901   9
  -2   0  -2 147.965 6.08673   4
   2   0   2 151.071 7.74943   5
   2   0   2 129.263 6.69059   2
   2   0   2 122.877 6.84622   9
   2   0   2 134.184 5.75513   1
   2   0   2 133.639 7.90536   8
  -3   0  -2 98.0188 5.13058   6
  -3   0  -2 83.7774 5.20895   7
  -3   0  -2 124.651 7.28391   9
  -3   0  -2 84.6595 5.32676   4
  -3   0  -2 103.059 5.89455   3
   3   0   2 96.2332 5.39099   1
   3   0   2 97.4281 7.72147   8
   3   0   2 91.5972 6.45488   9
   3   0   2 109.633 7.93572   5
   3   0   2 87.6494 6.11782   2
  -4   0  -2 151.514 8.05894   4
  -4   0  -2 134.517 8.09838   3
  -4   0  -2 134.097 7.46758   7
  -4   0  -2 143.411 7.20027   6
   4   0   2 152.383 10.4906   5
   4   0   2 143.260 7.64479   1
   4   0   2 143.723 8.81397   2
   4   0   2 133.959 8.93338   9
   4   0   2 147.079 10.5347   8
  -5   0  -2 57.1699 6.46235   4
  -5   0  -2 41.0646 5.12585   7
  -5   0  -2 55.0877 5.75373   9
  -5   0  -2 48.1888 6.30529   3
  -5   0  -2 47.6448 5.44663   6
   5   0   2 50.3265 6.88781   2
   5   0   2 62.1790 9.54924   5
   5   0   2 49.5311 8.64211   8
   5   0   2 57.1433 6.32087   1
   5   0   2 47.3354 6.87989   9
  -6   0  -2 -0.2058 2.26680   3
  -6   0  -2 1.41129 3.31718   7
  -6   0  -2 3.47945 2.42124   6
  -6   0  -2 3.21194 2.48151   4
   6   0   2 -0.2873 2.51661   2
   6   0   2 1.73684 5.25363   5
   6   0   2 1.74122 2.60167   9
   6   0   2 1.83668 4.16578   8
   6   0   2 -2.4519 2.51886   1
  -7   0  -2 -1.9614 2.96491   3
  -7   0  -2 0.42865 2.27773   4
  -7   0  -2 -3.7026 1.99967   6
   7   0   2 -1.7680 3.33288   8
   7   0   2 0.83365 5.69676   5
   7   0   2 -2.7959 3.21744   1
  -8   0  -2 326.664 18.1645   4
  -8   0  -2 308.494 19.1082   3
   8   0   2 365.247 24.1984   5
   8   0   2 340.165 21.8573   8
  -9   0  -2 49.3463 8.96852   4
  -9   0  -2 47.9031 9.92498   3
   9   0   2 35.4934 11.1202   5
   9   0   2 49.5561 9.94735   8
   9  -1  -2 12.6435 6.06399   5
   9  -1  -2 28.5263 9.02950   8
  -9   1   2 10.2611 6.43485   3
   8  -1  -2 9.27694 5.27332   5
   8  -1  -2 20.7407 5.49798   8
  -8   1   2 0.31484 4.65081   6
  -8   1   2 -1.5820 2.89456   3
   7  -1  -2 23.4875 7.77334   5
   7  -1  -2 25.8995 7.06103   8
  -7   1   2 12.9349 5.27457   3
  -7   1   2 21.2089 4.81872   4
  -7   1   2 13.9179 4.77723   6
   6  -1  -2 1442.27 48.6367   2
   6  -1  -2 1330.99 44.7293   1
   6  -1  -2 1469.43 51.6426   8
   6  -1  -2 1361.30 51.2824   5
   6  -1  -2 1447.95 50.0574   9
  -6   1   2 1345.24 44.3399   4
  -6   1   2 1369.82 45.3709   6
  -6   1   2 1342.29 46.5892   3
  -6   1   2 1373.16 46.1291   2
  -6   1   2 1480.84 51.4563   9
   5  -1  -2 504.934 24.5201   5
   5  -1  -2 543.947 23.8989   9
   5  -1  -2 505.359 22.5278   2
   5  -1  -2 503.258 23.8535   8
   5  -1  -2 502.149 20.0403   1
  -5   1   2 524.073 21.3490   3
  -5   1   2 533.484 22.1911   9
  -5   1   2 516.160 21.2953   2
  -5   1   2 523.432 20.5142   6
  -5   1   2 536.899 19.8150   4
   4  -1  -2 88.8358 7.82740   9
   4  -1  -2 86.8133 8.73459   5
   4  -1  -2 86.2999 7.47396   2
   4  -1  -2 81.8741 6.09557   1
   4  -1  -2 90.9179 4.63727   7
   4  -1  -2 75.7182 7.51072   8
  -4   1   2 88.9775 6.28301   6
  -4   1   2 73.3767 6.03880   3
  -4   1   2 88.5579 5.76429   4
  -4   1   2 87.7963 7.06470   9
  -4   1   2 87.7852 4.80886   7
   3  -1  -2 2466.36 74.4427   8
   3  -1  -2 2619.23 75.0743   5
   3  -1  -2 2602.69 69.1354   7
   3  -1  -2 2546.49 71.2792   1
   3  -1  -2 2562.21 75.3629   9
   3  -1  -2 2625.01 74.6119   2
  -3   1   2 2595.30 74.0697   9
  -3   1   2 2565.84 71.9386   6
  -3   1   2 2400.25 71.9066   3
  -3   1   2 2533.66 69.3043   7
  -3   1   2 2602.42 70.7031   4
   2  -1  -2 209.129 9.85674   2
   2  -1  -2 212.612 6.63441   7
   2  -1  -2 210.250 8.25115   1
   2  -1  -2 204.977 9.82503   8
   2  -1  -2 201.589 10.1810   9
   2  -1  -2 198.457 9.86095   5
  -2   1   2 208.250 7.52424   4
  -2   1   2 201.868 8.39658   3
  -2   1   2 210.796 10.3904   9
  -2   1   2 211.533 9.68310   9
  -2   1   2 204.960 8.54963   6
  -2   1   2 200.584 6.69513   7
   1  -1  -2 1898.79 54.4232   9
   1  -1  -2 1910.55 54.0090   8
   1  -1  -2 2041.22 52.8354   1
   1  -1  -2 1965.82 51.1516   7
   1  -1  -2 1975.36 54.0700   5
   1  -1  -2 2072.46 55.4139   9
   1  -1  -2 1813.60 54.3377   2
  -1   1   2 1899.85 54.2840   9
  -1   1   2 1932.90 52.7376   3
  -1   1   2 1940.25 55.1246   9
  -1   1   2 1906.59 51.6597   4
  -1   1   2 1875.07 53.0560   6
   0  -1  -2 0.18976 0.26192   9
   0  -1  -2 0.11179 0.53519   5
   0  -1  -2 0.21902 0.20164   4
   0  -1  -2 0.29501 0.45925   1
   0  -1  -2 0.10396 0.41354   2
   0  -1  -2 0.15963 0.53574   8
   0  -1  -2 -0.2880 0.25715   7
   0   1   2 0.19197 0.36250   2
   0   1   2 0.26456 0.49706   9
   0   1   2 0.48047 0.53563   9
   0   1   2 0.57043 0.25581   3
   0   1   2 0.34853 0.32674   6
  -1  -1  -2 842.108 23.4817   4
  -1  -1  -2 846.683 23.1228   3
  -1  -1  -2 839.538 23.1848   9
  -1  -1  -2 817.311 23.9403   1
  -1  -1  -2 818.274 23.9572   7
   1   1   2 837.221 23.9207   5
   1   1   2 843.344 23.1514   2
   1   1   2 840.703 23.2797   9
   1   1   2 826.568 23.8042   8
  -2  -1  -2 721.943 20.4338   9
  -2  -1  -2 682.908 20.8214   4
  -2  -1  -2 692.519 19.4267   6
  -2  -1  -2 674.859 21.2376   7
  -2  -1  -2 700.800 20.6600   3
  -2  -1  -2 645.677 21.1380   1
   2   1   2 677.706 20.9865   1
   2   1   2 691.925 20.5689   9
   2   1   2 707.929 22.3432   5
   2   1   2 687.867 21.9388   8
   2   1   2 666.714 20.2444   2
  -3  -1  -2 1701.11 46.7660   6
  -3  -1  -2 1702.10 48.3652   4
  -3  -1  -2 1787.26 48.2976   9
  -3  -1  -2 1586.86 48.4740   7
  -3  -1  -2 1709.40 48.3649   3
   3   1   2 1699.09 50.4562   8
   3   1   2 1649.45 48.4026   1
   3   1   2 1641.49 48.3250   9
   3   1   2 1675.56 50.8132   5
   3   1   2 1666.22 47.9258   2
  -4  -1  -2 1605.66 47.2901   7
  -4  -1  -2 1658.23 47.2013   9
  -4  -1  -2 1563.06 45.1423   6
  -4  -1  -2 1631.76 47.3020   3
  -4  -1  -2 1569.84 46.9163   4
   4   1   2 1513.55 46.5078   2
   4   1   2 1570.81 50.5920   5
   4   1   2 1525.81 46.7348   1
   4   1   2 1540.29 49.7304   8
   4   1   2 1566.76 47.3328   9
  -5  -1  -2 160.323 9.61047   3
  -5  -1  -2 154.166 8.79905   9
  -5  -1  -2 166.414 8.32956   6
  -5  -1  -2 149.666 9.05341   7
  -5  -1  -2 160.918 9.30581   4
   5   1   2 122.624 10.9773   8
   5   1   2 154.718 12.8883   5
   5   1   2 154.922 9.42460   9
   5   1   2 156.635 9.29005   1
   5   1   2 154.820 8.96039   2
  -6  -1  -2 709.924 24.7606   6
  -6  -1  -2 726.050 27.3130   3
  -6  -1  -2 710.313 25.9644   7
  -6  -1  -2 717.214 26.5206   4
   6   1   2 686.453 30.1460   8
   6   1   2 651.448 30.7633   5
   6   1   2 673.339 25.7818   1
  -7  -1  -2 -0.3565 3.16553   3
  -7  -1  -2 0.20834 2.42434   4
   7   1   2 4.82967 6.26910   5
   7   1   2 6.73316 4.33198   8
   7   1   2 -3.6339 3.05822   1
  -8  -1  -2 26.4574 6.42441   4
  -8  -1  -2 22.7167 6.56786   3
   8   1   2 46.3803 8.21668   8
   8   1   2 12.0492 7.39521   5
  -9  -1  -2 -1.5442 3.66144   4
  -9  -1  -2 -1.6397 4.70208   3
   9   1   2 13.9704 8.37503   5
   9   1   2 26.7938 6.55971   8
   9  -2  -2 63.2791 12.2155   8
   8  -2  -2 151.319 13.8120   8
   8  -2  -2 77.2553 13.3178   5
  -8   2   2 91.6046 12.5593   3
  -8   2   2 85.7177 11.4701   6
   7  -2  -2 3.36966 3.85195   5
   7  -2  -2 4.98216 3.35444   8
  -7   2   2 -1.2946 2.03112   3
  -7   2   2 1.35799 2.55458   4
  -7   2   2 -1.6041 2.64156   6
   6  -2  -2 434.737 18.9559   1
   6  -2  -2 462.894 22.9111   2
   6  -2  -2 411.011 23.3540   5
   6  -2  -2 439.417 23.5038   9
   6  -2  -2 444.944 24.0857   8
  -6   2   2 418.270 18.3177   4
  -6   2   2 433.475 20.8229   2
  -6   2   2 422.815 19.5824   6
  -6   2   2 432.227 20.4158   3
  -6   2   2 437.597 21.7305   9
   5  -2  -2 -2.1169 3.79416   5
   5  -2  -2 0.69827 2.29686   1
   5  -2  -2 -0.9218 2.06012   2
   5  -2  -2 3.32290 3.93603   8
   5  -2  -2 2.24029 2.72056   9
  -5   2   2 1.02217 2.77031   9
  -5   2   2 1.54060 2.13686   6
  -5   2   2 -0.3610 2.04871   2
  -5   2   2 0.32709 2.04525   4
  -5   2   2 4.46157 2.52382   3
   4  -2  -2 42.2708 7.31196   5
   4  -2  -2 45.5285 7.10868   2
   4  -2  -2 44.5173 5.09141   1
   4  -2  -2 40.4406 7.36579   8
   4  -2  -2 57.3330 8.40564   9
   4  -2  -2 47.1903 2.71867   7
  -4   2   2 43.3465 4.77337   4
  -4   2   2 49.3227 6.25672   3
  -4   2   2 45.5002 6.68720   9
  -4   2   2 40.0333 5.41390   6
   3  -2  -2 1065.85 36.2996   9
   3  -2  -2 1018.37 27.3546   7
   3  -2  -2 967.888 34.4207   8
   3  -2  -2 993.464 34.0655   5
   3  -2  -2 964.173 34.5900   2
   3  -2  -2 1001.42 30.4278   1
  -3   2   2 997.421 34.3585   9
  -3   2   2 1008.99 31.8915   6
  -3   2   2 1010.80 31.7267   3
  -3   2   2 973.425 29.8190   4
   2  -2  -2 209.006 8.24708   1
   2  -2  -2 221.535 11.7274   9
   2  -2  -2 180.252 10.4051   2
   2  -2  -2 199.215 10.0649   5
   2  -2  -2 223.454 10.9161   8
  -2   2   2 211.057 10.7294   9
  -2   2   2 210.400 8.96825   3
  -2   2   2 215.544 7.78580   4
  -2   2   2 208.476 9.15190   6
   1  -2  -2 5195.68 142.073   8
   1  -2  -2 5541.69 144.185   9
   1  -2  -2 5267.22 141.237   6
   1  -2  -2 5079.83 142.935   2
   1  -2  -2 5219.26 139.612   1
   1  -2  -2 5271.80 141.576   5
  -1   2   2 5227.51 140.141   3
  -1   2   2 5135.75 140.700   6
  -1   2   2 5289.95 138.911   4
  -1   2   2 5249.11 142.816   9
  -1   2   2 5295.40 143.879   9
   0  -2  -2 9717.22 248.441   4
   0  -2  -2 8633.53 246.890   8
   0  -2  -2 9237.31 245.769   3
   0  -2  -2 8637.94 247.603   2
   0  -2  -2 9792.37 248.655   9
   0  -2  -2 9518.42 246.687   7
   0  -2  -2 9465.04 247.695   1
   0  -2  -2 9441.61 247.834   9
   0  -2  -2 9487.80 247.103   5
   0  -2  -2 9064.44 246.484   6
   0   2   2 9079.54 249.266   3
   0   2   2 9382.16 246.245   6
   0   2   2 9999.99 248.747   9
   0   2   2 9362.37 247.752   4
   0   2   2 9195.88 247.636   9
  -1  -2  -2 10.5230 1.44256   9
  -1  -2  -2 12.3075 1.33973   6
  -1  -2  -2 13.8186 2.00789   7
  -1  -2  -2 12.0736 1.61619   4
  -1  -2  -2 9.89933 1.81711   5
  -1  -2  -2 12.2571 1.55114   3
  -1  -2  -2 11.8269 1.59109   2
  -1  -2  -2 10.9046 1.82657   1
  -1  -2  -2 15.1504 2.06576   8
   1   2   2 12.5618 1.75880   9
   1   2   2 10.8935 1.19652   9
   1   2   2 12.3800 1.18713   2
   1   2   2 14.5026 1.91041   5
   1   2   2 12.7972 1.71459   8
  -2  -2  -2 352.332 9.93009   9
  -2  -2  -2 326.725 12.5672   7
  -2  -2  -2 349.747 12.0705   4
  -2  -2  -2 337.547 12.6268   1
  -2  -2  -2 350.618 11.8968   3
  -2  -2  -2 345.452 10.6793   6
   2   2   2 319.197 12.1340   1
   2   2   2 363.092 10.2852   9
   2   2   2 354.570 10.1236   2
   2   2   2 358.167 12.2545   8
   2   2   2 324.229 12.6662   5
  -3  -2  -2 107.855 6.61589   7
  -3  -2  -2 108.995 6.11729   4
  -3  -2  -2 115.279 6.29422   3
  -3  -2  -2 124.023 4.89837   9
  -3  -2  -2 122.144 5.38234   6
   3   2   2 124.926 8.01288   5
   3   2   2 125.347 7.52286   8
   3   2   2 108.427 4.86734   9
   3   2   2 107.783 6.49856   1
   3   2   2 110.874 4.71953   2
  -4  -2  -2 138.981 6.50860   9
  -4  -2  -2 164.000 8.54328   4
  -4  -2  -2 163.117 8.67842   3
  -4  -2  -2 154.883 7.20094   6
  -4  -2  -2 159.286 8.84550   7
  -4  -2  -2 152.918 7.05997   9
   4   2   2 162.691 10.5545   5
   4   2   2 148.578 6.73314   2
   4   2   2 152.718 8.62565   1
   4   2   2 149.257 9.84919   8
   4   2   2 153.779 7.07968   9
  -5  -2  -2 -0.2925 1.53518   4
  -5  -2  -2 0.50621 1.20109   9
  -5  -2  -2 1.01996 2.27696   3
  -5  -2  -2 -0.0275 2.37526   9
  -5  -2  -2 -3.2022 1.24236   7
  -5  -2  -2 0.21035 1.72925   6
   5   2   2 3.30937 4.06500   5
   5   2   2 3.84579 4.31337   8
   5   2   2 0.22573 1.32966   9
   5   2   2 1.72627 1.46173   2
   5   2   2 0.16587 2.27746   1
  -6  -2  -2 15.0632 3.63324   6
  -6  -2  -2 16.8303 4.63496   3
  -6  -2  -2 14.3159 4.02889   4
  -6  -2  -2 17.0542 4.23295   7
   6   2   2 20.3771 8.14457   5
   6   2   2 22.7061 7.57911   8
   6   2   2 10.1096 4.26219   1
  -7  -2  -2 103.886 11.4853   3
  -7  -2  -2 77.3895 9.45312   4
  -7  -2  -2 81.1128 9.35673   7
   7   2   2 83.0232 9.79581   1
   7   2   2 119.119 11.3745   8
   7   2   2 78.3932 12.9715   5
  -8  -2  -2 11.5528 5.59064   3
  -8  -2  -2 17.7985 5.37380   4
   8   2   2 8.01104 5.50913   1
   8   2   2 26.6797 6.42715   8
   8   2   2 9.55938 7.60918   5
  -9  -2  -2 -1.1170 4.41520   3
  -9  -2  -2 3.78526 3.86125   4
   9   2   2 5.59969 6.47823   5
   8  -3  -2 19.8518 6.46096   8
   8  -3  -2 17.8725 6.93511   5
  -8   3   2 -0.3593 4.07202   3
  -8   3   2 1.37563 4.50098   6
   7  -3  -2 37.0467 9.05999   5
   7  -3  -2 46.5059 9.24869   8
  -7   3   2 39.2298 7.56106   6
  -7   3   2 39.4374 8.34900   3
   6  -3  -2 203.182 15.9357   5
   6  -3  -2 204.158 16.2524   9
   6  -3  -2 228.320 16.1240   2
   6  -3  -2 241.574 17.2054   8
  -6   3   2 188.512 13.0848   3
  -6   3   2 229.166 13.6901   6
  -6   3   2 226.448 15.7974   9
  -6   3   2 235.241 15.0668   2
  -6   3   2 225.117 12.1775   4
   5  -3  -2 6.40796 4.50919   5
   5  -3  -2 7.50217 2.85796   1
   5  -3  -2 3.67842 4.39770   8
   5  -3  -2 2.35591 2.99963   2
   5  -3  -2 9.94394 4.63519   9
  -5   3   2 2.90796 3.08017   3
  -5   3   2 5.67725 2.68057   4
  -5   3   2 9.13953 3.47428   6
  -5   3   2 1.39263 3.05161   9
   4  -3  -2 29.0956 6.49559   5
   4  -3  -2 47.2400 8.07444   8
   4  -3  -2 39.5431 7.67881   2
   4  -3  -2 37.0470 7.46709   9
   4  -3  -2 38.0523 4.68219   1
  -4   3   2 35.5263 6.69267   9
  -4   3   2 56.2023 4.74385   4
   3  -3  -2 94.3656 5.54730   1
   3  -3  -2 102.434 9.27218   9
   3  -3  -2 109.026 8.85118   8
   3  -3  -2 89.9326 8.31856   2
   3  -3  -2 83.8688 7.49674   5
  -3   3   2 97.1999 5.51841   4
  -3   3   2 101.815 6.87679   6
  -3   3   2 94.2908 6.61479   3
  -3   3   2 91.0654 8.05129   9
   2  -3  -2 117.195 8.62611   2
   2  -3  -2 96.0507 8.25605   9
   2  -3  -2 109.113 7.36807   5
   2  -3  -2 114.101 5.52710   1
   2  -3  -2 111.291 7.96602   8
  -2   3   2 114.486 5.34890   4
  -2   3   2 114.995 6.35664   3
  -2   3   2 111.159 10.6503   9
  -2   3   2 117.364 6.85410   6
  -2   3   2 112.128 8.20594   9
   1  -3  -2 1590.46 46.3915   8
   1  -3  -2 1524.99 47.4619   2
   1  -3  -2 1455.44 44.9954   6
   1  -3  -2 1404.86 47.6744   9
   1  -3  -2 1583.17 45.3929   5
   1  -3  -2 1629.19 43.0073   1
  -1   3   2 1584.63 47.3548   9
  -1   3   2 1578.92 41.1560   7
  -1   3   2 1557.20 44.7538   6
  -1   3   2 1546.51 42.6025   4
  -1   3   2 1488.39 43.7400   3
   0  -3  -2 0.24998 0.72023   1
   0  -3  -2 -0.5969 0.73361   7
   0  -3  -2 -0.5453 0.95061   2
   0  -3  -2 -0.4796 0.67486   3
   0  -3  -2 -1.1776 0.83554   5
   0  -3  -2 1.12993 0.69647   4
   0  -3  -2 0.08776 0.95599   6
   0  -3  -2 -1.1246 1.44557   9
   0  -3  -2 -2.4848 0.88282   8
   0   3   2 0.37453 0.53703   4
   0   3   2 0.29493 0.66566   3
   0   3   2 1.75377 1.31857   9
   0   3   2 -1.5524 0.85542   9
   0   3   2 -0.0954 0.77570   6
  -1  -3  -2 271.533 9.38934   6
  -1  -3  -2 288.593 10.1254   8
  -1  -3  -2 265.679 10.1899   7
  -1  -3  -2 274.390 10.2405   5
  -1  -3  -2 267.283 9.46943   4
  -1  -3  -2 276.290 10.5824   9
  -1  -3  -2 248.698 9.90530   2
  -1  -3  -2 278.691 10.1930   1
  -1  -3  -2 282.591 9.53614   3
   1   3   2 260.443 10.4848   9
   1   3   2 243.997 9.71423   9
   1   3   2 261.880 9.59553   5
   1   3   2 261.842 9.31865   8
  -2  -3  -2 581.530 18.2878   3
  -2  -3  -2 576.068 17.0434   6
  -2  -3  -2 541.036 19.1489   7
  -2  -3  -2 582.389 18.4679   4
  -2  -3  -2 570.181 19.2544   1
   2   3   2 545.722 18.7212   1
   2   3   2 572.865 16.1350   9
   2   3   2 577.417 18.8941   5
   2   3   2 537.848 16.7123   9
   2   3   2 567.839 17.8221   8
   2   3   2 573.081 16.0126   2
  -3  -3  -2 1514.68 41.4999   6
  -3  -3  -2 1436.38 44.3600   7
  -3  -3  -2 1414.54 44.1664   1
  -3  -3  -2 1443.32 43.3204   4
  -3  -3  -2 1543.24 43.4923   3
   3   3   2 1428.60 43.8299   1
   3   3   2 1517.30 43.3602   8
   3   3   2 1433.99 44.6989   5
  -4  -3  -2 1574.68 45.6277   6
  -4  -3  -2 1634.54 48.0056   4
  -4  -3  -2 1503.81 48.4815   7
  -4  -3  -2 1619.84 47.9252   3
   4   3   2 1625.83 48.7840   8
   4   3   2 1586.67 50.4832   5
   4   3   2 1542.94 48.1798   1
  -5  -3  -2 360.571 14.3295   6
  -5  -3  -2 331.227 16.0294   7
  -5  -3  -2 336.325 15.5851   4
  -5  -3  -2 399.308 11.8980   9
  -5  -3  -2 353.427 10.8915   9
  -5  -3  -2 357.567 16.0470   3
   5   3   2 355.279 17.3471   8
   5   3   2 342.817 18.4439   5
   5   3   2 350.269 16.1556   1
  -6  -3  -2 179.739 11.4750   3
  -6  -3  -2 191.279 11.6539   4
  -6  -3  -2 188.696 11.6972   7
  -6  -3  -2 178.558 10.2842   6
   6   3   2 189.272 13.4742   8
   6   3   2 183.805 11.9049   1
   6   3   2 185.984 15.7690   5
  -7  -3  -2 25.4753 5.86249   4
  -7  -3  -2 22.7582 5.13169   7
  -7  -3  -2 19.7571 5.48907   3
   7   3   2 33.6861 6.85439   1
   7   3   2 26.6135 8.91337   5
   7   3   2 23.7867 5.14199   7
   7   3   2 32.8799 7.55268   8
  -8  -3  -2 8.93324 4.15421   4
  -8  -3  -2 5.96062 4.02087   3
   8   3   2 19.4126 5.59830   8
   8   3   2 -4.0598 3.86071   1
   8   3   2 4.76003 7.25159   5
  -9  -3  -2 23.6890 6.62901   4
  -9  -3  -2 32.4642 8.72020   3
   9   3   2 35.8778 11.2209   5
   9   3   2 18.3272 7.49072   1
   8  -4  -2 46.0471 10.4014   8
   8  -4  -2 62.4288 12.2719   5
  -8   4   2 38.9520 8.82646   3
  -8   4   2 43.1868 8.48145   6
   7  -4  -2 57.0253 10.7471   8
   7  -4  -2 33.0340 8.20104   5
  -7   4   2 33.4298 7.33459   6
  -7   4   2 32.9416 7.50673   3
   6  -4  -2 2.54144 3.56903   9
   6  -4  -2 13.1203 5.35870   5
   6  -4  -2 6.66042 4.41291   2
   6  -4  -2 12.9064 4.75030   8
  -6   4   2 2.85753 3.33676   3
  -6   4   2 -0.8120 2.44711   6
  -6   4   2 3.36404 2.67538   4
  -6   4   2 2.54426 3.37402   2
  -6   4   2 -2.4275 3.31747   9
   5  -4  -2 412.006 22.5446   2
   5  -4  -2 360.202 20.4313   5
   5  -4  -2 364.122 21.3986   8
   5  -4  -2 363.367 22.3754   9
  -5   4   2 381.724 16.1259   4
  -5   4   2 360.454 20.8990   9
  -5   4   2 373.734 18.2270   6
  -5   4   2 387.390 18.4978   3
   4  -4  -2 25.0695 6.20567   8
   4  -4  -2 22.3903 6.25447   9
   4  -4  -2 18.6526 3.39050   1
   4  -4  -2 18.9733 5.33631   5
   4  -4  -2 24.8669 6.73190   2
  -4   4   2 26.8985 6.34010   9
  -4   4   2 26.6380 4.88442   3
  -4   4   2 27.9202 4.07158   4
  -4   4   2 32.7481 5.55041   6
   3  -4  -2 185.964 12.2557   8
   3  -4  -2 156.389 12.0725   2
   3  -4  -2 156.858 7.67621   1
   3  -4  -2 172.936 13.1607   9
   3  -4  -2 168.719 10.8372   5
  -3   4   2 168.421 9.87795   6
  -3   4   2 157.305 9.21124   3
  -3   4   2 181.944 12.3786   9
  -3   4   2 190.309 8.42517   4
   2  -4  -2 265.785 14.9875   2
   2  -4  -2 277.445 13.0811   5
   2  -4  -2 282.043 10.1069   1
   2  -4  -2 260.518 15.3861   9
   2  -4  -2 270.477 12.9254   6
   2  -4  -2 260.660 13.6568   8
  -2   4   2 263.384 11.6580   3
  -2   4   2 270.573 14.6961   9
  -2   4   2 266.254 10.2189   4
  -2   4   2 259.710 12.1067   6
   1  -4  -2 1495.05 48.8325   9
   1  -4  -2 1556.60 48.1666   2
   1  -4  -2 1472.76 41.9649   1
   1  -4  -2 1498.13 45.1394   6
   1  -4  -2 1552.73 45.1263   5
   1  -4  -2 1518.54 46.1989   8
  -1   4   2 1494.76 42.0491   4
  -1   4   2 1441.54 47.1265   9
  -1   4   2 1527.08 40.5097   7
  -1   4   2 1427.94 44.2105   6
  -1   4   2 1423.76 43.2029   3
   0  -4  -2 4743.75 129.375   8
   0  -4  -2 4632.68 128.794   6
   0  -4  -2 4710.77 127.221   1
   0  -4  -2 4908.47 127.096   7
   0  -4  -2 4766.78 128.799   5
   0  -4  -2 4585.94 131.851   9
   0  -4  -2 4777.46 131.271   2
   0  -4  -2 4854.17 126.865   4
   0  -4  -2 4914.30 127.838   3
   0   4   2 4379.14 131.430   9
   0   4   2 4811.13 126.561   4
   0   4   2 4739.33 128.275   6
   0   4   2 4684.29 127.269   3
   0   4   2 4768.72 130.900   9
  -1  -4  -2 1381.06 39.3992   8
  -1  -4  -2 1390.44 38.8099   3
  -1  -4  -2 1350.60 38.4977   4
  -1  -4  -2 1364.94 39.5059   5
  -1  -4  -2 1362.13 39.5355   7
  -1  -4  -2 1298.26 40.0829   2
  -1  -4  -2 1329.71 39.1867   1
  -1  -4  -2 1376.22 38.9859   6
  -1  -4  -2 1313.39 40.7459   9
   1   4   2 1312.71 39.8773   9
   1   4   2 1266.93 40.5671   9
  -2  -4  -2 87.6959 5.35118   4
  -2  -4  -2 91.9423 4.80665   2
  -2  -4  -2 102.043 6.39646   7
  -2  -4  -2 98.1903 6.22179   1
  -2  -4  -2 98.9683 5.19972   9
  -2  -4  -2 102.867 5.09659   6
  -2  -4  -2 99.2685 5.57585   3
   2   4   2 95.2488 5.00888   8
   2   4   2 93.7835 5.53025   5
   2   4   2 97.7324 5.78492   1
   2   4   2 90.6467 4.42242   2
   2   4   2 96.0990 5.23090   9
   2   4   2 91.9991 4.60852   9
  -3  -4  -2 163.309 8.46092   4
  -3  -4  -2 167.390 8.46235   3
  -3  -4  -2 144.701 8.84836   7
  -3  -4  -2 164.812 9.26692   1
  -3  -4  -2 169.807 7.25286   6
   3   4   2 167.236 9.19635   5
   3   4   2 169.864 7.87953   8
   3   4   2 169.366 8.93491   1
  -4  -4  -2 142.507 8.53783   4
  -4  -4  -2 156.369 7.46213   6
  -4  -4  -2 134.828 9.01374   7
  -4  -4  -2 153.068 8.87426   3
   4   4   2 159.454 9.02099   8
   4   4   2 141.809 8.95331   1
   4   4   2 137.623 9.94795   5
  -5  -4  -2 95.0929 7.55748   3
  -5  -4  -2 83.5474 6.11691   6
  -5  -4  -2 79.6237 8.74693   7
  -5  -4  -2 84.3754 6.98296   4
   5   4   2 86.7846 9.79777   8
   5   4   2 79.6243 8.46684   1
   5   4   2 80.1026 10.6266   5
  -6  -4  -2 3.25432 3.01281   3
  -6  -4  -2 2.06869 2.51649   4
  -6  -4  -2 3.43662 2.80290   7
  -6  -4  -2 3.06333 3.01253   6
   6   4   2 4.78854 6.09992   5
   6   4   2 1.87817 3.24194   1
   6   4   2 5.02138 4.65515   8
  -7  -4  -2 354.893 18.0092   4
  -7  -4  -2 309.818 17.6806   3
  -7  -4  -2 336.800 17.9383   7
   7   4   2 337.171 18.0954   1
   7   4   2 351.316 19.2881   8
   7   4   2 345.716 17.4702   7
   7   4   2 312.879 21.7089   5
  -8  -4  -2 349.326 19.2332   4
  -8  -4  -2 364.431 19.7141   7
  -8  -4  -2 405.845 21.3260   3
   8   4   2 355.228 19.8463   1
   8   4   2 352.886 23.6251   5
   8   4   2 358.050 20.9734   7
  -9  -4  -2 69.1591 10.7470   4
  -9  -4  -2 83.1433 12.5832   3
   9   4   2 51.5653 13.1456   5
   9   4   2 41.6277 9.21238   1
 -10  -4  -2 1.25755 4.86257   4
   8  -5  -2 36.2603 8.74088   8
   8  -5  -2 32.4284 7.19198   5
  -8   5   2 3.56688 5.14914   3
  -8   5   2 3.69371 4.90059   6
   7  -5  -2 39.5487 8.81108   5
   7  -5  -2 38.6063 9.40519   8
   7  -5  -2 42.2570 10.4137   2
  -7   5   2 26.2922 6.92182   6
  -7   5   2 32.6411 7.87214   3
   6  -5  -2 105.904 14.9573   2
   6  -5  -2 108.600 15.1872   8
   6  -5  -2 114.171 16.0945   9
   6  -5  -2 121.188 12.1598   5
  -6   5   2 100.165 12.1739   3
  -6   5   2 131.560 10.9622   6
  -6   5   2 99.4750 13.8567   9
  -6   5   2 132.551 12.7639   2
   5  -5  -2 239.960 18.2495   9
   5  -5  -2 211.986 15.1958   5
   5  -5  -2 182.363 15.5290   2
   5  -5  -2 229.727 16.7558   8
  -5   5   2 218.823 13.6630   6
  -5   5   2 179.367 15.2691   9
  -5   5   2 218.407 11.3484   4
  -5   5   2 198.852 12.8502   3
   4  -5  -2 12.5306 5.15396   2
   4  -5  -2 14.6294 5.61138   8
   4  -5  -2 16.6719 5.89671   9
   4  -5  -2 16.0349 5.28734   5
  -4   5   2 16.5329 4.27800   3
  -4   5   2 16.5336 5.66903   9
  -4   5   2 19.9110 3.79743   4
  -4   5   2 28.9660 5.66850   6
   3  -5  -2 40.5395 7.18778   8
   3  -5  -2 27.0103 6.86851   2
   3  -5  -2 42.5387 3.61843   1
   3  -5  -2 47.2915 7.28182   5
   3  -5  -2 33.2062 7.34689   9
  -3   5   2 43.2688 5.80842   3
  -3   5   2 45.9671 4.87346   4
  -3   5   2 37.5779 7.19369   9
  -3   5   2 37.1232 5.85200   6
   2  -5  -2 597.547 18.5545   1
   2  -5  -2 577.686 22.5125   5
   2  -5  -2 548.354 26.1755   9
   2  -5  -2 559.966 23.8518   8
   2  -5  -2 579.832 22.7047   6
   2  -5  -2 605.217 26.1194   2
  -2   5   2 534.601 24.5221   9
  -2   5   2 580.336 21.9379   6
  -2   5   2 569.512 19.0922   4
  -2   5   2 569.824 20.9684   3
   1  -5  -2 54.1822 3.76650   1
   1  -5  -2 61.4661 6.01653   8
   1  -5  -2 54.1823 5.06965   5
   1  -5  -2 51.2266 6.14329   6
   1  -5  -2 52.6952 7.81053   9
   1  -5  -2 60.5569 8.32047   2
  -1   5   2 57.0589 4.95889   6
  -1   5   2 59.7618 6.44683   9
  -1   5   2 58.2715 3.96752   4
  -1   5   2 63.4548 4.71720   3
  -1   5   2 50.5601 2.92524   7
   0  -5  -2 0.39409 1.09009   3
   0  -5  -2 -0.8633 1.03470   5
   0  -5  -2 1.59017 1.70314   8
   0  -5  -2 -0.5609 0.74303   4
   0  -5  -2 -0.2991 1.26267   9
   0  -5  -2 0.57661 0.97243   7
   0  -5  -2 -0.8958 0.77314   1
   0  -5  -2 -0.4247 1.46145   2
   0  -5  -2 1.41850 1.53554   6
   0   5   2 1.41339 1.73648   9
   0   5   2 -0.8752 1.16159   9
   0   5   2 0.26437 0.88272   3
   0   5   2 -0.5223 0.72508   7
   0   5   2 0.13728 0.76124   4
  -1  -5  -2 441.500 18.3379   9
  -1  -5  -2 455.628 15.7083   4
  -1  -5  -2 461.546 16.5093   6
  -1  -5  -2 439.532 16.3140   7
  -1  -5  -2 471.115 16.4126   1
  -1  -5  -2 464.437 16.7141   8
  -1  -5  -2 401.701 17.2893   2
  -1  -5  -2 465.419 16.6559   5
  -1  -5  -2 462.569 16.1373   3
   1   5   2 458.423 18.4389   9
   1   5   2 452.200 17.5774   9
  -2  -5  -2 78.9861 5.28528   4
  -2  -5  -2 82.6182 6.02973   7
  -2  -5  -2 82.3784 5.21825   8
  -2  -5  -2 74.4533 4.89519   6
  -2  -5  -2 69.6476 4.96372   2
  -2  -5  -2 78.3343 5.80483   1
  -2  -5  -2 75.6640 5.23499   3
  -2  -5  -2 74.2806 5.52450   5
  -2  -5  -2 70.8113 5.34476   9
   2   5   2 73.2804 4.55702   8
   2   5   2 77.5047 5.43862   9
   2   5   2 72.0117 5.21003   1
   2   5   2 80.6075 5.09134   9
   2   5   2 78.2322 5.10356   5
  -3  -5  -2 112.541 7.11012   4
  -3  -5  -2 121.799 8.02249   7
  -3  -5  -2 116.152 7.13079   3
  -3  -5  -2 118.713 6.39635   6
  -3  -5  -2 125.325 8.30641   1
   3   5   2 120.050 4.69513   2
   3   5   2 132.866 7.92354   5
   3   5   2 106.422 5.42790   9
   3   5   2 121.213 4.89736   9
   3   5   2 121.922 7.74229   1
   3   5   2 131.319 6.62928   8
  -4  -5  -2 18.8274 3.83251   3
  -4  -5  -2 14.8927 3.72049   7
  -4  -5  -2 14.2933 3.38602   4
  -4  -5  -2 17.0101 3.16884   6
   4   5   2 26.2977 4.56129   8
   4   5   2 27.9534 5.56912   5
   4   5   2 37.3679 5.47007   1
  -5  -5  -2 3.47560 2.49891   6
  -5  -5  -2 -0.1628 1.65657   3
  -5  -5  -2 0.02938 2.05184   7
  -5  -5  -2 2.99000 1.98036   4
   5   5   2 6.39662 4.98249   5
   5   5   2 5.98795 4.54984   8
   5   5   2 3.34223 2.47481   1
  -6  -5  -2 40.4715 6.89466   7
  -6  -5  -2 36.2610 6.46227   4
  -6  -5  -2 47.2058 7.59977   3
   6   5   2 49.5437 7.66464   1
   6   5   2 40.6891 9.49519   5
   6   5   2 54.0996 8.64387   8
  -7  -5  -2 21.4661 5.47948   4
  -7  -5  -2 22.8295 5.79192   7
  -7  -5  -2 16.9694 5.73204   3
   7   5   2 22.3009 5.26689   7
   7   5   2 25.6065 7.37134   8
   7   5   2 11.0726 5.38359   1
   7   5   2 26.3232 9.28780   5
  -8  -5  -2 -5.3131 3.02492   3
  -8  -5  -2 1.15351 3.43952   7
  -8  -5  -2 -1.8245 2.61809   4
   8   5   2 4.25428 7.28033   5
   8   5   2 -4.5138 4.04924   1
   8   5   2 5.55730 3.52407   7
  -9  -5  -2 2.72781 3.77767   3
  -9  -5  -2 5.86692 4.19183   4
   9   5   2 -7.4212 4.76758   1
   9   5   2 14.7401 8.48644   5
 -10  -5  -2 7.49635 5.53801   4
 -10  -5  -2 6.27330 7.31423   3
  10   5   2 -1.5104 7.54595   1
   7  -6  -2 4.52437 5.42904   2
   7  -6  -2 13.3427 6.23294   8
  -7   6   2 -1.3846 3.76721   6
  -7   6   2 2.70567 4.67711   2
  -7   6   2 1.02834 3.96881   3
   6  -6  -2 53.2485 10.8031   8
   6  -6  -2 51.9690 10.6225   2
   6  -6  -2 35.3981 8.19185   5
  -6   6   2 38.5275 9.14876   2
  -6   6   2 48.7880 8.58138   6
  -6   6   2 42.7556 8.06851   3
   5  -6  -2 5.14683 4.44953   9
   5  -6  -2 1.25515 2.88927   8
   5  -6  -2 4.17455 3.36989   5
   5  -6  -2 4.33398 3.62214   2
  -5   6   2 -2.4690 2.15360   3
  -5   6   2 -0.2609 3.83050   9
  -5   6   2 -0.8468 2.88872   6
   4  -6  -2 144.657 14.5037   9
   4  -6  -2 192.220 15.0643   8
   4  -6  -2 166.628 12.8226   5
   4  -6  -2 165.788 14.9770   2
  -4   6   2 196.877 10.3037   4
  -4   6   2 184.155 12.3416   6
  -4   6   2 191.558 15.3856   9
  -4   6   2 202.429 12.2907   3
   3  -6  -2 943.542 39.3904   2
   3  -6  -2 930.635 34.9109   5
   3  -6  -2 945.132 37.4173   8
   3  -6  -2 1008.85 35.5648   6
   3  -6  -2 788.990 38.3371   9
  -3   6   2 964.297 34.1543   6
  -3   6   2 958.743 33.0182   3
  -3   6   2 988.392 39.1479   9
  -3   6   2 919.954 30.0981   4
   2  -6  -2 41.8316 8.56755   9
   2  -6  -2 30.4850 7.36993   2
   2  -6  -2 57.5580 7.57281   5
   2  -6  -2 52.7243 7.24334   6
   2  -6  -2 57.7863 4.05772   1
   2  -6  -2 68.6960 9.42498   8
  -2   6   2 60.2546 6.85960   3
  -2   6   2 54.1351 6.90958   6
  -2   6   2 57.9157 2.90291   7
  -2   6   2 53.2227 4.39528   4
  -2   6   2 55.4837 8.59771   9
   1  -6  -2 107.018 8.59267   8
   1  -6  -2 114.746 9.91529   2
   1  -6  -2 123.010 8.68989   6
   1  -6  -2 128.596 8.56827   5
   1  -6  -2 114.249 10.6509   9
   1  -6  -2 121.452 6.18599   1
  -1   6   2 117.469 9.79783   9
  -1   6   2 117.954 7.90134   6
  -1   6   2 101.389 6.75347   3
  -1   6   2 115.836 6.37944   4
  -1   6   2 112.503 5.18941   7
   0  -6  -2 64.8876 8.49240   2
   0  -6  -2 64.3118 5.60151   5
   0  -6  -2 70.7947 5.36781   3
   0  -6  -2 69.6543 9.00371   9
   0  -6  -2 72.1305 4.87716   4
   0  -6  -2 62.6387 4.51324   7
   0  -6  -2 64.3565 5.96797   8
   0  -6  -2 61.8788 5.73931   6
   0  -6  -2 60.8260 4.54100   1
   0   6   2 64.9132 4.35006   4
   0   6   2 65.6478 4.34656   7
   0   6   2 64.0036 4.84872   3
   0   6   2 66.9274 6.71055   9
  -1  -6  -2 139.208 7.85054   5
  -1  -6  -2 125.893 7.31725   1
  -1  -6  -2 123.935 9.22423   9
  -1  -6  -2 132.833 9.06442   2
  -1  -6  -2 124.251 7.68535   8
  -1  -6  -2 138.146 7.19121   4
  -1  -6  -2 125.765 7.71711   6
  -1  -6  -2 148.714 7.92135   7
  -1  -6  -2 135.234 7.43403   3
   1   6   2 136.700 7.30343   7
   1   6   2 122.327 8.50439   9
   1   6   2 116.479 6.75047   1
   1   6   2 117.176 8.72927   9
  -2  -6  -2 27.3497 4.45667   7
  -2  -6  -2 17.7522 3.68893   1
  -2  -6  -2 23.2415 4.11729   2
  -2  -6  -2 19.3682 3.35117   6
  -2  -6  -2 18.3838 3.25226   4
  -2  -6  -2 21.9347 4.06186   5
  -2  -6  -2 24.1498 3.71868   8
  -2  -6  -2 14.2298 3.47769   9
  -2  -6  -2 18.5813 3.45411   3
   2   6   2 24.5925 3.34154   8
   2   6   2 19.2245 3.84502   9
   2   6   2 13.9473 3.01562   1
   2   6   2 16.0736 3.37404   9
   2   6   2 24.0665 3.50866   5
  -3  -6  -2 10.6033 2.54671   6
  -3  -6  -2 8.10585 2.89687   7
  -3  -6  -2 10.1098 2.91657   4
  -3  -6  -2 6.07135 1.94813   2
  -3  -6  -2 9.83394 2.78774   3
  -3  -6  -2 10.5117 2.37629   9
  -3  -6  -2 6.51764 2.71331   1
   3   6   2 11.0486 3.11514   1
   3   6   2 8.74951 2.20237   8
   3   6   2 8.55853 1.79150   2
   3   6   2 7.90965 1.80257   9
   3   6   2 7.74560 2.13551   9
   3   6   2 7.55428 2.64837   5
  -4  -6  -2 178.462 11.1863   1
  -4  -6  -2 179.102 9.00367   6
  -4  -6  -2 168.504 11.0122   7
  -4  -6  -2 174.684 10.3627   3
  -4  -6  -2 191.573 10.5873   4
   4   6   2 186.571 11.0791   1
   4   6   2 173.890 11.1200   5
   4   6   2 196.470 9.50698   8
  -5  -6  -2 15.7184 4.16290   4
  -5  -6  -2 13.4015 4.13338   7
  -5  -6  -2 13.6413 3.33857   6
  -5  -6  -2 12.8039 4.07671   3
   5   6   2 9.88757 3.74621   1
   5   6   2 12.2843 4.93521   8
   5   6   2 15.0140 5.83137   5
  -6  -6  -2 55.9868 8.36416   7
  -6  -6  -2 73.3267 9.04944   4
  -6  -6  -2 56.9142 8.27784   3
   6   6   2 70.7764 9.01054   1
   6   6   2 52.9263 7.68117   7
   6   6   2 54.5293 10.4706   5
   6   6   2 61.4534 9.00610   8
  -7  -6  -2 3.26135 3.42769   7
  -7  -6  -2 2.56265 3.54357   3
  -7  -6  -2 0.12183 2.86250   4
   7   6   2 1.45009 3.86812   1
   7   6   2 1.35568 2.66319   7
   7   6   2 -10.141 5.40524   5
  -8  -6  -2 1.38390 3.89320   3
  -8  -6  -2 1.35548 3.32204   7
  -8  -6  -2 -2.9004 2.68469   4
   8   6   2 4.56477 3.73660   7
   8   6   2 -8.3547 6.42147   5
   8   6   2 -4.0176 4.21169   1
  -9  -6  -2 155.482 17.3172   7
  -9  -6  -2 153.725 17.2894   3
  -9  -6  -2 153.630 16.0758   4
   9   6   2 128.745 15.3052   1
   9   6   2 143.079 19.5744   5
 -10  -6  -2 6.34885 5.26411   4
 -10  -6  -2 27.8415 10.2759   3
  10   6   2 -2.6795 7.46243   1
   7  -7  -2 41.5364 9.23795   5
   7  -7  -2 42.9691 9.89586   8
   7  -7  -2 46.4199 10.7764   2
  -7   7   2 27.4068 7.80439   6
  -7   7   2 31.5314 7.93213   3
  -7   7   2 38.7929 9.38298   2
   6  -7  -2 135.176 18.6785   2
   6  -7  -2 165.813 16.1383   8
   6  -7  -2 143.454 13.6962   5
  -6   7   2 114.320 13.9548   6
  -6   7   2 121.923 16.9359   2
  -6   7   2 138.150 12.5436   3
   5  -7  -2 83.3013 11.8286   5
   5  -7  -2 94.1753 14.4764   8
   5  -7  -2 109.153 16.0823   2
  -5   7   2 89.0463 11.5127   6
  -5   7   2 93.8903 11.4351   3
   4  -7  -2 2.92818 3.33608   5
   4  -7  -2 6.64516 4.55209   2
   4  -7  -2 11.0517 4.87906   9
   4  -7  -2 7.68568 4.59259   8
  -4   7   2 -0.0428 3.73297   9
  -4   7   2 -0.0734 2.00480   4
  -4   7   2 3.68113 3.13119   3
  -4   7   2 -0.0754 2.48034   6
   3  -7  -2 65.4362 11.6749   2
   3  -7  -2 59.5495 8.83252   6
   3  -7  -2 52.7393 10.5975   9
   3  -7  -2 56.5439 8.71607   5
   3  -7  -2 56.0585 9.73714   8
  -3   7   2 68.2459 5.62768   4
  -3   7   2 62.7840 10.5055   9
  -3   7   2 56.6389 7.58815   3
  -3   7   2 54.5341 7.82798   6
   2  -7  -2 -3.4665 2.02188   8
   2  -7  -2 -2.2092 2.24130   2
   2  -7  -2 1.24975 2.49875   5
   2  -7  -2 0.24694 2.33362   6
   2  -7  -2 0.58292 3.47564   9
  -2   7   2 -0.1839 1.30564   3
  -2   7   2 0.93693 2.36063   9
  -2   7   2 1.45426 1.49006   4
  -2   7   2 2.40697 2.47919   6
   1  -7  -2 189.462 14.8060   9
   1  -7  -2 233.448 13.0656   6
   1  -7  -2 218.454 12.2269   5
   1  -7  -2 203.068 9.11943   1
   1  -7  -2 181.786 12.4160   8
   1  -7  -2 229.963 15.4243   2
  -1   7   2 210.641 8.31685   7
  -1   7   2 224.600 10.0298   4
  -1   7   2 209.206 11.8546   6
  -1   7   2 192.754 10.5425   3
  -1   7   2 206.198 14.2312   9
   0  -7  -2 3.23425 1.75263   4
   0  -7  -2 -0.4198 1.06351   1
   0  -7  -2 -0.2267 1.90870   8
   0  -7  -2 0.90300 1.61274   5
   0  -7  -2 -0.5179 2.64930   9
   0  -7  -2 -0.5871 1.92515   2
   0  -7  -2 -0.0353 1.10628   3
   0  -7  -2 0.87216 1.56380   6
   0  -7  -2 1.24216 1.48507   7
   0   7   2 0.50176 1.26112   3
   0   7   2 0.57361 1.86107   9
   0   7   2 0.42893 1.51888   6
   0   7   2 0.77080 1.30381   7
   0   7   2 0.13067 1.16203   4
  -1  -7  -2 874.656 29.7931   8
  -1  -7  -2 859.371 29.0656   5
  -1  -7  -2 890.884 32.3346   2
  -1  -7  -2 844.657 28.1004   4
  -1  -7  -2 863.380 28.7533   7
  -1  -7  -2 860.639 29.8142   6
  -1  -7  -2 915.603 29.2065   3
  -1  -7  -2 814.123 32.5204   9
  -1  -7  -2 835.700 28.2833   1
   1   7   2 830.688 31.3240   9
   1   7   2 947.102 28.4344   1
   1   7   2 824.098 27.8966   7
   1   7   2 814.930 27.3422   4
  -2  -7  -2 473.471 18.5347   6
  -2  -7  -2 515.639 19.1266   5
  -2  -7  -2 496.462 18.5107   4
  -2  -7  -2 483.233 20.5148   9
  -2  -7  -2 480.657 18.6498   3
  -2  -7  -2 480.242 18.9773   1
  -2  -7  -2 488.383 19.8864   2
  -2  -7  -2 474.792 18.2749   8
  -2  -7  -2 479.742 19.4135   7
   2   7   2 481.423 18.7796   7
   2   7   2 464.787 19.9635   9
   2   7   2 467.187 17.6996   5
   2   7   2 448.138 18.9857   9
   2   7   2 465.363 17.0427   8
   2   7   2 473.600 18.4083   1
  -3  -7  -2 198.454 10.7961   3
  -3  -7  -2 199.583 10.2893   9
  -3  -7  -2 190.283 9.66659   2
  -3  -7  -2 209.271 11.7088   1
  -3  -7  -2 195.358 9.94722   6
  -3  -7  -2 169.848 10.9547   7
  -3  -7  -2 183.702 10.3811   4
   3   7   2 201.531 10.2051   9
   3   7   2 198.115 11.0423   7
   3   7   2 206.699 11.1853   1
   3   7   2 189.235 10.3299   5
   3   7   2 191.476 8.96198   2
   3   7   2 204.712 9.57123   9
   3   7   2 188.131 9.05832   8
  -4  -7  -2 7.90297 2.66148   6
  -4  -7  -2 -0.1009 1.24663   4
  -4  -7  -2 2.31674 2.21138   7
  -4  -7  -2 8.53130 2.98951   3
  -4  -7  -2 8.40926 4.03323   1
   4   7   2 2.04762 2.12457   1
   4   7   2 7.72560 3.68812   5
   4   7   2 5.72670 1.32384   9
   4   7   2 9.96353 2.95940   8
   4   7   2 3.52424 2.18480   9
  -5  -7  -2 0.90419 2.23218   7
  -5  -7  -2 3.15239 2.59415   3
  -5  -7  -2 3.38377 2.14856   6
  -5  -7  -2 -0.6380 1.93019   4
   5   7   2 0.90940 2.11785   7
   5   7   2 3.21110 3.88681   8
   5   7   2 -0.9217 2.04311   1
   5   7   2 1.62543 4.34584   5
  -6  -7  -2 38.2457 6.83878   3
  -6  -7  -2 32.7622 6.19412   4
  -6  -7  -2 13.8943 5.10371   7
   6   7   2 31.3783 6.55603   1
   6   7   2 32.8848 8.48486   5
   6   7   2 26.0369 5.80169   7
  -7  -7  -2 11.3966 4.27696   4
  -7  -7  -2 12.2375 4.88775   3
  -7  -7  -2 15.8892 5.45321   7
   7   7   2 19.6393 6.12457   1
   7   7   2 22.7749 8.94113   5
   7   7   2 16.6609 5.07615   7
  -8  -7  -2 161.763 13.3924   7
  -8  -7  -2 139.768 14.5802   4
  -8  -7  -2 138.072 15.3140   3
   8   7   2 131.583 14.0180   7
   8   7   2 112.859 17.1507   5
   8   7   2 145.097 15.2488   1
  -9  -7  -2 112.282 14.4132   7
  -9  -7  -2 92.6351 13.2618   3
  -9  -7  -2 84.3898 11.7648   4
   9   7   2 120.417 13.7439   7
   9   7   2 93.2196 13.3694   1
   9   7   2 99.7023 17.2597   5
  -7   8   2 4.55410 5.30183   6
   6  -8  -2 25.7850 6.77309   5
   6  -8  -2 33.0122 8.73441   8
   6  -8  -2 34.1712 9.87251   2
  -6   8   2 25.9758 8.61496   2
  -6   8   2 21.0024 7.17870   6
  -6   8   2 36.2334 8.28494   3
   5  -8  -2 34.1249 7.69281   5
   5  -8  -2 38.2002 9.75149   2
   5  -8  -2 16.0377 6.56984   8
  -5   8   2 16.4323 5.14235   3
  -5   8   2 24.8648 6.62754   6
   4  -8  -2 87.3656 13.4564   8
   4  -8  -2 70.7430 10.8662   5
   4  -8  -2 75.3736 13.6157   2
   4  -8  -2 84.9471 17.5388   9
  -4   8   2 87.9788 10.6154   3
  -4   8   2 85.0846 10.9103   6
   3  -8  -2 33.5191 8.64852   9
   3  -8  -2 53.5794 10.9731   2
   3  -8  -2 46.3054 8.30822   5
   3  -8  -2 51.1002 9.66904   8
   3  -8  -2 39.4771 8.18865   6
  -3   8   2 66.1388 7.06900   4
  -3   8   2 52.3195 8.10505   6
  -3   8   2 42.4212 9.46646   9
  -3   8   2 65.0762 8.82215   3
   2  -8  -2 22.2319 6.98637   9
   2  -8  -2 36.0039 6.94160   5
   2  -8  -2 23.5071 7.69593   2
   2  -8  -2 26.5301 6.18764   6
   2  -8  -2 24.0666 6.45761   8
  -2   8   2 31.7593 7.95231   9
  -2   8   2 34.0315 5.83201   3
  -2   8   2 38.3517 5.09848   4
  -2   8   2 25.7018 5.59839   6
   1  -8  -2 10.7875 2.63293   1
   1  -8  -2 10.5317 3.99987   5
   1  -8  -2 12.5841 5.41875   9
   1  -8  -2 9.04742 5.04833   2
   1  -8  -2 7.04869 3.86530   8
   1  -8  -2 9.91925 4.11287   6
  -1   8   2 10.4291 3.20337   3
  -1   8   2 7.79408 3.13710   6
  -1   8   2 5.68070 4.14115   9
  -1   8   2 8.71210 2.06185   7
  -1   8   2 7.40381 2.36349   4
   0  -8  -2 180.712 10.4733   3
   0  -8  -2 180.735 11.6228   8
   0  -8  -2 160.663 10.9166   6
   0  -8  -2 167.674 8.91065   1
   0  -8  -2 182.930 10.7923   5
   0  -8  -2 161.408 8.79992   7
   0  -8  -2 174.994 9.49456   4
   0  -8  -2 141.620 12.3951   2
   0  -8  -2 172.638 13.9678   9
   0   8   2 176.722 12.9683   9
   0   8   2 181.907 9.18232   4
   0   8   2 191.927 10.1467   3
   0   8   2 179.543 8.75249   7
   0   8   2 182.019 10.9993   6
   0   8   2 182.770 8.80402   1
  -1  -8  -2 34.9122 6.90200   2
  -1  -8  -2 44.0639 5.97290   3
  -1  -8  -2 35.3428 4.99847   4
  -1  -8  -2 35.5414 7.19403   9
  -1  -8  -2 43.5494 6.42056   6
  -1  -8  -2 36.1985 5.36100   5
  -1  -8  -2 41.6617 5.58707   1
  -1  -8  -2 39.7468 5.49089   7
  -1  -8  -2 40.2846 6.14803   8
   1   8   2 43.6089 7.00275   9
   1   8   2 38.9566 4.88933   4
   1   8   2 45.0357 5.59446   3
   1   8   2 41.8162 5.01816   7
   1   8   2 45.3686 5.23111   1
  -2  -8  -2 6.86064 2.72954   3
  -2  -8  -2 4.90604 3.05228   2
  -2  -8  -2 8.40240 3.07900   1
  -2  -8  -2 9.82515 3.90638   9
  -2  -8  -2 10.3110 3.24119   7
  -2  -8  -2 10.7741 3.30931   6
  -2  -8  -2 15.0111 3.49784   4
  -2  -8  -2 6.26166 2.54974   8
  -2  -8  -2 13.7138 3.63676   5
   2   8   2 12.3656 2.81531   8
   2   8   2 6.63769 2.76833   9
   2   8   2 9.05311 2.59689   5
   2   8   2 8.80888 2.64851   1
   2   8   2 8.45368 2.86110   7
  -3  -8  -2 54.2331 5.85030   9
  -3  -8  -2 58.6445 6.78056   6
  -3  -8  -2 64.5869 8.10250   7
  -3  -8  -2 53.4901 6.65717   2
  -3  -8  -2 42.0885 5.99377   4
  -3  -8  -2 56.5298 7.56805   1
  -3  -8  -2 70.3656 8.07076   3
   3   8   2 59.1322 5.43191   9
   3   8   2 48.1388 4.53489   8
   3   8   2 71.0790 6.31571   9
   3   8   2 48.4271 6.60259   7
   3   8   2 55.2731 5.48127   5
   3   8   2 58.3072 7.01364   1
  -4  -8  -2 726.763 28.4849   1
  -4  -8  -2 733.754 25.6831   6
  -4  -8  -2 664.154 28.0983   7
  -4  -8  -2 744.206 27.4224   4
  -4  -8  -2 708.573 27.4675   3
   4   8   2 708.964 24.0809   8
   4   8   2 728.385 27.4536   5
   4   8   2 698.739 22.5633   9
   4   8   2 713.399 27.8545   7
   4   8   2 703.632 27.5738   1
  -5  -8  -2 1.78859 2.04382   6
  -5  -8  -2 3.73039 2.52151   4
  -5  -8  -2 0.66348 2.46319   3
  -5  -8  -2 0.72800 2.59225   7
   5   8   2 1.16407 2.26807   7
   5   8   2 3.56231 3.38813   1
   5   8   2 0.02746 3.94334   5
  -6  -8  -2 51.5234 8.11049   3
  -6  -8  -2 61.1613 9.39008   7
  -6  -8  -2 59.7322 8.66841   4
   6   8   2 68.4040 9.60864   1
   6   8   2 73.9201 11.5701   5
   6   8   2 54.7790 8.42757   7
  -7  -8  -2 10.8866 5.25012   3
  -7  -8  -2 16.8122 5.88329   7
  -7  -8  -2 27.0717 6.40440   4
   7   8   2 28.2499 6.60927   7
   7   8   2 16.3659 6.72453   1
   7   8   2 7.09439 7.71411   5
  -8  -8  -2 65.6711 10.7751   7
  -8  -8  -2 49.5535 9.45991   3
  -8  -8  -2 43.7819 8.69900   4
   8   8   2 45.7766 8.99670   1
   8   8   2 60.1659 9.77854   7
   8   8   2 52.9273 12.7148   5
  -9  -8  -2 0.46240 4.24467   3
  -9  -8  -2 -0.2999 4.86225   7
  -9  -8  -2 1.84447 4.07094   4
   9   8   2 -10.405 7.96066   5
   9   8   2 10.0302 4.78326   7
   9   8   2 -6.9173 5.26489   1
   6  -9  -2 53.1984 11.7985   8
   6  -9  -2 47.8810 10.2896   5
   6  -9  -2 65.0793 13.9902   2
  -6   9   2 42.8249 9.29159   3
  -6   9   2 65.1351 13.3633   2
  -6   9   2 44.2181 9.44652   6
   5  -9  -2 30.7910 7.77731   5
   5  -9  -2 31.9172 9.03618   2
   5  -9  -2 19.2311 7.39592   8
  -5   9   2 16.3796 6.01247   3
  -5   9   2 40.3953 8.79177   6
   4  -9  -2 6.04591 3.88233   5
   4  -9  -2 8.52751 5.47875   2
   4  -9  -2 5.98925 4.40567   8
  -4   9   2 5.57242 4.04124   6
  -4   9   2 1.75726 2.72741   3
   3  -9  -2 7.94514 4.84870   6
   3  -9  -2 16.5338 5.57204   5
   3  -9  -2 14.3346 5.88945   2
   3  -9  -2 6.71263 4.40513   9
   3  -9  -2 13.5940 5.82755   8
  -3   9   2 14.0762 4.49086   3
  -3   9   2 10.3514 3.34987   4
  -3   9   2 13.6040 6.68412   9
  -3   9   2 10.6626 4.30861   6
   2  -9  -2 216.867 17.8865   2
   2  -9  -2 177.020 13.5411   6
   2  -9  -2 260.772 17.1098   8
   2  -9  -2 195.330 13.6153   5
   2  -9  -2 166.220 16.1115   9
  -2   9   2 238.863 14.6932   6
  -2   9   2 203.611 12.5119   3
  -2   9   2 202.117 10.9043   4
  -2   9   2 226.097 17.6545   9
   1  -9  -2 42.6105 9.13593   9
   1  -9  -2 28.5186 7.94294   2
   1  -9  -2 27.8954 6.27376   6
   1  -9  -2 25.0982 6.45354   8
   1  -9  -2 31.0588 6.31175   5
  -1   9   2 36.8326 8.33575   9
  -1   9   2 29.9754 5.43109   3
  -1   9   2 30.1132 5.93056   6
  -1   9   2 31.7655 4.93636   4
   0  -9  -2 0.11121 1.87963   8
   0  -9  -2 -0.8948 1.51627   6
   0  -9  -2 0.20287 1.82841   3
   0  -9  -2 0.68483 1.92749   1
   0  -9  -2 -0.4483 2.98448   9
   0  -9  -2 0.75280 1.85803   5
   0  -9  -2 -2.2257 2.62991   2
   0   9   2 0.07665 1.52794   4
   0   9   2 -1.7480 1.84114   6
   0   9   2 0.33909 2.71949   9
   0   9   2 -1.6926 1.36109   7
   0   9   2 0.37364 1.50450   1
   0   9   2 0.57480 1.65340   3
  -1  -9  -2 43.6966 7.02381   8
  -1  -9  -2 44.3724 6.49196   5
  -1  -9  -2 36.4291 5.46875   1
  -1  -9  -2 34.9309 5.18508   4
  -1  -9  -2 52.5211 6.50235   7
  -1  -9  -2 24.1254 6.40105   2
  -1  -9  -2 43.7749 6.41744   3
  -1  -9  -2 40.7308 6.63410   6
  -1  -9  -2 33.1629 7.38161   9
   1   9   2 40.7385 5.50627   7
   1   9   2 30.8806 6.58150   9
   1   9   2 29.4184 4.49342   4
   1   9   2 33.2843 4.67260   1
   1   9   2 32.9279 5.17932   3
  -2  -9  -2 221.339 12.5348   7
  -2  -9  -2 219.947 12.2378   8
  -2  -9  -2 192.194 11.4253   5
  -2  -9  -2 222.016 14.6725   9
  -2  -9  -2 222.271 12.3012   1
  -2  -9  -2 208.225 12.1077   3
  -2  -9  -2 211.033 11.7472   4
  -2  -9  -2 201.920 12.1996   6
  -2  -9  -2 238.751 14.3713   2
   2   9   2 215.232 13.3407   9
   2   9   2 210.152 11.5474   1
   2   9   2 233.270 11.3915   5
   2   9   2 209.649 11.0964   4
   2   9   2 208.122 10.6385   8
   2   9   2 222.008 11.9093   7
  -3  -9  -2 800.856 30.8238   7
  -3  -9  -2 765.052 27.9070   8
  -3  -9  -2 817.340 29.4390   6
  -3  -9  -2 821.554 29.9363   2
  -3  -9  -2 794.561 29.3343   4
  -3  -9  -2 797.576 29.8240   3
  -3  -9  -2 853.208 30.6852   1
  -3  -9  -2 815.376 30.8565   9
   3   9   2 788.204 29.7789   7
   3   9   2 809.868 27.2590   8
   3   9   2 792.661 28.4700   5
   3   9   2 808.407 29.6573   1
   3   9   2 792.519 29.2903   9
  -4  -9  -2 16.5312 4.21792   6
  -4  -9  -2 23.2839 5.25889   4
  -4  -9  -2 9.97013 4.22232   7
  -4  -9  -2 11.6520 4.32354   1
  -4  -9  -2 15.3514 4.66218   3
   4   9   2 15.3336 3.61266   8
   4   9   2 12.8651 3.85023   7
   4   9   2 7.49395 4.11671   1
   4   9   2 18.2379 4.91447   5
  -5  -9  -2 104.283 11.7809   3
  -5  -9  -2 114.987 8.30007   6
  -5  -9  -2 92.4892 11.4452   7
  -5  -9  -2 105.698 11.1438   4
   5   9   2 113.506 10.5431   5
   5   9   2 115.937 9.99489   7
   5   9   2 109.880 11.5661   1
  -6  -9  -2 19.9127 5.55696   4
  -6  -9  -2 22.7529 5.91885   3
  -6  -9  -2 30.5384 7.60596   7
   6   9   2 28.1745 8.10241   5
   6   9   2 27.7901 6.46662   1
   6   9   2 20.7576 5.65897   7
  -7  -9  -2 6.86582 4.56217   7
  -7  -9  -2 4.79512 3.64431   4
  -7  -9  -2 13.7966 5.12036   3
   7   9   2 6.84738 3.87381   7
   7   9   2 5.78913 5.00244   1
   7   9   2 -7.6029 5.78903   5
  -8  -9  -2 8.87724 5.32578   7
  -8  -9  -2 14.0183 5.68981   3
  -8  -9  -2 9.60095 4.92280   4
   8   9   2 -4.0564 7.86948   5
   8   9   2 -1.9665 5.43357   1
   8   9   2 4.30072 4.22813   7
  -9  -9  -2 14.8635 6.28850   4
  -9  -9  -2 10.6518 6.09060   3
  -9  -9  -2 11.9187 6.71850   7
   9   9   2 0.03593 9.48923   5
   9   9   2 11.1216 5.41543   7
   9   9   2 19.1022 8.27517   1
   5 -10  -2 4.83471 5.03570   8
   5 -10  -2 4.68862 4.98398   2
  -5  10   2 6.98110 4.97450   3
  -5  10   2 -2.2221 3.93067   6
   4 -10  -2 14.1795 5.62369   5
   4 -10  -2 21.4827 7.43695   2
   4 -10  -2 11.6511 6.29950   8
  -4  10   2 6.34532 3.81783   3
  -4  10   2 15.4798 5.69545   6
   3 -10  -2 77.7755 13.0009   8
   3 -10  -2 94.4618 13.5025   6
   3 -10  -2 76.6523 14.0797   2
  -3  10   2 80.0475 10.4894   3
  -3  10   2 79.1281 10.9348   6
   2 -10  -2 60.4233 10.2442   6
   2 -10  -2 72.8438 13.6689   2
   2 -10  -2 87.3787 11.3586   5
   2 -10  -2 79.3740 13.6607   9
   2 -10  -2 82.6504 12.4496   8
  -2  10   2 82.3523 10.1638   3
  -2  10   2 85.4366 7.17593   4
  -2  10   2 92.8045 14.3054   9
  -2  10   2 72.5459 10.1557   6
   1 -10  -2 147.164 14.7318   9
   1 -10  -2 150.667 14.6882   2
   1 -10  -2 157.472 13.0523   8
   1 -10  -2 141.370 11.8683   6
   1 -10  -2 136.687 10.9458   5
  -1  10   2 149.125 9.38419   4
  -1  10   2 129.077 11.0208   6
  -1  10   2 161.048 10.6898   3
  -1  10   2 153.604 14.5567   9
   0 -10  -2 49.9320 10.0695   9
   0 -10  -2 41.6471 6.87922   3
   0 -10  -2 36.4203 6.58485   5
   0 -10  -2 37.8409 8.69280   2
   0 -10  -2 43.6000 7.76149   6
   0 -10  -2 54.1488 8.83365   8
   0  10   2 41.5163 5.28131   7
   0  10   2 49.2890 7.64965   6
   0  10   2 48.3948 6.11281   4
   0  10   2 47.9841 9.19273   9
   0  10   2 38.0594 6.19665   3
  -1 -10  -2 254.398 13.5658   7
  -1 -10  -2 264.609 13.7021   4
  -1 -10  -2 237.884 16.9947   2
  -1 -10  -2 261.562 14.4231   3
  -1 -10  -2 272.231 15.7335   6
  -1 -10  -2 274.702 15.4769   8
  -1 -10  -2 274.141 13.4722   1
  -1 -10  -2 262.463 14.1459   5
  -1 -10  -2 242.905 17.7190   9
   1  10   2 245.090 16.6381   9
   1  10   2 291.513 13.4622   4
   1  10   2 263.863 12.8763   1
   1  10   2 264.529 13.6484   3
   1  10   2 286.759 13.4453   7
  -2 -10  -2 7.24001 4.09926   9
  -2 -10  -2 0.50929 2.64446   1
  -2 -10  -2 1.92137 2.67205   6
  -2 -10  -2 5.58737 3.65156   2
  -2 -10  -2 4.80369 3.38017   7
  -2 -10  -2 4.73902 2.94722   8
  -2 -10  -2 2.86205 2.91015   3
  -2 -10  -2 3.94644 2.95221   5
  -2 -10  -2 2.57741 2.48118   4
   2  10   2 6.85456 2.71298   1
   2  10   2 1.94292 2.27513   4
   2  10   2 2.55804 2.31055   7
   2  10   2 6.08884 2.57714   8
   2  10   2 2.80367 2.23794   5
   2  10   2 4.11635 3.16969   9
  -3 -10  -2 66.0612 8.76798   2
  -3 -10  -2 58.6137 7.41731   8
  -3 -10  -2 42.0786 6.61885   4
  -3 -10  -2 52.5936 7.49076   6
  -3 -10  -2 48.4417 7.56069   1
  -3 -10  -2 43.6462 7.42057   7
  -3 -10  -2 55.2187 7.72872   3
   3  10   2 35.2277 6.16789   1
   3  10   2 50.9868 7.26557   7
   3  10   2 41.5701 7.09044   9
   3  10   2 51.2014 6.67545   5
   3  10   2 58.7263 5.50161   8
  -4 -10  -2 159.226 11.6929   3
  -4 -10  -2 175.285 12.7176   7
  -4 -10  -2 165.446 11.4911   4
  -4 -10  -2 154.937 10.6326   6
   4  10   2 170.636 11.4236   5
   4  10   2 159.081 11.7833   1
   4  10   2 159.984 11.5918   7
  -5 -10  -2 8.02522 3.55242   3
  -5 -10  -2 4.89235 3.91027   7
  -5 -10  -2 1.79485 2.73733   4
   5  10   2 3.75295 3.41607   1
   5  10   2 2.57907 4.40230   5
   5  10   2 4.47094 3.11552   7
  -6 -10  -2 9.79600 4.72332   3
  -6 -10  -2 9.29675 4.10845   4
  -6 -10  -2 1.94357 3.48374   7
   6  10   2 1.49306 5.68412   5
   6  10   2 18.6236 5.48420   7
   6  10   2 13.2061 4.74166   1
  -7 -10  -2 29.7517 7.25091   3
  -7 -10  -2 35.9171 8.32379   7
  -7 -10  -2 17.7095 5.72086   4
   7  10   2 45.1651 9.35612   1
   7  10   2 18.5657 8.78998   5
   7  10   2 42.1113 8.41258   7
  -8 -10  -2 39.5332 8.38236   3
  -8 -10  -2 53.9564 10.0578   4
  -8 -10  -2 34.7345 8.82998   7
   8  10   2 36.8316 9.34593   1
   8  10   2 21.1747 10.4159   5
   8  10   2 43.5092 8.73726   7
  -9 -10  -2 33.6013 9.19198   7
  -9 -10  -2 31.7425 8.58862   4
  -9 -10  -2 53.6350 10.1632   3
   9  10   2 56.0252 14.7901   5
   9  10   2 27.4400 9.12939   1
   9  10   2 37.4497 8.75021   7
   5 -11  -2 121.781 20.2460   2
   5 -11  -2 63.0712 12.8781   8
  -5  11   2 81.1651 15.0410   2
  -5  11   2 86.0249 13.4825   6
  -5  11   2 56.2760 10.6127   3
   4 -11  -2 7.66870 5.08331   8
   4 -11  -2 19.3844 7.05046   2
  -4  11   2 5.28592 3.88917   3
  -4  11   2 4.94858 4.55257   6
   3 -11  -2 86.1646 14.0086   8
   3 -11  -2 85.3451 15.3095   2
   3 -11  -2 94.0650 13.3008   6
  -3  11   2 90.2922 12.4424   6
  -3  11   2 98.9925 12.2676   3
   2 -11  -2 6.66705 4.94117   8
   2 -11  -2 5.22137 4.31622   6
   2 -11  -2 18.6292 7.83602   2
  -2  11   2 7.89857 3.06281   4
  -2  11   2 1.94293 3.24881   6
  -2  11   2 8.49104 4.07902   3
   1 -11  -2 3.81801 3.80503   8
   1 -11  -2 2.12368 3.10688   2
   1 -11  -2 1.42059 3.66020   6
   1 -11  -2 7.57185 4.46068   9
   1 -11  -2 1.46175 3.20538   5
  -1  11   2 1.54917 1.89859   4
  -1  11   2 2.93336 2.64655   3
  -1  11   2 -1.2824 2.46451   6
  -1  11   2 -0.0194 4.12213   9
   0 -11  -2 12.6762 4.94261   8
   0 -11  -2 14.4603 4.35952   5
   0 -11  -2 14.4232 5.22409   6
   0 -11  -2 19.9761 6.51118   2
   0 -11  -2 23.1333 6.71740   9
   0 -11  -2 10.1520 4.04230   3
   0  11   2 6.88555 3.34502   6
   0  11   2 10.5087 3.67721   3
   0  11   2 18.0869 6.37657   9
  -1 -11  -2 13.7477 4.52410   5
  -1 -11  -2 22.5854 6.97976   2
  -1 -11  -2 13.4333 5.16465   9
  -1 -11  -2 7.20272 3.79531   1
  -1 -11  -2 10.0137 4.45959   6
  -1 -11  -2 17.7336 5.32793   8
  -1 -11  -2 15.4561 4.24023   7
  -1 -11  -2 17.7146 4.97009   3
  -1 -11  -2 13.5811 4.34632   4
   1  11   2 12.6734 4.04204   3
   1  11   2 18.4248 5.65774   9
   1  11   2 14.7747 3.83286   5
   1  11   2 19.1444 4.14897   1
   1  11   2 22.8390 4.51312   7
   1  11   2 12.5962 3.68238   4
  -2 -11  -2 368.210 17.9900   4
  -2 -11  -2 391.835 19.0694   8
  -2 -11  -2 369.325 17.9850   5
  -2 -11  -2 329.721 20.2246   2
  -2 -11  -2 404.581 18.5074   1
  -2 -11  -2 347.661 21.4890   9
  -2 -11  -2 389.214 19.7540   6
  -2 -11  -2 352.053 18.3490   3
  -2 -11  -2 389.417 18.8035   7
   2  11   2 394.844 21.1904   9
   2  11   2 402.129 18.2148   7
   2  11   2 403.077 17.6711   4
   2  11   2 381.530 17.1191   8
   2  11   2 348.568 17.5179   3
   2  11   2 363.619 16.7895   5
   2  11   2 387.405 17.6807   1
  -3 -11  -2 29.6764 6.19944   6
  -3 -11  -2 44.9226 8.04812   9
  -3 -11  -2 41.6085 7.71142   7
  -3 -11  -2 44.5002 7.45922   3
  -3 -11  -2 34.0698 6.98497   2
  -3 -11  -2 31.1306 6.26231   4
  -3 -11  -2 38.4524 7.35250   1
   3  11   2 34.9020 6.70466   9
   3  11   2 32.4967 6.46014   1
   3  11   2 29.3759 5.44512   4
   3  11   2 41.9087 6.38060   5
   3  11   2 30.6644 6.27043   7
  -4 -11  -2 18.5885 4.87523   6
  -4 -11  -2 19.6611 5.37228   4
  -4 -11  -2 42.7727 8.05393   7
  -4 -11  -2 25.1654 6.09498   3
   4  11   2 28.2037 6.44631   1
   4  11   2 30.8634 6.40607   5
   4  11   2 12.6268 4.20960   7
  -5 -11  -2 -2.5771 2.50206   4
  -5 -11  -2 5.42815 3.55669   3
  -5 -11  -2 -0.2173 2.58443   7
   5  11   2 12.1988 4.71132   7
   5  11   2 1.25568 3.76901   1
   5  11   2 0.68900 4.13815   5
  -6 -11  -2 14.1074 5.90889   7
  -6 -11  -2 20.5813 5.92807   3
  -6 -11  -2 11.7009 4.38740   4
   6  11   2 17.9364 6.31572   1
   6  11   2 20.4325 5.96663   7
   6  11   2 9.35996 6.25422   5
  -7 -11  -2 79.2684 11.5632   4
  -7 -11  -2 40.2468 8.93005   3
  -7 -11  -2 61.1539 11.2327   7
   7  11   2 57.4792 10.7698   1
   7  11   2 49.1522 11.3706   5
   7  11   2 56.4665 9.87436   7
  -8 -11  -2 10.4190 5.70336   4
  -8 -11  -2 6.31149 5.82595   7
  -8 -11  -2 15.3432 5.69144   3
   8  11   2 8.72013 6.74996   1
   8  11   2 4.55023 4.80499   7
   8  11   2 4.22408 8.50088   5
  -9 -11  -2 101.902 15.1739   7
  -9 -11  -2 63.3964 11.5675   3
  -9 -11  -2 52.8936 10.7340   4
   9  11   2 76.1890 16.2577   5
   9  11   2 86.5899 13.1325   7
   9  11   2 46.7584 13.3080   1
   4 -12  -2 1.42248 5.26679   8
   4 -12  -2 12.3267 7.26149   2
  -4  12   2 1.07312 4.48508   6
  -4  12   2 8.47077 4.89050   3
   3 -12  -2 24.6109 7.99112   6
   3 -12  -2 24.1291 8.52355   8
   3 -12  -2 36.2929 10.1878   2
  -3  12   2 20.6091 6.79582   6
  -3  12   2 18.1856 5.55173   3
   2 -12  -2 9.37261 5.51978   6
   2 -12  -2 5.74666 4.44026   8
   2 -12  -2 8.65587 6.59216   2
  -2  12   2 7.13303 4.77398   6
  -2  12   2 -2.6088 2.30868   3
   1 -12  -2 8.75367 4.38189   6
   1 -12  -2 25.9043 8.58864   2
   1 -12  -2 10.1095 4.86388   8
  -1  12   2 9.73832 3.53061   4
  -1  12   2 10.4728 3.84182   3
  -1  12   2 14.6625 5.58555   6
   0 -12  -2 108.959 15.9690   9
   0 -12  -2 144.442 12.9659   6
   0 -12  -2 86.3488 12.7771   8
   0 -12  -2 124.722 11.1082   3
   0 -12  -2 119.707 17.1661   2
   0  12   2 108.423 9.65101   3
   0  12   2 113.473 12.8990   6
   0  12   2 98.3769 8.34861   4
   0  12   2 127.795 16.7537   9
  -1 -12  -2 8.34293 4.38642   8
  -1 -12  -2 6.62911 3.68574   4
  -1 -12  -2 7.54119 4.23835   3
  -1 -12  -2 30.8281 8.22148   9
  -1 -12  -2 3.08854 3.91125   6
  -1 -12  -2 20.7242 6.76061   2
   1  12   2 12.5380 5.38365   9
   1  12   2 4.34842 3.76300   6
   1  12   2 9.32613 3.56060   4
   1  12   2 1.13457 2.53230   3
   1  12   2 10.6371 3.39581   7
  -2 -12  -2 140.260 13.5093   9
  -2 -12  -2 111.571 9.98403   7
  -2 -12  -2 135.793 13.0545   2
  -2 -12  -2 117.078 9.95678   4
  -2 -12  -2 129.461 10.7958   3
  -2 -12  -2 139.816 11.8014   6
  -2 -12  -2 118.037 10.3324   1
  -2 -12  -2 118.947 10.4244   8
   2  12   2 111.510 9.09451   1
   2  12   2 126.460 9.50661   4
   2  12   2 113.186 8.97025   8
   2  12   2 114.889 11.8129   9
   2  12   2 126.016 9.91829   7
   2  12   2 117.169 9.66825   3
  -3 -12  -2 135.331 11.5671   6
  -3 -12  -2 136.978 11.5547   7
  -3 -12  -2 139.838 11.0013   4
  -3 -12  -2 135.280 11.4038   3
   3  12   2 129.303 10.6280   1
   3  12   2 138.055 10.2654   4
   3  12   2 134.440 10.1889   5
   3  12   2 144.358 11.1556   7
  -4 -12  -2 541.457 24.4968   6
  -4 -12  -2 525.035 24.3520   4
  -4 -12  -2 487.328 24.3730   3
  -4 -12  -2 497.705 25.2503   7
   4  12   2 538.327 24.7083   7
   4  12   2 504.743 24.1050   1
   4  12   2 541.962 23.6528   5
  -5 -12  -2 4.01908 4.24659   7
  -5 -12  -2 2.11041 3.54731   3
  -5 -12  -2 5.23611 3.67433   4
   5  12   2 5.25025 3.28757   7
   5  12   2 1.94064 4.70993   5
   5  12   2 4.40574 4.39296   1
  -6 -12  -2 17.3885 6.90418   7
  -6 -12  -2 26.5846 7.05848   4
  -6 -12  -2 33.0454 7.73844   3
   6  12   2 17.3238 7.84771   5
   6  12   2 21.2336 6.43594   7
   6  12   2 20.2335 6.76592   1
  -7 -12  -2 178.565 15.2219   3
  -7 -12  -2 189.500 15.4092   4
  -7 -12  -2 228.047 17.9447   7
   7  12   2 162.768 17.3160   1
   7  12   2 172.686 15.1714   7
   7  12   2 164.828 19.3635   5
  -8 -12  -2 33.1009 8.76163   3
  -8 -12  -2 34.1895 9.88474   7
  -8 -12  -2 17.8443 7.24068   4
   8  12   2 28.3156 9.52830   1
   8  12   2 26.3702 11.0864   5
   8  12   2 9.61975 5.64411   7
   3 -13  -2 6.11094 5.69888   6
   3 -13  -2 12.7595 6.00659   8
   3 -13  -2 15.9653 7.36432   2
  -3  13   2 2.61702 4.91546   6
  -3  13   2 2.62894 4.58764   3
   2 -13  -2 68.7523 13.1990   8
   2 -13  -2 77.7260 13.4077   6
   2 -13  -2 86.7437 16.2239   2
  -2  13   2 89.9650 13.2610   6
  -2  13   2 62.3372 10.3987   3
   1 -13  -2 186.791 18.8484   2
   1 -13  -2 175.320 15.8417   8
   1 -13  -2 173.654 15.6567   6
  -1  13   2 190.305 15.3252   6
  -1  13   2 147.787 12.5107   3
   0 -13  -2 7.30595 5.46361   8
   0 -13  -2 -1.8080 3.51693   3
   0 -13  -2 7.25404 5.25173   2
   0 -13  -2 3.55218 4.23645   6
   0  13   2 0.65589 2.70890   3
   0  13   2 0.34637 2.34167   4
   0  13   2 -0.1017 2.92768   6
  -1 -13  -2 120.415 11.2323   3
  -1 -13  -2 137.746 14.5815   2
  -1 -13  -2 118.162 16.8435   9
  -1 -13  -2 145.059 12.9855   8
  -1 -13  -2 147.474 16.1437   6
   1  13   2 132.288 10.7872   3
   1  13   2 153.648 15.0885   9
   1  13   2 135.160 10.2724   4
   1  13   2 124.361 11.5517   6
  -2 -13  -2 117.445 10.5777   3
  -2 -13  -2 114.908 13.5573   6
  -2 -13  -2 118.482 12.5389   4
  -2 -13  -2 106.286 14.9232   9
  -2 -13  -2 87.0160 10.5568   7
  -2 -13  -2 127.668 12.7776   2
   2  13   2 105.607 11.5346   3
   2  13   2 109.323 9.62335   7
   2  13   2 98.1734 13.4205   9
   2  13   2 101.568 10.7934   4
  -3 -13  -2 37.5400 7.66832   7
  -3 -13  -2 31.9612 6.71641   4
  -3 -13  -2 34.8283 7.62781   6
  -3 -13  -2 27.3327 7.03059   3
   3  13   2 35.6489 6.96154   7
   3  13   2 38.3660 7.50524   1
   3  13   2 37.2197 6.68632   4
  -4 -13  -2 78.0834 10.6767   6
  -4 -13  -2 91.0548 12.2278   7
  -4 -13  -2 67.0648 9.87612   4
  -4 -13  -2 83.6139 11.6259   3
   4  13   2 73.6862 10.3340   7
   4  13   2 70.3172 9.49229   4
   4  13   2 53.9898 9.23253   1
  -5 -13  -2 92.7715 13.0295   7
  -5 -13  -2 103.910 13.3822   3
  -5 -13  -2 96.8456 11.9856   4
   5  13   2 85.9536 11.7429   7
   5  13   2 85.0962 11.6581   1
  -6 -13  -2 64.1173 10.6664   4
  -6 -13  -2 68.0050 11.1475   3
  -6 -13  -2 73.7686 12.3687   7
   6  13   2 73.2549 11.4190   7
   6  13   2 56.6345 10.3220   1
  -7 -13  -2 147.800 17.2523   3
  -7 -13  -2 128.799 16.5447   7
  -7 -13  -2 90.4458 13.3960   4
   7  13   2 125.546 15.5690   1
   7  13   2 120.981 15.4358   7
  -8 -13  -2 11.5437 5.40500   4
  -8 -13  -2 14.1293 6.76100   7
  -8 -13  -2 4.92597 5.56568   3
   8  13   2 0.32983 5.88881   1
   8  13   2 4.38952 5.93380   7
   2 -14  -2 34.4895 9.49948   8
   2 -14  -2 28.9272 8.78229   6
   2 -14  -2 43.4917 12.4371   2
  -2  14   2 43.1235 9.54629   6
  -2  14   2 32.5520 8.11855   3
   1 -14  -2 6.50331 6.20362   8
   1 -14  -2 18.3202 7.75349   2
   1 -14  -2 9.81116 5.83031   6
  -1  14   2 -2.9470 2.52453   3
  -1  14   2 -2.2685 3.45746   6
   0 -14  -2 5.91359 4.99735   6
   0 -14  -2 11.4657 5.27907   2
   0 -14  -2 7.77752 5.52610   8
   0  14   2 -1.2278 3.17619   4
   0  14   2 4.29667 3.28650   3
   0  14   2 2.27912 3.90352   6
  -1 -14  -2 12.5765 4.82077   3
  -1 -14  -2 44.6879 9.82406   2
  -1 -14  -2 15.0535 5.82637   6
   1  14   2 4.66719 3.34296   3
   1  14   2 10.4274 3.79901   4
   1  14   2 8.29887 4.94181   6
  -2 -14  -2 5.21621 4.88254   6
  -2 -14  -2 3.88988 3.88052   4
  -2 -14  -2 10.2444 4.71942   3
  -2 -14  -2 13.0980 5.51468   2
   2  14   2 6.54372 4.29750   6
   2  14   2 3.25364 3.76864   3
   2  14   2 8.62921 6.40687   9
   2  14   2 7.68260 3.90692   7
   2  14   2 6.16502 3.37185   4
  -3 -14  -2 59.9920 9.71231   4
  -3 -14  -2 55.6578 9.35923   7
  -3 -14  -2 84.4281 12.1803   6
  -3 -14  -2 73.6555 11.0310   3
   3  14   2 78.0441 10.3638   3
   3  14   2 65.3479 9.28908   7
   3  14   2 60.7311 8.66106   4
  -4 -14  -2 85.0441 11.9659   4
  -4 -14  -2 94.2777 12.9647   3
  -4 -14  -2 113.843 14.2764   7
   4  14   2 87.5830 11.6414   7
   4  14   2 94.7961 11.4269   4
   4  14   2 108.220 12.3911   1
  -5 -14  -2 91.5305 13.1847   7
  -5 -14  -2 77.0629 11.8724   3
  -5 -14  -2 61.6361 10.2961   4
   5  14   2 72.5276 11.4460   1
   5  14   2 60.6536 10.3635   7
   5  14   2 62.3326 9.88669   4
  -6 -14  -2 19.3022 6.69340   3
  -6 -14  -2 16.7046 6.61881   7
  -6 -14  -2 7.94553 4.69660   4
   6  14   2 -1.7306 5.29529   1
   6  14   2 0.92855 4.34157   7
  -7 -14  -2 2.53280 5.41771   7
  -7 -14  -2 8.88407 5.59723   4
  -7 -14  -2 11.7742 6.45890   3
   7  14   2 4.05819 6.26927   1
   7  14   2 7.50661 5.97872   7
   1 -15  -2 16.6979 7.17920   6
   1 -15  -2 9.70216 5.92647   8
   1 -15  -2 15.2102 7.41814   2
  -1  15   2 2.35635 4.92029   6
  -1  15   2 1.52016 3.88636   3
   0 -15  -2 15.9442 7.18181   2
   0 -15  -2 12.6406 6.19957   6
   0  15   2 7.11252 5.22074   6
   0  15   2 5.86131 3.48967   3
  -1 -15  -2 26.9265 8.25430   6
  -1 -15  -2 23.7953 7.86269   3
  -1 -15  -2 45.1783 11.7136   2
   1  15   2 28.5115 7.41888   6
   1  15   2 18.0569 6.02550   4
   1  15   2 24.4788 6.30828   3
  -2 -15  -2 72.6381 10.7705   4
  -2 -15  -2 83.0635 14.4298   2
  -2 -15  -2 71.5060 12.3919   6
  -2 -15  -2 66.5462 10.7861   3
   2  15   2 78.1912 10.3384   4
   2  15   2 80.1835 10.9659   3
   2  15   2 74.3585 11.3729   6
  -3 -15  -2 23.5996 7.58273   6
  -3 -15  -2 5.26949 4.90363   3
  -3 -15  -2 31.1196 7.69057   4
   3  15   2 24.4679 6.60274   7
   3  15   2 18.6102 5.74150   3
   3  15   2 26.2174 6.26348   4
  -4 -15  -2 0.32374 4.56147   7
  -4 -15  -2 7.75595 4.89168   4
  -4 -15  -2 6.51452 5.17322   3
   4  15   2 5.52685 5.53762   1
   4  15   2 14.2842 5.34575   4
   4  15   2 9.71691 4.76887   7
  -5 -15  -2 60.4794 10.9465   3
  -5 -15  -2 73.7607 12.7672   7
  -5 -15  -2 59.8194 10.3894   4
   5  15   2 46.9550 8.85493   4
   5  15   2 47.1914 9.60322   1
   5  15   2 63.2049 10.5292   7
  -6 -15  -2 8.50583 5.70202   4
  -6 -15  -2 0.48158 4.12780   3
  -6 -15  -2 0.01074 3.95173   7
   6  15   2 -4.2529 3.58375   7
   6  15   2 -6.3182 4.86448   1
   6  15   2 0.69414 4.22935   4
  -7 -15  -2 3.01838 5.12122   3
   7  15   2 -9.2969 5.73513   1
   0 -16  -2 -3.9507 4.55770   6
   0 -16  -2 18.1420 7.29065   2
   0  16   2 9.77659 6.53376   6
   0  16   2 2.69846 4.21596   3
  -1 -16  -2 42.8349 9.62677   3
  -1 -16  -2 50.5874 11.9934   2
  -1 -16  -2 41.4932 10.7103   6
   1  16   2 46.1622 11.1603   2
   1  16   2 50.2225 10.8144   6
   1  16   2 42.5670 8.68261   3
  -2 -16  -2 10.1127 5.56187   3
  -2 -16  -2 6.03051 6.11555   6
   2  16   2 3.08138 4.84172   6
   2  16   2 5.68525 4.41234   3
   2  16   2 8.72828 4.79366   4
  -3 -16  -2 4.15916 5.14712   3
  -3 -16  -2 4.42902 5.54144   6
  -3 -16  -2 1.88909 3.99100   4
   3  16   2 -0.2785 3.91068   6
   3  16   2 4.81927 4.01880   4
   3  16   2 0.48610 3.61366   3
  -4 -16  -2 90.3427 13.0177   4
  -4 -16  -2 64.6621 11.8549   3
   4  16   2 87.6708 12.1051   3
   4  16   2 100.310 12.7066   7
   4  16   2 87.8621 11.5952   4
  -5 -16  -2 -1.6787 5.22131   7
  -5 -16  -2 3.27714 4.91218   4
  -5 -16  -2 -2.9846 4.67913   3
   5  16   2 1.71646 3.14700   4
   5  16   2 1.67009 5.30879   7
   5  16   2 -5.9820 6.31964   1
   5  16  -3 -1.4614 5.10283   7
  -5 -16   3 0.39426 5.53245   3
   4  16  -3 7.54474 5.11295   4
   4  16  -3 9.40117 6.36503   7
   4  16  -3 4.73259 4.92355   3
  -4 -16   3 7.31204 6.04247   3
  -4 -16   3 17.9554 7.21360   6
  -4 -16   3 10.7035 6.08820   4
   3  16  -3 10.7826 5.23647   3
   3  16  -3 6.22268 5.09025   7
   3  16  -3 9.94441 5.22201   4
  -3 -16   3 8.26595 6.09058   3
  -3 -16   3 7.19096 5.30292   4
  -3 -16   3 22.0874 7.70707   6
   2  16  -3 12.2741 5.09452   4
   2  16  -3 7.17612 5.71361   3
  -2 -16   3 13.1662 5.92084   3
  -2 -16   3 8.47998 6.25469   6
   1  16  -3 8.02707 4.85134   4
   1  16  -3 4.73858 5.05818   3
   1  16  -3 6.17777 5.56403   6
  -1 -16   3 -2.5046 4.97772   3
  -1 -16   3 8.16448 6.30469   6
  -1 -16   3 17.8384 7.24190   2
   0  16  -3 3.42627 4.29801   4
   6  15  -3 14.4717 6.29886   7
   6  15  -3 1.76307 6.71636   1
   6  15  -3 11.4515 5.53775   4
  -6 -15   3 20.7292 7.05017   4
  -6 -15   3 18.4446 7.43953   3
   5  15  -3 2.43218 3.23974   4
   5  15  -3 0.86445 6.12318   1
   5  15  -3 10.7417 5.31487   7
  -5 -15   3 3.51687 4.55347   4
  -5 -15   3 6.14681 5.89710   3
   4  15  -3 139.792 14.7389   4
   4  15  -3 159.370 13.6745   7
  -4 -15   3 127.900 15.2551   4
  -4 -15   3 125.322 16.3714   3
  -4 -15   3 128.110 16.0226   6
   3  15  -3 -0.6422 3.71147   7
   3  15  -3 6.27863 3.79538   4
   3  15  -3 3.17848 3.91853   3
  -3 -15   3 0.93304 5.16691   6
  -3 -15   3 -3.9811 3.50720   4
  -3 -15   3 -3.0228 4.55462   3
   2  15  -3 0.97331 3.80549   3
   2  15  -3 7.67805 4.04573   4
   2  15  -3 4.38793 4.56634   7
  -2 -15   3 5.68946 5.15740   6
  -2 -15   3 7.00451 4.95033   3
   1  15  -3 44.9315 8.73071   3
   1  15  -3 30.5751 6.82295   4
  -1 -15   3 30.0840 8.99753   6
  -1 -15   3 59.5983 13.6061   2
  -1 -15   3 43.8982 9.39511   3
   0  15  -3 55.7897 10.2339   3
   0  15  -3 66.8693 11.7385   6
   0  15  -3 38.3922 7.81809   4
   0 -15   3 68.8138 14.6771   2
   0 -15   3 43.6287 10.1242   3
   0 -15   3 45.7305 10.6906   6
  -1  15  -3 19.8467 6.21651   3
  -1  15  -3 25.7561 8.07479   6
  -1  15  -3 14.5879 6.07763   4
   1 -15   3 49.6462 12.6962   2
   1 -15   3 12.7353 7.13302   6
   7  14  -3 6.65235 5.22390   7
   7  14  -3 4.56549 7.40804   1
  -7 -14   3 9.72454 6.80793   3
  -7 -14   3 12.3021 6.77393   4
   6  14  -3 131.088 14.4231   4
   6  14  -3 131.866 15.0756   7
   6  14  -3 136.116 15.4751   1
  -6 -14   3 129.068 16.5502   3
  -6 -14   3 149.968 17.0704   4
   5  14  -3 -5.4694 5.73058   1
   5  14  -3 4.49368 3.52645   4
   5  14  -3 12.1696 5.16804   7
  -5 -14   3 5.73840 4.82630   4
  -5 -14   3 4.79462 4.86100   3
  -5 -14   3 7.79763 4.80641   6
   4  14  -3 22.1016 6.19463   4
   4  14  -3 13.9778 6.75753   1
   4  14  -3 27.9876 6.97094   7
  -4 -14   3 12.6746 6.10150   4
  -4 -14   3 17.2837 6.97825   3
  -4 -14   3 13.1379 5.54742   6
   3  14  -3 54.8286 8.59600   4
   3  14  -3 37.9906 7.67429   7
  -3 -14   3 51.4571 10.1423   6
  -3 -14   3 56.7677 10.2106   3
  -3 -14   3 46.2299 8.82211   4
   2  14  -3 48.1279 7.94277   7
   2  14  -3 41.0099 7.90361   3
   2  14  -3 30.9650 7.06484   4
  -2 -14   3 38.9539 9.22477   6
  -2 -14   3 67.6905 12.8692   2
  -2 -14   3 32.6734 8.04910   3
  -2 -14   3 44.0174 8.48769   4
   1  14  -3 94.9334 12.1461   3
   1  14  -3 97.8700 11.7185   4
  -1 -14   3 101.347 14.2306   6
  -1 -14   3 140.044 19.3351   2
  -1 -14   3 101.471 13.3823   3
   0  14  -3 -1.7881 3.47163   6
   0  14  -3 1.15842 3.43528   3
   0  14  -3 0.92684 3.39419   4
   0 -14   3 11.3729 6.18827   2
   0 -14   3 0.71333 4.71190   6
   0 -14   3 0.53020 4.51816   3
  -1  14  -3 6.03921 4.19908   3
  -1  14  -3 3.15925 3.48076   4
  -1  14  -3 6.87086 5.04083   6
   1 -14   3 13.4404 7.09211   2
   1 -14   3 4.58666 5.40884   6
  -2  14  -3 15.2922 6.38044   4
  -2  14  -3 15.6950 6.46066   6
  -2  14  -3 6.76622 5.06655   3
   2 -14   3 42.6334 12.0363   2
   2 -14   3 37.6540 9.18143   8
   2 -14   3 17.5449 7.66039   6
  -8 -13   3 69.4601 15.3170   3
   7  13  -3 19.4756 7.21421   7
   7  13  -3 28.2193 7.96903   1
  -7 -13   3 34.9011 8.28046   4
  -7 -13   3 29.8606 8.19917   3
   6  13  -3 13.8879 5.70904   7
   6  13  -3 5.66065 5.80345   1
  -6 -13   3 6.25230 4.10430   4
  -6 -13   3 15.5374 7.12507   3
   5  13  -3 0.56738 3.69607   7
   5  13  -3 -3.5685 4.17195   1
   5  13  -3 0.62874 2.55568   4
  -5 -13   3 2.55730 4.22108   4
  -5 -13   3 6.94670 4.18602   3
  -5 -13   3 9.19930 4.64812   6
   4  13  -3 55.1399 9.09575   1
   4  13  -3 58.4125 8.98230   4
   4  13  -3 61.0602 9.30976   7
  -4 -13   3 59.9625 9.81970   4
  -4 -13   3 56.3445 9.59900   6
  -4 -13   3 61.0307 10.4102   3
   3  13  -3 0.44217 4.95351   1
   3  13  -3 14.8701 4.89305   7
   3  13  -3 7.06649 3.81168   4
  -3 -13   3 7.00398 4.84532   3
  -3 -13   3 11.2363 5.12944   6
  -3 -13   3 9.81079 4.85232   4
   2  13  -3 24.6936 7.54202   9
   2  13  -3 29.0616 6.35872   7
   2  13  -3 28.5738 6.63349   3
   2  13  -3 17.7449 4.78671   4
  -2 -13   3 24.4106 7.67493   2
  -2 -13   3 32.8290 7.70061   3
  -2 -13   3 26.7254 6.61482   4
  -2 -13   3 43.1718 8.89582   9
  -2 -13   3 19.4532 6.47091   6
   1  13  -3 75.7721 8.78061   7
   1  13  -3 83.3196 10.1801   4
   1  13  -3 75.3215 10.5103   3
  -1 -13   3 66.9273 11.3732   6
  -1 -13   3 99.5317 15.3779   2
  -1 -13   3 75.9779 11.0828   3
   0  13  -3 21.3589 5.67619   4
   0  13  -3 20.2525 5.97066   3
   0 -13   3 23.0355 7.32663   3
   0 -13   3 20.2204 7.32441   6
   0 -13   3 14.6880 6.41662   2
  -1  13  -3 10.5196 5.67839   6
  -1  13  -3 18.7010 5.48002   4
  -1  13  -3 15.1308 5.24790   3
   1 -13   3 32.0423 7.73997   8
   1 -13   3 19.1437 7.14015   6
   1 -13   3 36.4829 9.67347   2
  -2  13  -3 -0.6473 4.58735   6
  -2  13  -3 1.27954 3.79085   3
  -2  13  -3 5.01561 3.65685   4
   2 -13   3 11.0121 6.47444   2
   2 -13   3 8.31310 4.97948   8
   2 -13   3 2.07916 5.19977   6
  -3  13  -3 9.63316 5.89117   3
  -3  13  -3 3.44842 5.03358   6
   3 -13   3 17.4437 7.04410   6
   3 -13   3 41.4264 11.5894   2
   3 -13   3 18.3429 6.33002   8
   8  12  -3 -4.2936 3.87799   7
   8  12  -3 -7.7917 6.05399   1
  -8 -12   3 9.37027 6.72800   3
  -8 -12   3 3.30216 5.66560   4
   7  12  -3 1.64458 4.67184   7
   7  12  -3 3.44900 6.08668   1
  -7 -12   3 10.9367 5.71469   4
  -7 -12   3 -3.4692 4.29320   7
  -7 -12   3 8.01083 6.16580   3
   6  12  -3 41.0836 8.59261   7
   6  12  -3 12.4196 6.51540   1
  -6 -12   3 48.1198 9.81153   3
  -6 -12   3 27.3351 6.92972   4
  -6 -12   3 19.6021 6.92852   7
   5  12  -3 -0.8441 4.44603   1
   5  12  -3 3.23342 3.70319   7
  -5 -12   3 5.24645 3.64612   6
  -5 -12   3 -2.0409 3.65880   7
  -5 -12   3 0.87004 3.43733   4
  -5 -12   3 8.46848 4.43154   3
   4  12  -3 -6.4506 3.17005   1
   4  12  -3 1.31709 2.90609   7
   4  12  -3 0.99486 2.79838   4
  -4 -12   3 12.4397 5.21175   3
  -4 -12   3 3.43405 3.35695   4
  -4 -12   3 10.5507 4.46124   6
   3  12  -3 241.610 14.8138   7
   3  12  -3 249.495 14.7780   4
   3  12  -3 233.499 14.2116   1
  -3 -12   3 250.734 16.6592   6
  -3 -12   3 238.880 15.3294   4
  -3 -12   3 248.702 16.5210   3
   2  12  -3 -0.5277 2.88408   7
   2  12  -3 7.41751 3.37065   4
   2  12  -3 4.16554 3.11596   3
  -2 -12   3 4.11997 3.21953   3
  -2 -12   3 8.51677 4.49003   6
  -2 -12   3 20.6615 5.69703   9
  -2 -12   3 5.81532 3.75309   4
  -2 -12   3 20.5672 6.68674   2
   1  12  -3 0.53948 2.68046   4
   1  12  -3 4.18702 2.87085   7
   1  12  -3 4.99843 2.98115   3
  -1 -12   3 1.89796 3.37152   3
  -1 -12   3 10.3512 4.92416   9
  -1 -12   3 5.30108 4.67343   6
  -1 -12   3 4.17560 4.83919   2
   0  12  -3 2.61826 2.65615   4
   0  12  -3 3.45644 2.93459   3
   0 -12   3 7.45046 4.54921   6
   0 -12   3 8.36639 3.84090   8
   0 -12   3 9.99877 4.39100   3
   0 -12   3 20.6007 6.82054   9
   0 -12   3 13.1218 6.48033   2
  -1  12  -3 1.73801 3.07877   6
  -1  12  -3 5.07952 3.71602   3
  -1  12  -3 3.41359 2.84437   4
   1 -12   3 4.24993 4.17687   8
   1 -12   3 11.9631 6.16464   2
   1 -12   3 4.88064 5.04294   6
  -2  12  -3 97.8912 12.4885   3
  -2  12  -3 101.775 13.6258   6
  -2  12  -3 110.645 11.8014   4
   2 -12   3 128.830 19.1759   2
   2 -12   3 127.740 16.2216   6
   2 -12   3 116.727 15.5825   8
  -3  12  -3 -0.5391 3.97181   6
  -3  12  -3 -0.5359 3.67001   4
  -3  12  -3 0.69441 3.90926   3
   3 -12   3 4.48591 5.12960   6
   3 -12   3 9.96517 6.58014   2
   3 -12   3 5.63903 5.10430   8
  -4  12  -3 2.73226 4.73854   6
  -4  12  -3 6.53232 4.98244   3
   4 -12   3 19.1917 6.13386   8
   4 -12   3 16.8299 7.81403   2
   4 -12   3 2.93778 5.51141   6
   8  11  -3 0.08783 4.38856   7
   8  11  -3 -2.4493 6.64190   1
  -8 -11   3 3.90383 4.87453   7
  -8 -11   3 4.31368 5.05989   3
  -8 -11   3 8.42385 5.48323   4
   7  11  -3 36.8221 8.93425   1
   7  11  -3 31.9919 7.61557   7
  -7 -11   3 35.3226 8.10636   4
  -7 -11   3 37.1459 8.82153   7
  -7 -11   3 29.3479 8.61615   3
   6  11  -3 -7.2951 3.34715   1
   6  11  -3 0.52020 3.49625   7
  -6 -11   3 1.64016 4.19391   7
  -6 -11   3 0.20617 2.53568   3
  -6 -11   3 0.22630 3.47515   4
   5  11  -3 57.8995 8.98637   7
   5  11  -3 52.6512 9.23483   1
  -5 -11   3 57.3218 8.92963   6
  -5 -11   3 50.8821 8.64331   4
  -5 -11   3 51.9698 9.21265   7
  -5 -11   3 44.9152 8.80062   3
   4  11  -3 9.22145 4.76503   1
   4  11  -3 11.6771 3.87842   4
   4  11  -3 11.6270 4.31028   7
  -4 -11   3 8.33410 4.34919   4
  -4 -11   3 14.3045 4.90428   6
  -4 -11   3 11.2211 4.62282   7
  -4 -11   3 8.50134 4.76352   3
   3  11  -3 -0.5004 2.00220   4
   3  11  -3 -3.9188 3.11593   1
   3  11  -3 7.71843 3.72385   7
  -3 -11   3 2.14366 3.12933   6
  -3 -11   3 -1.9116 2.63496   2
  -3 -11   3 5.77054 4.84175   9
  -3 -11   3 0.99917 3.07822   3
  -3 -11   3 0.42184 2.63899   4
   2  11  -3 522.297 21.0584   1
   2  11  -3 492.379 21.7960   4
  -2 -11   3 527.754 27.4221   9
  -2 -11   3 506.746 24.5020   6
  -2 -11   3 467.666 23.3890   3
  -2 -11   3 533.601 26.7075   2
  -2 -11   3 511.843 22.8750   4
   1  11  -3 1.41469 2.81544   3
   1  11  -3 7.43620 3.20793   7
   1  11  -3 3.31584 2.82279   4
  -1 -11   3 6.49516 3.35823   8
  -1 -11   3 4.44226 3.25752   4
  -1 -11   3 3.02212 3.82936   6
  -1 -11   3 4.72016 4.65657   2
  -1 -11   3 15.6516 5.40007   9
  -1 -11   3 0.21604 2.24571   3
   0  11  -3 526.365 20.5734   7
   0  11  -3 497.691 22.8392   3
   0  11  -3 510.898 21.9190   4
   0 -11   3 525.095 24.2223   3
   0 -11   3 534.388 25.8665   6
   0 -11   3 516.824 29.1621   2
   0 -11   3 464.043 28.7056   9
   0 -11   3 491.320 23.8362   8
  -1  11  -3 -1.2387 1.83721   4
  -1  11  -3 2.57891 2.93574   3
  -1  11  -3 3.21821 2.84739   6
   1 -11   3 5.02219 5.02862   2
   1 -11   3 -3.4298 2.93131   3
   1 -11   3 4.65084 4.43473   6
   1 -11   3 1.18555 3.33748   8
   1 -11   3 12.8619 5.66443   9
  -2  11  -3 7.08620 4.03132   3
  -2  11  -3 4.52081 3.06765   4
  -2  11  -3 1.89522 3.48359   6
   2 -11   3 6.85135 4.85674   6
   2 -11   3 9.16959 4.50010   8
   2 -11   3 12.4941 6.19327   2
  -3  11  -3 36.8400 7.79001   3
  -3  11  -3 25.9173 6.04973   4
  -3  11  -3 35.1695 8.31487   6
   3 -11   3 62.6301 11.0413   6
   3 -11   3 56.3712 10.4623   8
   3 -11   3 75.6083 14.6968   2
  -4  11  -3 13.0931 5.70666   3
  -4  11  -3 11.7149 5.44848   6
   4 -11   3 24.5752 7.58648   6
   4 -11   3 40.2617 11.2097   2
   4 -11   3 19.3197 7.31274   8
  -5  11  -3 -1.9964 4.43281   6
  -5  11  -3 4.32082 4.52501   3
   5 -11   3 19.0927 6.50185   8
   5 -11   3 13.8695 7.61284   2
   9  10  -3 11.6645 8.49954   5
   9  10  -3 5.17023 5.18124   7
  -9 -10   3 15.2369 6.94115   3
  -9 -10   3 16.1888 6.89750   4
   8  10  -3 54.6776 9.81694   7
   8  10  -3 27.0673 8.81303   1
   8  10  -3 60.1518 13.3017   5
  -8 -10   3 67.3200 11.1126   4
  -8 -10   3 61.1643 11.4811   3
  -8 -10   3 49.1523 10.0779   7
   7  10  -3 -0.5835 3.21752   7
   7  10  -3 -4.0528 6.19734   5
   7  10  -3 -10.370 3.66894   1
  -7 -10   3 -0.6632 4.05779   3
  -7 -10   3 -2.3196 3.41426   7
  -7 -10   3 -2.1802 2.92732   4
   6  10  -3 172.562 13.7146   7
   6  10  -3 173.436 15.6102   5
   6  10  -3 206.113 15.0771   1
  -6 -10   3 190.449 14.9800   3
  -6 -10   3 196.294 14.1324   4
  -6 -10   3 211.665 13.9111   6
  -6 -10   3 172.732 13.9992   7
   5  10  -3 0.64878 5.42662   5
   5  10  -3 1.50203 3.21154   7
   5  10  -3 2.48635 4.20665   1
  -5 -10   3 -0.4182 2.43087   4
  -5 -10   3 7.92405 4.03985   7
  -5 -10   3 7.05282 4.09301   6
  -5 -10   3 1.70493 3.62987   3
   4  10  -3 49.7042 7.83742   5
   4  10  -3 45.1407 7.35384   1
   4  10  -3 47.0690 7.37843   7
  -4 -10   3 53.8052 8.20916   6
  -4 -10   3 55.5818 8.19151   4
  -4 -10   3 69.8275 9.89657   7
  -4 -10   3 58.3836 9.16440   3
   3  10  -3 5.97973 3.10079   4
   3  10  -3 3.77651 3.49298   1
   3  10  -3 8.78911 3.78259   7
  -3 -10   3 6.26295 3.54254   3
  -3 -10   3 5.50379 2.93454   4
  -3 -10   3 8.49628 3.83802   7
  -3 -10   3 4.66629 2.78166   9
  -3 -10   3 13.7820 4.67606   6
  -3 -10   3 4.70634 3.61548   2
   2  10  -3 -0.4414 1.92322   4
   2  10  -3 0.53679 2.11494   7
   2  10  -3 6.27529 3.31463   1
  -2 -10   3 2.46313 3.10455   9
  -2 -10   3 7.26022 3.82810   6
  -2 -10   3 0.62758 1.96993   3
  -2 -10   3 3.39785 2.65076   4
  -2 -10   3 3.74305 3.48702   2
   1  10  -3 62.1910 6.58463   1
   1  10  -3 49.6460 7.18480   3
   1  10  -3 58.5334 7.25641   7
   1  10  -3 67.8082 7.74337   4
  -1 -10   3 49.7542 8.43722   6
  -1 -10   3 56.4681 10.1601   2
  -1 -10   3 53.7969 7.61889   4
  -1 -10   3 67.2444 6.77978   8
  -1 -10   3 70.2272 11.4382   9
  -1 -10   3 56.6735 8.48319   3
   0  10  -3 -0.4736 1.96747   7
   0  10  -3 1.61374 1.79980   4
   0  10  -3 -0.7335 1.87472   3
   0 -10   3 -1.1121 2.08084   8
   0 -10   3 3.09322 3.80721   2
   0 -10   3 -1.2469 3.00769   6
   0 -10   3 2.15554 2.94446   3
   0 -10   3 6.17265 3.61925   9
  -1  10  -3 72.0525 8.62904   4
  -1  10  -3 82.6113 9.98511   3
   1 -10   3 91.2420 11.7221   8
   1 -10   3 79.0756 10.5764   3
   1 -10   3 85.5308 14.4211   2
   1 -10   3 74.1990 10.9860   6
   1 -10   3 92.7244 14.2744   9
  -2  10  -3 36.4701 6.89694   3
  -2  10  -3 51.4387 7.48635   4
  -2  10  -3 47.3554 8.39851   6
   2 -10   3 45.4016 10.3165   9
   2 -10   3 49.7257 11.6609   2
   2 -10   3 57.2332 10.3805   8
   2 -10   3 27.6273 7.58283   6
  -3  10  -3 26.2703 5.63304   4
  -3  10  -3 18.8910 5.98625   6
  -3  10  -3 23.3773 6.11805   3
   3 -10   3 29.3091 7.66809   8
   3 -10   3 50.0148 9.56318   6
   3 -10   3 27.3732 8.45902   2
  -4  10  -3 10.8303 4.90144   3
  -4  10  -3 8.44927 4.16162   4
  -4  10  -3 11.3413 5.48246   6
   4 -10   3 8.68666 5.47670   6
   4 -10   3 21.9670 6.89023   8
   4 -10   3 17.2140 7.07148   2
  -5  10  -3 86.3454 12.7697   6
  -5  10  -3 69.8252 11.2234   3
   5 -10   3 63.6283 12.0774   8
   5 -10   3 86.9718 16.5460   2
  -6  10  -3 52.9820 10.8916   6
   9   9  -3 3.61901 4.79283   7
   9   9  -3 13.4526 9.12091   5
   9   9  -3 0.73636 6.65607   1
  -9  -9   3 10.4052 5.89295   4
  -9  -9   3 3.36825 5.06915   3
  -9  -9   3 6.37400 6.04487   7
   8   9  -3 133.120 15.8949   1
   8   9  -3 178.180 14.3144   7
   8   9  -3 170.988 19.8812   5
  -8  -9   3 135.927 16.1484   3
  -8  -9   3 160.145 14.3922   7
  -8  -9   3 190.992 14.7335   4
   7   9  -3 46.2644 9.37969   1
   7   9  -3 46.6899 8.92913   7
   7   9  -3 47.5189 10.8613   5
  -7  -9   3 46.0044 9.16592   7
  -7  -9   3 60.1191 10.0621   3
  -7  -9   3 48.9997 8.50377   4
   6   9  -3 -0.7653 2.42226   7
   6   9  -3 -9.4494 5.53283   5
   6   9  -3 1.13868 4.40335   1
  -6  -9   3 -1.6691 3.01723   7
  -6  -9   3 -1.6773 1.62994   4
  -6  -9   3 4.16814 3.32995   6
  -6  -9   3 1.63481 2.65247   3
   5   9  -3 11.5935 5.27483   1
   5   9  -3 17.9009 6.43745   5
   5   9  -3 23.8478 5.66353   7
  -5  -9   3 20.9344 5.92845   3
  -5  -9   3 23.1737 5.44350   6
  -5  -9   3 10.8116 3.89043   4
  -5  -9   3 18.9963 5.54136   7
   4   9  -3 0.43722 2.63331   7
   4   9  -3 8.09591 4.02722   1
   4   9  -3 -3.3722 3.85006   5
  -4  -9   3 3.07469 3.23537   3
  -4  -9   3 6.38324 3.15000   4
  -4  -9   3 2.52400 3.01984   7
  -4  -9   3 3.92221 3.00158   6
   3   9  -3 257.568 13.8400   1
   3   9  -3 273.194 14.3379   7
   3   9  -3 262.423 13.5625   4
   3   9  -3 262.389 12.8800   5
  -3  -9   3 252.953 14.9275   3
  -3  -9   3 276.607 14.9702   6
  -3  -9   3 261.043 14.6454   2
  -3  -9   3 245.838 14.5748   7
  -3  -9   3 255.275 15.1530   9
  -3  -9   3 267.981 14.4005   4
   2   9  -3 63.9305 7.27811   4
   2   9  -3 50.3057 6.64075   7
   2   9  -3 61.7455 5.20160   5
   2   9  -3 55.0840 6.58467   1
  -2  -9   3 63.0284 9.15094   2
  -2  -9   3 52.0481 7.56920   3
  -2  -9   3 62.2801 7.99572   4
  -2  -9   3 69.0987 5.68770   8
  -2  -9   3 46.5398 8.30596   9
  -2  -9   3 66.4860 8.46178   6
   1   9  -3 20.2866 3.10255   5
   1   9  -3 24.3718 4.48961   7
   1   9  -3 15.3583 3.64266   4
   1   9  -3 20.4997 3.92200   1
  -1  -9   3 17.9863 5.06211   6
  -1  -9   3 8.63716 4.52215   2
  -1  -9   3 16.4805 5.61637   9
  -1  -9   3 18.5725 4.23656   4
  -1  -9   3 12.1670 3.42886   8
  -1  -9   3 15.6930 4.60995   3
  -1  -9   3 11.3572 3.31395   5
   0   9  -3 550.422 21.6589   3
   0   9  -3 505.268 19.0420   7
   0   9  -3 471.136 19.7643   4
   0  -9   3 473.795 26.6062   9
   0  -9   3 454.116 22.2717   6
   0  -9   3 496.823 26.1021   2
   0  -9   3 499.850 21.7495   3
   0  -9   3 511.190 22.1095   8
  -1   9  -3 -0.5879 1.88591   4
  -1   9  -3 3.07562 2.09408   7
  -1   9  -3 -0.2237 1.99996   3
   1  -9   3 -0.3025 1.96871   3
   1  -9   3 6.76756 4.73277   9
   1  -9   3 2.48490 3.40187   6
   1  -9   3 0.42918 3.97996   2
   1  -9   3 0.76486 2.54991   8
  -2   9  -3 163.977 10.6536   4
  -2   9  -3 171.470 11.6600   3
  -2   9  -3 169.022 12.6501   6
   2  -9   3 145.779 18.4753   2
   2  -9   3 199.645 17.3938   9
   2  -9   3 156.185 13.1893   8
   2  -9   3 149.543 12.3557   6
  -3   9  -3 17.8331 5.54360   6
  -3   9  -3 25.1413 6.34195   3
  -3   9  -3 16.6370 4.39886   4
   3  -9   3 15.5428 6.23775   8
   3  -9   3 21.1873 5.99636   6
   3  -9   3 29.4569 8.23640   9
   3  -9   3 29.6167 8.49479   2
  -4   9  -3 16.5915 5.40521   6
  -4   9  -3 3.68798 3.68661   3
  -4   9  -3 7.85030 3.57276   4
   4  -9   3 24.0916 8.14669   2
   4  -9   3 10.4918 5.21232   8
   4  -9   3 21.2407 6.63015   6
  -5   9  -3 75.0732 9.62996   4
  -5   9  -3 58.0724 10.0688   6
  -5   9  -3 87.7366 11.7829   3
   5  -9   3 62.7078 12.0637   8
   5  -9   3 86.4544 15.7431   2
  -6   9  -3 -1.5469 4.64263   6
  -6   9  -3 0.04905 2.80342   3
   6  -9   3 14.5579 6.03033   8
   6  -9   3 16.8656 6.86458   2
   9   8  -3 92.3894 12.6823   7
   9   8  -3 78.8728 13.4330   1
   9   8  -3 80.1565 15.2798   5
  -9  -8   3 77.3258 12.0235   7
  -9  -8   3 68.1378 11.1089   4
  -9  -8   3 84.4246 13.2817   3
   8   8  -3 13.0284 5.47707   7
   8   8  -3 20.1231 8.08579   1
   8   8  -3 12.4371 8.10906   5
  -8  -8   3 14.9453 5.81570   7
  -8  -8   3 17.1337 5.85954   4
  -8  -8   3 6.22486 5.58762   3
   7   8  -3 17.7938 8.55468   5
   7   8  -3 29.9477 7.10927   7
   7   8  -3 9.53966 5.51143   1
  -7  -8   3 29.7075 7.04179   7
  -7  -8   3 24.4546 6.46271   4
  -7  -8   3 25.1724 6.65390   3
   6   8  -3 71.4260 11.5974   5
   6   8  -3 77.0466 9.99464   7
   6   8  -3 65.7918 9.77325   1
  -6  -8   3 91.1662 10.7259   4
  -6  -8   3 64.6870 9.76742   3
  -6  -8   3 77.6685 9.41989   6
  -6  -8   3 69.9773 9.75009   7
   5   8  -3 286.293 17.1272   5
   5   8  -3 252.202 15.0183   7
   5   8  -3 257.332 15.4502   1
  -5  -8   3 239.438 14.1282   6
  -5  -8   3 247.246 15.4435   3
  -5  -8   3 292.474 16.4446   7
  -5  -8   3 279.305 15.2648   4
   4   8  -3 0.84045 2.34123   7
   4   8  -3 -0.6457 2.03788   1
   4   8  -3 8.70297 4.97674   5
  -4  -8   3 3.75183 2.57474   7
  -4  -8   3 2.19065 2.65670   6
  -4  -8   3 0.95342 1.86924   4
  -4  -8   3 1.15612 2.63621   3
   3   8  -3 98.2833 8.00563   1
   3   8  -3 89.3349 8.33193   9
   3   8  -3 92.2942 7.38420   5
   3   8  -3 84.2868 7.52147   7
  -3  -8   3 101.587 7.81030   4
  -3  -8   3 105.801 8.41113   6
  -3  -8   3 112.010 8.96324   7
  -3  -8   3 100.774 8.54620   3
  -3  -8   3 126.084 9.18021   9
  -3  -8   3 100.406 7.98117   2
   2   8  -3 179.905 10.3636   7
   2   8  -3 175.210 9.87138   1
   2   8  -3 178.599 10.0482   4
   2   8  -3 187.573 8.87238   5
  -2  -8   3 179.247 10.9085   7
  -2  -8   3 171.786 8.66309   8
  -2  -8   3 187.892 11.3071   3
  -2  -8   3 177.433 11.9604   2
  -2  -8   3 193.351 11.5411   6
  -2  -8   3 159.054 9.99222   4
  -2  -8   3 174.444 12.4006   9
   1   8  -3 69.4996 4.62690   5
   1   8  -3 86.8147 6.40338   7
   1   8  -3 74.4104 5.75321   1
   1   8  -3 79.7430 6.14762   4
  -1  -8   3 68.8441 8.42504   6
  -1  -8   3 80.0553 5.43164   5
  -1  -8   3 72.5690 7.72587   4
  -1  -8   3 69.3519 9.95078   2
  -1  -8   3 78.8041 6.30774   8
  -1  -8   3 85.9696 11.1827   9
  -1  -8   3 73.6425 8.38647   3
   0   8  -3 0.63047 1.63967   4
   0   8  -3 -1.5182 1.42883   1
   0   8  -3 -0.9951 1.19312   7
   0   8  -3 -2.3528 1.24955   3
   0  -8   3 0.87574 1.85776   8
   0  -8   3 -0.0116 2.10487   9
   0  -8   3 2.29838 2.30029   3
   0  -8   3 -4.8991 2.08369   2
   0  -8   3 1.33260 1.47441   5
   0  -8   3 -1.3052 1.88552   6
  -1   8  -3 294.181 12.2980   7
  -1   8  -3 277.990 13.6592   4
  -1   8  -3 293.148 14.7035   3
   1  -8   3 275.587 18.5843   2
   1  -8   3 347.679 21.4804   9
   1  -8   3 272.053 15.8557   8
   1  -8   3 301.096 15.3790   3
   1  -8   3 289.383 13.2905   5
   1  -8   3 317.749 16.8174   6
  -2   8  -3 23.3620 4.65908   4
  -2   8  -3 29.3261 5.42903   3
  -2   8  -3 13.8677 4.44080   6
   2  -8   3 25.1642 5.97594   6
   2  -8   3 18.0175 4.32107   5
   2  -8   3 29.2378 6.78045   8
   2  -8   3 39.0508 9.11107   2
   2  -8   3 36.2113 8.69619   9
  -3   8  -3 9.38557 3.30884   4
  -3   8  -3 8.40769 3.91704   3
  -3   8  -3 3.89465 3.52458   6
   3  -8   3 11.2006 4.73983   8
   3  -8   3 6.02098 4.54116   2
   3  -8   3 8.95494 4.12116   6
   3  -8   3 7.81784 3.25839   5
   3  -8   3 14.7767 5.77600   9
  -4   8  -3 97.3718 8.36857   4
  -4   8  -3 77.0228 10.5982   6
  -4   8  -3 69.4634 9.44919   3
   4  -8   3 93.7160 18.3135   9
   4  -8   3 70.4470 9.61275   5
   4  -8   3 90.4117 11.7855   6
   4  -8   3 94.2232 15.1379   2
   4  -8   3 85.3468 13.0273   8
  -5   8  -3 124.289 11.6197   6
  -5   8  -3 93.8120 12.2568   3
  -5   8  -3 102.307 10.9066   4
   5  -8   3 98.1976 14.4203   8
   5  -8   3 102.998 16.8315   2
  -6   8  -3 13.7600 5.78885   3
  -6   8  -3 8.54896 5.19478   6
   6  -8   3 25.0302 8.46503   2
   6  -8   3 17.2033 6.09082   8
  -7   8  -3 -0.0038 4.37341   6
   7  -8   3 17.7179 7.61888   2
   9   7  -3 13.6487 8.25022   1
   9   7  -3 26.0447 10.3949   5
  -9  -7   3 16.3953 6.55919   4
  -9  -7   3 24.9381 7.53469   3
   8   7  -3 17.2378 7.53954   1
   8   7  -3 23.2496 9.40999   5
   8   7  -3 19.7968 5.74359   7
  -8  -7   3 14.3386 5.70156   7
  -8  -7   3 21.8872 6.13909   4
  -8  -7   3 24.4329 7.35757   3
   7   7  -3 -3.5738 3.12298   1
   7   7  -3 -3.5892 2.72244   7
   7   7  -3 -1.4007 5.51275   5
  -7  -7   3 2.10064 3.18867   4
  -7  -7   3 -1.7629 3.04698   3
  -7  -7   3 -0.5159 2.92473   7
   6   7  -3 147.170 11.2024   7
   6   7  -3 142.588 13.8250   5
   6   7  -3 113.452 12.5654   1
  -6  -7   3 147.261 11.6065   7
  -6  -7   3 124.986 10.8364   3
  -6  -7   3 147.791 11.0209   6
  -6  -7   3 158.804 11.4891   4
   5   7  -3 74.4184 9.33414   1
   5   7  -3 82.8147 10.8295   5
   5   7  -3 68.0395 8.56267   7
  -5  -7   3 70.5707 8.51511   4
  -5  -7   3 66.0350 8.86050   3
  -5  -7   3 76.9837 9.64646   7
  -5  -7   3 71.0777 8.58843   6
   4   7  -3 18.5614 5.44962   5
   4   7  -3 20.2256 4.70386   7
   4   7  -3 33.4259 6.02836   1
  -4  -7   3 20.4971 3.39178   9
  -4  -7   3 16.6336 4.35173   7
  -4  -7   3 16.2653 4.42425   6
  -4  -7   3 22.6211 4.60983   4
  -4  -7   3 15.2739 4.62645   3
   3   7  -3 45.2064 5.99839   5
   3   7  -3 39.9261 5.57891   9
   3   7  -3 34.7693 5.45140   1
   3   7  -3 38.6660 5.79314   7
   3   7  -3 40.5036 2.70557   8
  -3  -7   3 42.4532 6.08968   6
  -3  -7   3 42.7030 5.76861   2
  -3  -7   3 37.7324 5.97931   3
  -3  -7   3 35.3988 5.26241   9
  -3  -7   3 45.4984 6.09176   4
  -3  -7   3 40.8166 6.13481   7
   2   7  -3 -0.0982 1.06753   4
   2   7  -3 4.47170 2.40449   1
   2   7  -3 0.42521 1.65868   5
   2   7  -3 -4.9166 2.67781   9
   2   7  -3 -0.0293 1.16889   7
  -2  -7   3 -0.0158 1.95689   3
  -2  -7   3 -2.2876 1.41021   6
  -2  -7   3 -3.5145 1.71055   2
  -2  -7   3 -2.0571 1.67814   9
  -2  -7   3 0.76734 1.97917   7
  -2  -7   3 1.25225 1.17731   8
  -2  -7   3 -0.1393 1.51822   4
   1   7  -3 242.425 11.3600   4
   1   7  -3 239.820 9.36664   5
   1   7  -3 245.033 11.3470   7
   1   7  -3 252.724 10.7982   1
  -1  -7   3 237.794 11.1212   8
  -1  -7   3 233.634 14.0347   2
  -1  -7   3 250.882 14.9594   9
  -1  -7   3 259.654 10.0898   5
  -1  -7   3 264.397 12.1020   4
  -1  -7   3 223.924 12.5439   6
  -1  -7   3 232.015 12.3501   3
   0   7  -3 208.769 10.7942   3
   0   7  -3 191.297 9.95801   4
   0   7  -3 182.342 9.14902   7
   0   7  -3 208.184 8.50722   1
   0  -7   3 191.526 11.6222   6
   0  -7   3 211.301 14.0065   2
   0  -7   3 213.609 11.3799   8
   0  -7   3 191.233 8.90202   5
   0  -7   3 228.976 11.7560   3
   0  -7   3 200.064 14.0791   9
  -1   7  -3 16.5559 3.50863   4
  -1   7  -3 22.0316 2.14009   1
  -1   7  -3 19.3709 3.14133   7
  -1   7  -3 18.3468 4.06599   3
   1  -7   3 21.0487 4.94784   8
   1  -7   3 21.9760 3.86643   5
   1  -7   3 19.7659 4.44726   3
   1  -7   3 28.5034 7.40785   9
   1  -7   3 13.8884 5.46228   2
   1  -7   3 16.2549 4.46577   6
  -2   7  -3 10.0177 3.17681   3
  -2   7  -3 4.39771 2.40103   4
  -2   7  -3 8.07470 2.27361   7
  -2   7  -3 9.75014 3.59321   6
   2  -7   3 8.35161 5.18775   2
   2  -7   3 12.0581 5.55293   9
   2  -7   3 3.41740 3.68023   8
   2  -7   3 9.64715 3.20703   5
   2  -7   3 11.3782 3.93789   6
  -3   7  -3 82.9793 6.92722   4
  -3   7  -3 63.6995 8.61731   6
  -3   7  -3 60.8177 8.01265   3
   3  -7   3 55.3470 8.55870   6
   3  -7   3 44.1712 9.72113   2
   3  -7   3 68.7652 8.53870   5
   3  -7   3 52.8797 9.33142   8
   3  -7   3 87.2179 13.1745   9
  -4   7  -3 14.3736 4.45175   6
  -4   7  -3 18.6501 4.56593   4
  -4   7  -3 10.8621 4.24410   3
   4  -7   3 11.0190 5.59506   8
   4  -7   3 12.6679 5.05892   6
   4  -7   3 9.90591 5.73884   2
   4  -7   3 26.3296 7.29627   9
   4  -7   3 16.0155 4.64854   5
  -5   7  -3 2.82064 3.63032   3
  -5   7  -3 2.96687 2.98771   4
  -5   7  -3 3.13002 3.44426   6
   5  -7   3 6.76372 4.79879   8
   5  -7   3 4.67437 2.66190   5
   5  -7   3 15.2519 5.85589   2
  -6   7  -3 49.7966 9.16717   3
  -6   7  -3 67.2156 9.03319   4
  -6   7  -3 55.2350 9.67715   6
   6  -7   3 79.9282 13.9425   2
   6  -7   3 64.7249 10.3183   5
   6  -7   3 74.8162 12.7575   8
  -7   7  -3 71.4410 11.4882   6
  -7   7  -3 58.4250 10.3769   3
   7  -7   3 81.3985 15.0869   5
   7  -7   3 84.5206 14.0930   8
   7  -7   3 91.4185 16.0491   2
   9   6  -3 5.16850 7.33142   5
   9   6  -3 -7.8525 4.78243   1
  -9  -6   3 11.9729 5.21945   4
  -9  -6   3 4.39245 5.36268   3
   8   6  -3 8.01906 7.41623   5
   8   6  -3 5.97616 4.07314   7
   8   6  -3 -7.3165 2.87605   1
  -8  -6   3 8.04263 4.55641   7
  -8  -6   3 9.74732 4.42257   4
  -8  -6   3 9.56666 5.75689   3
   7   6  -3 -0.7841 5.60012   5
   7   6  -3 5.10573 4.17942   7
   7   6  -3 2.33209 5.08250   1
  -7  -6   3 7.74340 3.48174   4
  -7  -6   3 4.33166 5.06249   6
  -7  -6   3 4.53939 3.65555   7
  -7  -6   3 0.53671 3.50989   3
   6   6  -3 680.668 30.9954   5
   6   6  -3 681.870 27.6723   7
   6   6  -3 675.373 28.3293   1
  -6  -6   3 708.639 27.8591   4
  -6  -6   3 704.061 28.6687   7
  -6  -6   3 701.407 28.8417   3
  -6  -6   3 675.634 26.8643   6
   5   6  -3 91.9797 7.93822   7
   5   6  -3 86.0349 9.61148   1
   5   6  -3 100.347 11.8878   5
  -5  -6   3 76.0571 8.50391   4
  -5  -6   3 88.3436 7.79818   6
  -5  -6   3 84.9693 9.86625   3
  -5  -6   3 94.8443 10.1321   7
   4   6  -3 83.6652 9.41165   5
   4   6  -3 79.1887 6.97435   7
   4   6  -3 71.2775 3.88028   9
   4   6  -3 69.6411 8.13048   1
  -4  -6   3 61.0277 7.21511   4
  -4  -6   3 66.7684 4.32750   9
  -4  -6   3 75.5407 8.58747   7
  -4  -6   3 85.9521 7.50594   3
   3   6  -3 -1.5998 0.95399   7
   3   6  -3 -0.6780 2.82486   5
   3   6  -3 -1.9294 1.07519   8
   3   6  -3 1.71294 2.43108   1
   3   6  -3 -1.7291 1.95113   9
  -3  -6   3 0.63917 1.31786   4
  -3  -6   3 1.04683 1.49986   9
  -3  -6   3 1.83435 1.51997   2
  -3  -6   3 2.22343 2.18773   6
  -3  -6   3 0.47019 1.85732   3
  -3  -6   3 2.59216 1.93932   7
   2   6  -3 256.186 11.9415   1
   2   6  -3 284.896 13.5015   9
   2   6  -3 263.543 9.23733   8
   2   6  -3 278.902 12.5979   7
   2   6  -3 282.408 11.2838   5
  -2  -6   3 283.685 13.1873   3
  -2  -6   3 286.629 13.3808   2
  -2  -6   3 292.695 13.2217   7
  -2  -6   3 259.175 12.6852   6
  -2  -6   3 289.221 12.6170   4
  -2  -6   3 277.734 9.88295   8
  -2  -6   3 278.742 13.7384   9
   1   6  -3 82.6758 5.52549   1
   1   6  -3 87.1307 4.45034   5
   1   6  -3 86.8302 5.84980   7
   1   6  -3 89.9946 5.85088   4
   1   6  -3 71.7184 7.64547   9
  -1  -6   3 89.4988 5.54682   8
  -1  -6   3 86.6990 6.73880   6
  -1  -6   3 93.2356 6.26102   4
  -1  -6   3 82.8973 4.80600   5
  -1  -6   3 92.6365 6.73279   3
  -1  -6   3 88.8579 8.00858   9
  -1  -6   3 74.9254 7.25499   2
   0   6  -3 0.97601 1.42968   3
   0   6  -3 -0.3210 0.72186   4
   0   6  -3 0.20130 1.18559   7
   0   6  -3 -0.2992 1.13054   1
   0  -6   3 -0.5973 1.00430   3
   0  -6   3 -2.8374 1.03114   6
   0  -6   3 -1.9283 1.70436   2
   0  -6   3 -1.4802 1.93923   9
   0  -6   3 -0.3414 0.80002   5
   0  -6   3 -1.7775 0.95253   4
   0  -6   3 -0.0697 1.26925   8
  -1   6  -3 1747.98 46.7088   1
  -1   6  -3 1717.38 51.3431   4
  -1   6  -3 1769.39 49.6377   7
  -1   6  -3 1647.24 51.9911   3
   1  -6   3 1812.91 54.8262   8
   1  -6   3 1798.61 53.2321   3
   1  -6   3 1819.96 58.5753   2
   1  -6   3 1625.92 53.6831   6
   1  -6   3 1655.38 58.5791   9
  -2   6  -3 194.262 11.4029   6
  -2   6  -3 199.062 10.1728   4
  -2   6  -3 174.549 8.21459   7
  -2   6  -3 191.295 10.7289   3
   2  -6   3 195.768 13.0036   8
   2  -6   3 199.377 12.1052   6
   2  -6   3 195.553 15.2285   9
   2  -6   3 212.387 15.0455   2
   2  -6   3 194.950 10.4058   5
  -3   6  -3 1596.31 51.2228   6
  -3   6  -3 1558.07 50.3337   3
  -3   6  -3 1549.89 48.5513   4
   3  -6   3 1602.69 52.3341   6
   3  -6   3 1616.51 57.7988   2
   3  -6   3 1488.39 49.8110   5
   3  -6   3 1609.49 54.9355   8
  -4   6  -3 3.26879 2.44170   4
  -4   6  -3 2.92688 2.78712   6
  -4   6  -3 3.57421 2.38173   3
   4  -6   3 15.9273 5.43165   9
   4  -6   3 8.23704 5.20314   2
   4  -6   3 6.89796 3.08860   5
   4  -6   3 8.70890 3.68031   6
   4  -6   3 14.9104 5.80894   8
  -5   6  -3 11.5075 4.23111   6
  -5   6  -3 4.21640 4.03269   9
  -5   6  -3 5.82249 4.03333   3
  -5   6  -3 3.69103 3.12030   4
   5  -6   3 12.6481 5.36159   2
   5  -6   3 12.7771 5.00074   5
   5  -6   3 12.4139 5.62959   8
   5  -6   3 18.5727 5.68938   9
  -6   6  -3 7.15025 3.31651   4
  -6   6  -3 -0.1000 3.54226   6
  -6   6  -3 2.97727 3.86827   3
   6  -6   3 10.6126 5.55187   8
   6  -6   3 6.36085 4.09549   2
   6  -6   3 10.0694 4.11189   5
  -7   6  -3 96.1212 13.0131   3
  -7   6  -3 96.6413 12.5321   6
   7  -6   3 96.8526 13.5385   5
   7  -6   3 94.5056 14.7393   8
   7  -6   3 93.2993 15.3669   2
   9   5  -3 2.32027 6.97203   5
   9   5  -3 -4.2935 4.74159   1
  -9  -5   3 3.44789 3.67947   4
  -9  -5   3 2.72066 4.01690   3
   8   5  -3 35.9057 7.69571   7
   8   5  -3 27.4013 9.58784   5
   8   5  -3 21.4018 7.42281   1
  -8  -5   3 22.5715 6.09769   7
  -8  -5   3 20.7031 5.62218   4
  -8  -5   3 28.7415 7.94086   3
   7   5  -3 -1.6370 2.86096   7
   7   5  -3 -9.5050 3.45779   1
   7   5  -3 -0.3852 6.20504   5
  -7  -5   3 0.27669 2.64994   4
  -7  -5   3 -0.9100 2.43497   7
  -7  -5   3 -0.4384 3.43768   6
  -7  -5   3 -4.0229 2.95700   3
   6   5  -3 147.329 13.9878   5
   6   5  -3 162.059 10.8656   7
   6   5  -3 149.354 11.7551   1
  -6  -5   3 147.971 10.6855   6
  -6  -5   3 138.252 10.9262   3
  -6  -5   3 166.006 10.9606   4
  -6  -5   3 163.534 11.3765   7
   5   5  -3 1.83296 5.16109   5
   5   5  -3 -1.6365 3.14738   1
   5   5  -3 3.07645 2.35404   7
  -5  -5   3 0.75925 1.61665   4
  -5  -5   3 -1.7859 2.43344   6
  -5  -5   3 0.07871 2.26606   3
  -5  -5   3 2.65948 2.50954   7
   4   5  -3 466.350 14.3240   9
   4   5  -3 512.710 21.2747   5
   4   5  -3 472.601 15.8620   8
   4   5  -3 463.140 19.7496   1
   4   5  -3 493.312 19.6628   7
  -4  -5   3 490.762 20.1313   3
  -4  -5   3 494.516 15.2213   9
  -4  -5   3 486.704 14.9677   2
  -4  -5   3 446.010 19.6246   7
  -4  -5   3 530.820 19.6850   6
  -4  -5   3 478.212 19.2188   4
   3   5  -3 707.253 25.2559   7
   3   5  -3 755.310 25.6753   5
   3   5  -3 717.589 25.3584   1
   3   5  -3 727.250 20.5389   8
   3   5  -3 695.913 22.5342   9
  -3  -5   3 694.138 24.7775   4
  -3  -5   3 749.132 25.2928   6
  -3  -5   3 792.029 26.3218   3
  -3  -5   3 715.174 23.0210   2
  -3  -5   3 735.242 26.0394   7
  -3  -5   3 708.145 23.3720   9
   2   5  -3 427.717 16.3119   7
   2   5  -3 440.314 16.1469   1
   2   5  -3 406.202 12.4343   8
   2   5  -3 439.124 15.2408   5
   2   5  -3 413.261 16.1682   9
  -2  -5   3 419.455 16.7086   9
  -2  -5   3 420.557 16.2937   2
  -2  -5   3 423.146 16.0670   4
  -2  -5   3 427.635 16.8666   3
  -2  -5   3 420.890 16.5123   6
  -2  -5   3 439.156 16.9046   7
   1   5  -3 41.7812 4.46957   7
   1   5  -3 39.5406 5.75718   9
   1   5  -3 37.7965 4.29297   4
   1   5  -3 42.6284 3.59827   1
   1   5  -3 41.7886 2.73974   5
  -1  -5   3 43.7184 4.82563   4
  -1  -5   3 39.6366 4.92190   3
  -1  -5   3 56.7448 6.83010   2
  -1  -5   3 41.3792 5.20336   6
  -1  -5   3 35.0420 5.39204   9
  -1  -5   3 39.4570 3.21606   8
   0   5  -3 528.866 22.4286   9
   0   5  -3 511.803 18.0129   4
   0   5  -3 541.687 17.6717   7
   0   5  -3 531.270 18.7328   3
   0   5  -3 553.998 16.5293   1
   0  -5   3 522.857 18.5576   4
   0  -5   3 510.545 19.6406   6
   0  -5   3 532.148 19.0697   8
   0  -5   3 533.864 19.2408   3
   0  -5   3 496.878 21.4148   2
   0  -5   3 542.290 22.6765   9
   0  -5   3 545.276 16.7284   5
  -1   5  -3 1819.37 53.1178   4
  -1   5  -3 1839.31 48.7593   1
  -1   5  -3 1830.96 53.8811   3
  -1   5  -3 1807.94 51.5265   7
   1  -5   3 1740.81 55.4065   8
   1  -5   3 1822.97 59.8511   9
   1  -5   3 1844.80 59.0318   2
   1  -5   3 1886.65 52.4884   5
   1  -5   3 1888.38 54.6313   3
   1  -5   3 1819.64 55.4308   6
  -2   5  -3 447.361 17.9589   3
  -2   5  -3 454.418 15.2722   7
  -2   5  -3 462.361 17.2407   4
  -2   5  -3 480.460 18.9394   6
   2  -5   3 495.002 17.9297   5
   2  -5   3 448.684 19.1857   6
   2  -5   3 414.774 22.2784   9
   2  -5   3 453.793 22.3094   2
   2  -5   3 454.130 20.4068   8
  -3   5  -3 8.17351 1.82872   7
  -3   5  -3 8.94831 3.12340   6
  -3   5  -3 7.37599 2.64692   4
  -3   5  -3 4.78147 2.53163   3
   3  -5   3 11.5114 3.66952   6
   3  -5   3 8.37987 4.67261   9
   3  -5   3 6.99972 4.52342   8
   3  -5   3 3.08748 3.92800   2
   3  -5   3 4.75442 3.17648   5
  -4   5  -3 49.5870 6.33361   4
  -4   5  -3 41.1398 6.60519   3
  -4   5  -3 48.1613 6.97258   6
   4  -5   3 47.3960 9.37411   9
   4  -5   3 44.6167 7.58603   5
   4  -5   3 61.7898 10.0830   8
   4  -5   3 43.1403 7.26164   6
   4  -5   3 47.9850 9.79616   2
  -5   5  -3 7.12430 3.65219   3
   5  -5   3 8.14436 3.85883   5
   5  -5   3 16.3800 6.10496   8
   5  -5   3 18.5756 6.07650   2
  -6   5  -3 20.4345 5.89934   6
  -6   5  -3 22.8587 6.18944   3
  -6   5  -3 13.7049 6.06371   9
  -6   5  -3 15.9541 4.43009   4
   6  -5   3 24.1024 7.59162   8
   6  -5   3 16.0486 6.24399   2
   6  -5   3 21.4387 6.26352   9
   6  -5   3 25.7807 6.61859   5
  -7   5  -3 84.6503 10.4446   4
  -7   5  -3 76.9067 10.5623   6
  -7   5  -3 81.4159 11.6532   3
   7  -5   3 83.0311 12.5472   5
   7  -5   3 63.8740 12.3531   8
   7  -5   3 87.5380 14.0092   2
  -8   5  -3 10.4865 5.98161   3
   8  -5   3 31.4883 8.51245   8
   8  -5   3 25.5425 6.69315   5
   9   4  -3 25.3064 9.66053   5
   9   4  -3 25.6002 8.24147   1
  -9  -4   3 28.0313 8.13734   3
  -9  -4   3 19.5122 6.09512   4
   8   4  -3 20.8385 6.97446   1
   8   4  -3 16.0718 8.39538   5
  -8  -4   3 13.8000 6.14490   3
  -8  -4   3 20.6381 5.74361   4
   7   4  -3 28.3524 7.26957   1
   7   4  -3 36.1133 9.79489   5
   7   4  -3 26.4933 5.72144   7
  -7  -4   3 26.7999 7.04017   3
  -7  -4   3 22.3026 5.50070   7
  -7  -4   3 21.5286 5.44073   4
  -7  -4   3 22.5682 6.42625   6
   6   4  -3 15.7591 4.12581   7
   6   4  -3 33.7904 6.53331   1
   6   4  -3 26.1611 8.31574   5
  -6  -4   3 28.5821 5.48413   4
  -6  -4   3 15.3668 4.45503   7
  -6  -4   3 21.1008 5.31513   6
  -6  -4   3 27.8281 6.25743   3
   5   4  -3 130.299 8.06172   8
   5   4  -3 115.174 11.3901   5
   5   4  -3 110.620 8.18097   7
   5   4  -3 125.435 9.66634   1
  -5  -4   3 130.813 9.66250   3
  -5  -4   3 109.545 8.18043   4
  -5  -4   3 125.412 9.11032   7
  -5  -4   3 137.263 9.30976   6
   4   4  -3 4.20183 2.98316   1
   4   4  -3 1.55708 1.82697   8
   4   4  -3 1.17563 1.72948   7
   4   4  -3 2.88014 4.10626   5
   4   4  -3 3.58121 1.04864   9
  -4  -4   3 6.18268 2.54503   3
  -4  -4   3 5.07984 1.64837   9
  -4  -4   3 3.31337 1.98748   7
  -4  -4   3 5.81322 1.68907   2
  -4  -4   3 5.64833 2.17960   4
  -4  -4   3 2.91039 2.68265   6
  -4  -4   3 3.86622 1.17160   9
   3   4  -3 23.9464 2.22965   9
   3   4  -3 24.2674 3.97234   7
   3   4  -3 22.8184 2.28123   8
   3   4  -3 23.8228 4.83288   5
   3   4  -3 23.3796 4.13680   1
  -3  -4   3 26.3597 4.14915   6
  -3  -4   3 22.0379 3.56662   4
  -3  -4   3 24.2691 3.15489   9
  -3  -4   3 23.0489 3.06109   2
  -3  -4   3 21.3828 3.81246   3
  -3  -4   3 12.3867 3.13618   7
   2   4  -3 1561.88 44.1742   9
   2   4  -3 1552.35 44.3651   5
   2   4  -3 1520.84 45.0397   7
   2   4  -3 1471.46 40.4502   8
   2   4  -3 1542.76 44.9143   1
  -2  -4   3 1527.45 44.7292   4
  -2  -4   3 1517.55 44.6604   9
  -2  -4   3 1478.94 45.3819   7
  -2  -4   3 1549.42 45.5839   3
  -2  -4   3 1513.19 44.2371   2
  -2  -4   3 1547.70 45.2117   6
   1   4  -3 9.10658 2.00909   4
   1   4  -3 7.75527 2.90131   9
   1   4  -3 8.94697 1.94526   7
   1   4  -3 10.2662 2.08717   1
   1   4  -3 8.75303 1.51196   5
  -1  -4   3 8.82934 3.05273   9
  -1  -4   3 9.29683 1.61938   8
  -1  -4   3 9.37563 2.03078   4
  -1  -4   3 10.5917 2.43622   6
  -1  -4   3 8.06057 2.26700   3
  -1  -4   3 7.68116 2.72809   2
   0   4  -3 -1.8766 2.12994   9
   0   4  -3 0.49477 0.86213   7
   0   4  -3 1.28252 1.06358   1
   0   4  -3 1.46038 1.00295   4
   0  -4   3 -2.1085 1.98930   2
   0  -4   3 -2.0108 1.84537   9
   0  -4   3 0.05060 0.83181   3
   0  -4   3 0.46240 0.60472   5
   0  -4   3 -0.5598 1.38078   8
   0  -4   3 1.41401 1.18068   4
   0  -4   3 -0.4652 0.96792   6
  -1   4  -3 75.6062 4.87370   4
  -1   4  -3 71.6663 4.13145   7
  -1   4  -3 68.2165 4.82040   3
   1  -4   3 68.3522 5.87504   8
   1  -4   3 80.0378 5.39418   3
   1  -4   3 74.1287 4.42960   5
   1  -4   3 63.1361 6.69142   9
   1  -4   3 73.5700 7.10754   2
   1  -4   3 64.8820 5.39141   6
  -2   4  -3 56.0373 4.81457   3
  -2   4  -3 56.5147 5.05044   6
  -2   4  -3 50.8504 3.52507   7
  -2   4  -3 55.2671 4.47108   4
   2  -4   3 53.5438 7.47497   8
   2  -4   3 53.7538 8.07909   2
   2  -4   3 51.7712 8.17420   9
   2  -4   3 59.3730 6.78373   6
   2  -4   3 50.0943 4.73540   5
  -3   4  -3 28.3808 4.73408   6
  -3   4  -3 25.7672 2.95694   7
  -3   4  -3 28.9694 4.27241   4
  -3   4  -3 28.6724 4.80074   3
   3  -4   3 26.2248 6.41823   9
   3  -4   3 24.1278 4.62952   6
   3  -4   3 24.0811 6.00044   2
   3  -4   3 18.6844 4.32994   5
   3  -4   3 25.9541 1.56905   1
   3  -4   3 22.2980 6.05300   8
  -4   4  -3 6.32024 2.85817   6
  -4   4  -3 9.37920 2.86867   4
  -4   4  -3 11.3040 3.18752   3
   4  -4   3 7.42269 3.90294   9
   4  -4   3 2.71150 3.56925   2
   4  -4   3 3.86469 4.62732   8
   4  -4   3 9.96735 3.99949   5
   4  -4   3 5.64364 2.77836   6
  -5   4  -3 101.006 8.50767   6
  -5   4  -3 114.211 9.28131   3
  -5   4  -3 113.118 8.30090   4
   5  -4   3 89.5811 13.0564   8
   5  -4   3 144.010 12.8350   2
   5  -4   3 92.5293 13.3044   9
   5  -4   3 106.910 10.3057   5
  -6   4  -3 23.1555 5.34351   4
  -6   4  -3 28.5215 5.88058   6
  -6   4  -3 26.2991 7.29457   9
  -6   4  -3 22.6298 6.03312   3
   6  -4   3 26.8528 6.74671   9
   6  -4   3 19.7204 6.44769   8
   6  -4   3 31.6064 7.58100   5
   6  -4   3 23.9192 7.31112   2
  -7   4  -3 3.34512 3.33754   4
  -7   4  -3 2.49241 3.99405   3
  -7   4  -3 7.82766 4.72257   6
   7  -4   3 14.3422 5.93554   8
   7  -4   3 11.1309 4.92676   2
   7  -4   3 26.3078 7.04539   5
  -8   4  -3 10.2133 5.87225   3
   8  -4   3 29.7265 7.97422   5
   8  -4   3 22.8434 7.34934   8
   9   3  -3 2.41061 6.04086   5
   9   3  -3 9.79317 6.77397   1
  -9  -3   3 -0.8603 4.33239   3
  -9  -3   3 1.93984 4.21329   4
   8   3  -3 24.8596 7.25295   1
   8   3  -3 37.7770 10.3400   5
  -8  -3   3 28.3344 6.20513   4
  -8  -3   3 37.9682 8.28427   3
   7   3  -3 59.9752 9.20631   1
   7   3  -3 50.3051 10.8153   5
   7   3  -3 51.7467 8.11084   7
  -7  -3   3 49.2082 7.58819   4
  -7  -3   3 56.2960 7.75564   7
  -7  -3   3 54.3774 8.88949   3
  -7  -3   3 46.8867 8.11287   6
   6   3  -3 419.478 18.8231   8
   6   3  -3 423.037 23.0911   5
   6   3  -3 388.352 19.1253   1
   6   3  -3 379.087 17.2591   7
  -6  -3   3 397.621 18.5029   6
  -6  -3   3 421.641 18.4594   7
  -6  -3   3 388.907 17.9605   4
  -6  -3   3 369.707 18.8925   3
   5   3  -3 429.146 21.5854   5
   5   3  -3 452.437 18.0014   7
   5   3  -3 434.155 18.0217   8
   5   3  -3 453.163 19.3871   1
  -5  -3   3 418.540 18.9211   3
  -5  -3   3 420.686 18.2175   7
  -5  -3   3 436.952 15.0024   9
  -5  -3   3 441.916 18.6537   6
  -5  -3   3 451.145 18.2825   4
   4   3  -3 155.704 8.10970   8
   4   3  -3 146.534 8.30802   7
   4   3  -3 147.414 9.18603   1
   4   3  -3 143.918 10.7707   5
  -4  -3   3 137.387 8.47123   7
  -4  -3   3 150.948 6.56184   9
  -4  -3   3 149.000 8.79914   6
  -4  -3   3 142.681 8.83486   3
  -4  -3   3 144.531 6.74565   9
  -4  -3   3 145.342 6.28921   2
  -4  -3   3 125.577 7.83738   4
   3   3  -3 1308.90 36.5313   9
   3   3  -3 1313.15 39.5304   7
   3   3  -3 1291.97 41.0603   5
   3   3  -3 1346.75 40.2174   1
   3   3  -3 1322.69 37.3930   8
  -3  -3   3 1261.38 39.5477   6
  -3  -3   3 1314.96 39.2448   4
  -3  -3   3 1318.25 37.1446   9
  -3  -3   3 1304.22 36.8068   2
  -3  -3   3 1275.12 40.1191   3
  -3  -3   3 1317.80 40.0653   7
   2   3  -3 0.72917 0.52688   8
   2   3  -3 -0.0617 1.21700   7
   2   3  -3 1.65599 1.78149   1
   2   3  -3 1.60676 1.17200   9
   2   3  -3 3.07581 2.37073   5
  -2  -3   3 1.15517 1.75417   9
  -2  -3   3 1.74989 1.51403   3
  -2  -3   3 2.19886 1.47797   7
  -2  -3   3 0.40569 1.55191   2
  -2  -3   3 0.86493 1.10048   4
  -2  -3   3 1.93396 1.78028   6
   1   3  -3 2579.20 75.9899   9
   1   3  -3 2826.18 75.4727   7
   1   3  -3 2775.63 75.0253   1
   1   3  -3 2754.86 73.9291   5
  -1  -3   3 2658.53 76.0723   2
  -1  -3   3 2577.99 75.6876   6
  -1  -3   3 2834.49 75.3710   4
  -1  -3   3 2825.62 76.0060   3
  -1  -3   3 2860.16 76.8334   9
  -1  -3   3 2771.11 72.9503   8
   0   3  -3 4087.52 110.313   4
   0   3  -3 4232.92 113.769   9
   0   3  -3 4139.96 108.969   1
   0   3  -3 4065.78 110.041   7
   0  -3   3 4196.43 108.392   5
   0  -3   3 3734.80 113.285   9
   0  -3   3 4065.18 113.228   2
   0  -3   3 4047.94 110.732   8
   0  -3   3 4118.01 111.133   3
   0  -3   3 4294.02 111.742   6
   0  -3   3 4128.09 110.704   4
  -1   3  -3 58.6120 3.83085   4
  -1   3  -3 52.1941 3.87570   3
  -1   3  -3 61.0214 3.52505   7
   1  -3   3 54.0475 6.77352   9
   1  -3   3 53.9024 4.14625   3
   1  -3   3 51.6233 5.12251   8
   1  -3   3 49.4956 3.54219   5
   1  -3   3 59.3961 4.42434   6
   1  -3   3 55.2517 6.79110   2
  -2   3  -3 125.388 7.13038   6
  -2   3  -3 131.774 7.15457   3
  -2   3  -3 136.463 5.82033   7
  -2   3  -3 134.324 6.87531   4
   2  -3   3 150.169 8.07561   6
   2  -3   3 121.308 9.08577   2
   2  -3   3 131.460 3.86008   1
   2  -3   3 121.669 8.80944   8
   2  -3   3 127.182 7.30624   5
   2  -3   3 128.926 9.78777   9
  -3   3  -3 78.0802 4.27347   7
  -3   3  -3 74.0849 5.41797   4
  -3   3  -3 64.8679 5.38852   3
  -3   3  -3 73.4342 5.73719   6
   3  -3   3 73.3889 3.58616   1
   3  -3   3 79.3128 9.56821   8
   3  -3   3 70.8923 7.46105   2
   3  -3   3 82.3406 6.97402   5
   3  -3   3 69.1623 5.89513   6
   3  -3   3 75.8708 9.78903   9
  -4   3  -3 290.977 11.4531   7
  -4   3  -3 320.908 13.8375   4
  -4   3  -3 317.022 14.6901   3
  -4   3  -3 309.322 14.1856   6
   4  -3   3 286.886 17.1733   2
   4  -3   3 317.282 18.5919   9
   4  -3   3 319.091 11.2094   1
   4  -3   3 300.296 16.1209   5
   4  -3   3 309.515 17.9300   8
  -5   3  -3 0.48000 2.04704   6
  -5   3  -3 1.98441 2.36017   4
  -5   3  -3 -1.4510 1.86424   3
   5  -3   3 -0.5766 4.35587   5
   5  -3   3 -5.9615 3.46233   8
   5  -3   3 -2.8450 3.01566   2
   5  -3   3 -0.0710 2.58477   9
  -6   3  -3 236.250 13.5807   6
  -6   3  -3 212.553 16.1026   9
  -6   3  -3 228.999 14.3650   3
  -6   3  -3 238.406 13.4874   4
   6  -3   3 241.006 16.9517   5
   6  -3   3 257.816 18.0514   9
   6  -3   3 233.061 16.6762   2
   6  -3   3 209.470 16.5353   8
  -7   3  -3 171.728 12.1828   4
  -7   3  -3 169.765 13.3362   3
  -7   3  -3 172.914 11.9772   6
   7  -3   3 161.924 14.9293   5
   7  -3   3 182.212 15.9896   8
  -8   3  -3 100.588 12.1287   4
  -8   3  -3 105.348 13.5561   3
   8  -3   3 123.251 16.0568   5
   8  -3   3 176.189 16.6935   8
   9   2  -3 63.4605 12.7093   5
  -9  -2   3 33.6912 8.79688   3
   8   2  -3 -4.1084 3.64326   1
   8   2  -3 -0.3420 5.45088   5
  -8  -2   3 7.42888 3.74301   4
  -8  -2   3 0.56459 4.05302   3
   7   2  -3 101.859 14.4853   5
   7   2  -3 101.920 9.86408   8
   7   2  -3 98.3086 11.0212   1
  -7  -2   3 84.5485 9.73597   4
  -7  -2   3 73.3347 10.4591   3
  -7  -2   3 100.339 11.1308   6
   6   2  -3 155.263 11.2230   1
   6   2  -3 128.515 15.1993   5
   6   2  -3 169.667 11.7710   8
   6   2  -3 130.407 8.87777   7
  -6  -2   3 148.915 9.68932   7
  -6  -2   3 172.515 10.4414   4
  -6  -2   3 148.856 10.3032   6
  -6  -2   3 146.552 11.0394   3
   5   2  -3 28.4901 7.63418   5
   5   2  -3 26.5262 5.20698   8
   5   2  -3 20.7877 3.80731   7
   5   2  -3 18.7734 4.79642   1
  -5  -2   3 18.8594 4.62080   3
  -5  -2   3 23.2732 4.16507   7
  -5  -2   3 25.7008 3.29399   2
  -5  -2   3 24.1403 4.61916   6
  -5  -2   3 25.7290 3.51330   9
  -5  -2   3 13.6499 3.15439   4
   4   2  -3 16.6623 3.06703   7
   4   2  -3 12.8173 4.84549   5
   4   2  -3 17.1397 3.72553   1
   4   2  -3 22.6083 3.99646   8
  -4  -2   3 18.1643 3.77371   3
  -4  -2   3 21.5058 3.62332   4
  -4  -2   3 19.8553 2.70899   9
  -4  -2   3 24.8086 4.20944   6
  -4  -2   3 13.9046 3.06675   7
  -4  -2   3 23.1934 3.52873   9
  -4  -2   3 19.2601 2.57940   2
   3   2  -3 269.680 12.0180   1
   3   2  -3 286.603 11.2121   8
   3   2  -3 286.832 10.5163   9
   3   2  -3 280.425 13.2642   5
   3   2  -3 279.986 11.4035   7
  -3  -2   3 297.197 10.1569   2
  -3  -2   3 313.274 11.2369   9
  -3  -2   3 285.098 11.8051   7
  -3  -2   3 297.618 12.2702   3
  -3  -2   3 281.837 11.4089   4
  -3  -2   3 275.932 11.8878   6
  -3  -2   3 297.252 10.4108   9
   2   2  -3 1911.80 54.4335   7
   2   2  -3 2036.29 53.2272   9
   2   2  -3 1888.78 55.4117   5
   2   2  -3 1888.96 52.6879   8
   2   2  -3 1977.51 54.9547   1
  -2  -2   3 1971.86 55.1175   3
  -2  -2   3 1881.32 53.3227   2
  -2  -2   3 1938.04 55.0440   6
  -2  -2   3 1950.96 53.6944   9
  -2  -2   3 1962.23 54.2540   4
  -2  -2   3 1942.95 54.8744   7
   1   2  -3 2341.56 64.1138   7
   1   2  -3 2361.39 64.0798   1
   1   2  -3 2430.24 64.5591   9
   1   2  -3 2384.27 63.6413   5
  -1  -2   3 2415.24 64.7437   9
  -1  -2   3 2279.46 64.4948   6
  -1  -2   3 2353.50 64.4596   3
  -1  -2   3 2273.05 63.8608   4
  -1  -2   3 2255.13 64.1742   2
   0   2  -3 2.04817 2.37011   9
   0   2  -3 -0.3233 0.38287   4
   0   2  -3 0.97112 0.84271   1
   0   2  -3 1.16570 0.81044   7
   0  -2   3 -0.6159 1.46749   8
   0  -2   3 -1.1207 2.09886   9
   0  -2   3 -1.3725 0.84121   6
   0  -2   3 -0.5991 0.43604   3
   0  -2   3 0.11279 2.10988   2
   0  -2   3 -0.2197 0.67926   4
  -1   2  -3 8897.04 236.712   3
  -1   2  -3 8788.05 235.880   7
  -1   2  -3 9543.33 240.409   9
  -1   2  -3 8876.42 236.591   4
   1  -2   3 8625.65 236.051   5
   1  -2   3 9340.15 237.224   3
   1  -2   3 8206.36 239.743   9
   1  -2   3 9142.27 237.453   6
   1  -2   3 8853.78 239.615   2
   1  -2   3 9049.41 238.446   8
  -2   2  -3 115.541 4.98721   7
  -2   2  -3 106.877 5.85638   3
  -2   2  -3 96.9825 5.49877   4
  -2   2  -3 103.070 5.80303   6
   2  -2   3 111.995 6.65732   5
   2  -2   3 100.631 6.04291   6
   2  -2   3 119.816 8.10151   2
   2  -2   3 97.4592 7.83955   9
   2  -2   3 105.777 7.80750   8
   2  -2   3 101.545 3.91923   1
  -3   2  -3 2761.29 77.5883   6
  -3   2  -3 2756.16 77.9668   3
  -3   2  -3 2802.22 75.6233   7
  -3   2  -3 2806.52 77.2794   4
   3  -2   3 2737.17 81.6524   8
   3  -2   3 2797.02 82.8702   9
   3  -2   3 2704.79 74.5759   1
   3  -2   3 2662.50 79.3997   5
   3  -2   3 2801.42 81.8563   2
   3  -2   3 2726.10 78.1754   6
  -4   2  -3 3.66190 1.60722   7
  -4   2  -3 1.75202 1.63168   3
  -4   2  -3 5.13159 2.17577   6
  -4   2  -3 1.62954 1.73725   4
   4  -2   3 3.79844 1.92501   1
   4  -2   3 4.79186 4.20760   5
   4  -2   3 1.52076 4.13844   8
   4  -2   3 6.62980 3.28931   9
   4  -2   3 -0.4033 2.83972   2
  -5   2  -3 2.52627 2.02251   6
  -5   2  -3 4.23729 2.61723   3
  -5   2  -3 4.12478 2.34439   4
   5  -2   3 2.26357 4.97508   5
   5  -2   3 0.95257 2.64988   2
   5  -2   3 10.3326 5.74287   8
   5  -2   3 3.71026 2.28833   1
   5  -2   3 0.69446 2.71698   9
  -6   2  -3 131.300 9.05111   6
  -6   2  -3 122.451 9.98855   3
  -6   2  -3 117.486 9.11674   4
  -6   2  -3 103.480 10.4516   9
   6  -2   3 126.453 12.5454   5
   6  -2   3 120.621 15.0440   8
   6  -2   3 130.830 11.8228   9
   6  -2   3 130.421 11.5612   2
  -7   2  -3 21.7176 5.28034   4
  -7   2  -3 18.3056 5.79691   3
  -7   2  -3 16.8873 4.77968   6
   7  -2   3 30.8315 7.62613   8
   7  -2   3 10.7691 6.61506   5
  -8   2  -3 47.7826 8.21460   4
  -8   2  -3 58.2902 10.0906   3
   8  -2   3 60.2834 11.2915   5
   8  -2   3 70.4792 12.8075   8
  -9   2  -3 -2.6459 4.68658   3
   9  -2   3 11.7182 5.78033   5
   9  -2   3 24.2887 7.37139   8
   9   1  -3 74.5500 13.4527   5
  -9  -1   3 94.6135 13.7703   3
   8   1  -3 25.9221 8.56961   5
   8   1  -3 12.8561 5.44773   1
  -8  -1   3 13.9294 5.28681   3
  -8  -1   3 12.0681 4.50118   4
  -8  -1   3 6.72456 5.42530   6
   7   1  -3 21.6328 7.88064   5
   7   1  -3 13.7442 5.61888   1
   7   1  -3 16.5408 5.49383   8
  -7  -1   3 8.01876 4.45448   3
  -7  -1   3 18.4033 4.50594   4
  -7  -1   3 8.79398 5.10204   6
   6   1  -3 13.3412 6.63776   5
   6   1  -3 19.4654 5.04085   1
   6   1  -3 7.26850 3.82841   8
  -6  -1   3 17.8413 4.77470   6
  -6  -1   3 13.2576 3.74802   7
  -6  -1   3 14.5754 3.78150   4
  -6  -1   3 13.1560 4.14074   3
   5   1  -3 131.974 9.19927   1
   5   1  -3 127.545 12.0942   5
   5   1  -3 131.454 8.31579   2
   5   1  -3 125.724 9.70818   8
   5   1  -3 124.961 7.53755   7
  -5  -1   3 142.038 7.58453   2
  -5  -1   3 123.620 12.4366   9
  -5  -1   3 127.124 7.57149   9
  -5  -1   3 137.043 9.17498   3
  -5  -1   3 143.621 8.22324   7
  -5  -1   3 155.149 8.82215   4
  -5  -1   3 142.283 8.90231   6
   4   1  -3 238.822 11.6756   1
   4   1  -3 236.656 10.8705   2
   4   1  -3 248.062 14.1955   5
   4   1  -3 240.935 10.2936   7
   4   1  -3 233.780 12.0895   8
  -4  -1   3 212.483 10.2479   7
  -4  -1   3 243.931 10.2963   9
  -4  -1   3 253.986 11.8802   3
  -4  -1   3 252.272 11.3179   6
  -4  -1   3 246.834 10.8375   4
  -4  -1   3 241.997 9.95680   2
   3   1  -3 17.5364 3.38538   1
   3   1  -3 16.0815 2.51265   7
   3   1  -3 19.8660 4.43908   5
   3   1  -3 15.6861 3.21645   8
   3   1  -3 16.7980 2.83376   9
  -3  -1   3 16.1086 2.93705   9
  -3  -1   3 16.0998 2.35142   2
  -3  -1   3 16.3511 3.05788   3
  -3  -1   3 18.7155 2.57443   9
  -3  -1   3 14.4376 2.54353   4
  -3  -1   3 21.0244 3.30269   6
  -3  -1   3 14.7987 2.60752   7
   2   1  -3 2139.08 62.3643   1
   2   1  -3 2228.44 61.9441   8
   2   1  -3 2225.90 63.7172   5
   2   1  -3 2261.34 61.7499   9
   2   1  -3 2185.79 61.6049   7
  -2  -1   3 2272.94 61.2213   2
  -2  -1   3 2254.44 61.6346   4
  -2  -1   3 2254.81 62.5005   3
  -2  -1   3 2309.89 62.5316   6
  -2  -1   3 2205.40 61.9466   7
  -2  -1   3 2348.46 61.6012   9
   1   1  -3 51.5298 2.38099   8
   1   1  -3 49.4835 3.14282   1
   1   1  -3 53.8898 3.15633   9
   1   1  -3 50.3549 3.44915   5
   1   1  -3 50.9999 2.90204   7
  -1  -1   3 57.0141 3.45580   9
  -1  -1   3 56.4911 3.29911   2
  -1  -1   3 55.1179 2.82729   4
  -1  -1   3 61.2048 3.71240   6
  -1  -1   3 57.8060 3.31109   3
   0   1  -3 464.355 13.7173   7
   0   1  -3 457.527 13.3219   1
   0   1  -3 460.834 13.4487   4
   0   1  -3 464.488 12.5942   5
   0  -1   3 468.890 13.6416   3
   0  -1   3 454.886 14.9043   9
   0  -1   3 470.440 13.9991   6
   0  -1   3 409.637 13.3278   8
   0  -1   3 463.722 14.6690   2
  -1   1  -3 4657.26 125.482   3
  -1   1  -3 4841.61 125.387   7
  -1   1  -3 4858.08 128.011   9
  -1   1  -3 4694.72 125.660   4
  -1   1  -3 4748.54 124.316   1
   1  -1   3 4709.02 125.786   6
   1  -1   3 4744.84 127.177   8
   1  -1   3 4797.33 128.125   9
   1  -1   3 4376.53 127.298   2
   1  -1   3 4710.19 125.636   5
  -2   1  -3 947.670 28.4136   4
  -2   1  -3 934.726 27.6812   7
  -2   1  -3 954.304 28.5913   3
  -2   1  -3 954.350 28.2750   6
  -2   1  -3 1025.95 31.4803   9
   2  -1   3 904.641 31.0926   9
   2  -1   3 969.926 28.7352   6
   2  -1   3 940.460 29.7401   5
   2  -1   3 987.737 31.2201   8
   2  -1   3 964.731 30.9320   2
   2  -1   3 983.626 27.1515   1
  -3   1  -3 20.5801 3.19700   4
  -3   1  -3 27.3365 3.36084   6
  -3   1  -3 20.4969 2.83298   7
  -3   1  -3 23.9944 3.54314   3
   3  -1   3 19.0396 3.14237   6
   3  -1   3 13.4719 2.27731   1
   3  -1   3 16.3476 4.07419   9
   3  -1   3 17.5279 4.09670   2
   3  -1   3 28.6037 5.32528   8
   3  -1   3 20.5279 4.80578   5
  -4   1  -3 191.861 9.63718   4
  -4   1  -3 184.464 8.86439   7
  -4   1  -3 202.219 9.49183   6
  -4   1  -3 198.566 10.0854   3
   4  -1   3 180.432 12.6122   8
   4  -1   3 193.221 11.7038   2
   4  -1   3 184.350 8.66536   1
   4  -1   3 195.469 12.2365   9
   4  -1   3 197.363 12.4372   5
  -5   1  -3 5.98543 2.78527   4
  -5   1  -3 13.3664 3.51843   3
  -5   1  -3 11.2210 3.13851   6
  -5   1  -3 13.4542 3.04621   7
   5  -1   3 12.3735 4.12368   9
   5  -1   3 6.25507 2.90302   1
   5  -1   3 7.62809 3.43208   2
   5  -1   3 9.97360 5.75618   8
   5  -1   3 13.8796 5.85114   5
  -6   1  -3 14.5987 4.54005   3
  -6   1  -3 8.26154 3.49390   4
  -6   1  -3 12.0454 3.55403   6
  -6   1  -3 8.80558 4.38341   9
   6  -1   3 19.5499 6.60025   8
   6  -1   3 9.20381 3.72861   1
   6  -1   3 12.3328 4.25364   2
   6  -1   3 20.3262 5.16607   9
   6  -1   3 16.5929 6.78114   5
  -7   1  -3 3.16027 3.07808   4
  -7   1  -3 -2.8905 2.78361   3
  -7   1  -3 3.05895 2.65339   6
   7  -1   3 -2.6798 3.50454   8
   7  -1   3 -1.1385 4.77811   5
  -8   1  -3 57.7709 9.70540   3
  -8   1  -3 48.8104 8.10841   4
   8  -1   3 78.8922 12.6933   8
   8  -1   3 73.5602 13.3902   5
  -9   1  -3 0.49150 5.17222   3
  -9   1  -3 6.74569 4.62051   4
   9  -1   3 17.9283 5.87781   8
   9  -1   3 9.34493 5.96373   5
   9   0  -3 15.2284 6.41037   5
  -9   0   3 3.79185 5.24172   3
   8   0  -3 5.14640 4.98093   5
   8   0  -3 22.0078 5.35310   8
  -8   0   3 -3.7639 3.27049   3
  -8   0   3 -0.5931 3.71224   6
   7   0  -3 20.0664 5.50172   8
   7   0  -3 9.54639 4.46188   1
   7   0  -3 13.0514 6.69861   5
  -7   0   3 -1.4634 3.02390   6
  -7   0   3 9.50706 4.40912   3
   6   0  -3 3.03893 3.24183   8
   6   0  -3 1.33780 3.26007   1
   6   0  -3 -0.6643 4.80593   5
  -6   0   3 0.21372 1.96217   4
  -6   0   3 1.20368 2.79283   3
  -6   0   3 1.74924 3.29306   6
   5   0  -3 629.183 27.6407   5
   5   0  -3 619.347 20.7067   7
   5   0  -3 595.284 25.7132   8
   5   0  -3 621.481 24.1412   2
   5   0  -3 610.793 23.2917   1
  -5   0   3 636.478 23.2235   6
  -5   0   3 614.622 21.1159   7
  -5   0   3 607.470 22.2696   4
  -5   0   3 586.010 22.3806   2
  -5   0   3 637.462 23.3978   9
  -5   0   3 644.157 24.1959   3
   4   0  -3 0.70621 2.15588   1
   4   0  -3 -1.7041 3.57938   5
   4   0  -3 1.21556 2.34611   8
   4   0  -3 1.01513 1.23651   7
   4   0  -3 1.34201 1.67931   2
  -4   0   3 1.77030 1.69395   6
  -4   0   3 3.31006 1.78086   2
  -4   0   3 0.54442 1.37833   9
  -4   0   3 2.96048 2.08417   3
  -4   0   3 4.52510 1.80771   4
  -4   0   3 1.03870 1.41481   9
  -4   0   3 0.14440 1.05747   7
   3   0  -3 0.16735 2.82678   5
   3   0  -3 -0.1494 1.16643   2
   3   0  -3 -1.7530 1.65463   8
   3   0  -3 0.09761 0.82645   7
   3   0  -3 1.94974 1.95925   1
  -3   0   3 -0.4177 0.79559   7
  -3   0   3 -0.1880 0.97340   9
  -3   0   3 1.07837 1.02707   2
  -3   0   3 0.39050 1.02346   4
  -3   0   3 0.00659 1.28662   3
  -3   0   3 1.71245 1.33763   6
  -3   0   3 0.50092 1.21418   9
   2   0  -3 365.138 14.6003   5
   2   0  -3 372.980 13.1807   1
   2   0  -3 399.092 13.9138   2
   2   0  -3 376.018 13.8588   8
   2   0  -3 378.604 13.7835   9
   2   0  -3 372.041 11.8695   7
  -2   0   3 372.937 12.1240   4
  -2   0   3 378.501 13.0258   6
  -2   0   3 357.461 12.8797   3
  -2   0   3 376.946 12.9698   2
  -2   0   3 397.659 14.5631   9
  -2   0   3 374.591 13.2570   9
   1   0  -3 351.583 11.5299   8
   1   0  -3 348.243 11.5118   1
   1   0  -3 346.299 12.0610   5
   1   0  -3 356.645 10.6787   7
   1   0  -3 366.026 11.7888   9
  -1   0   3 362.085 10.4791   4
  -1   0   3 370.789 11.6910   9
  -1   0   3 346.508 11.0941   3
  -1   0   3 337.135 11.2857   2
  -1   0   3 355.585 11.4656   6
   0   0  -3 2.84014 0.83940   8
   0   0  -3 1.30997 0.65668   9
   0   0  -3 0.67104 0.54764   1
   0   0  -3 2.26579 0.68794   7
   0   0  -3 1.00795 0.54290   5
   0   0  -3 0.85075 0.35538   4
   0   0   3 1.05003 0.66387   2
   0   0   3 2.25263 0.64078   8
   0   0   3 2.14382 0.71016   6
   0   0   3 1.81408 0.90164   9
   0   0   3 2.33088 0.45697   3
  -1   0  -3 550.758 17.0802   9
  -1   0  -3 541.277 15.8843   1
  -1   0  -3 565.601 16.0556   4
  -1   0  -3 556.922 15.6487   3
  -1   0  -3 553.190 16.1650   7
   1   0   3 517.035 17.0157   9
   1   0   3 545.079 16.8637   2
   1   0   3 516.448 16.1764   5
   1   0   3 537.551 16.9005   8
   1   0   3 542.114 15.4407   6
  -2   0  -3 2377.74 65.9661   1
  -2   0  -3 2600.79 67.9599   9
  -2   0  -3 2397.30 66.0224   3
  -2   0  -3 2381.73 65.2194   6
  -2   0  -3 2423.43 66.1739   4
  -2   0  -3 2350.68 66.1360   7
   2   0   3 2464.11 65.5720   6
   2   0   3 2374.46 67.6198   5
   2   0   3 2387.37 65.6975   1
   2   0   3 2415.54 67.4682   2
   2   0   3 2358.25 68.2590   8
   2   0   3 2418.41 67.9302   9
  -3   0  -3 1779.38 51.9397   4
  -3   0  -3 1804.67 50.8896   6
  -3   0  -3 1786.67 51.8589   7
  -3   0  -3 1944.35 54.1042   9
  -3   0  -3 1845.07 52.1646   3
   3   0   3 1800.38 53.5684   2
   3   0   3 1820.14 54.6206   5
   3   0   3 1787.50 54.9722   8
   3   0   3 1785.54 51.3929   1
   3   0   3 1838.96 54.2679   9
  -4   0  -3 65.5950 5.23686   3
  -4   0  -3 64.6604 5.07316   4
  -4   0  -3 63.4358 4.97589   7
  -4   0  -3 63.5663 4.46776   6
   4   0   3 61.1969 4.95910   1
   4   0   3 70.7456 6.39388   9
   4   0   3 69.3401 8.80513   8
   4   0   3 68.4218 8.84280   5
   4   0   3 57.7658 5.57946   2
  -5   0  -3 2.09579 1.60682   6
  -5   0  -3 4.98556 2.14314   7
  -5   0  -3 1.72795 2.02808   4
  -5   0  -3 -0.7533 1.95424   3
   5   0   3 4.23757 2.45872   9
   5   0   3 3.41259 2.55110   2
   5   0   3 4.75811 5.52999   5
   5   0   3 0.48001 4.62630   8
   5   0   3 -1.0545 2.33508   1
  -6   0  -3 123.137 8.51981   7
  -6   0  -3 125.917 8.16118   6
  -6   0  -3 134.444 9.48036   4
  -6   0  -3 126.313 9.64594   3
   6   0   3 143.997 13.5523   5
   6   0   3 121.742 8.97382   1
   6   0   3 131.789 10.5884   9
   6   0   3 140.669 10.3562   2
   6   0   3 134.090 12.6737   8
  -7   0  -3 9.98312 3.92935   4
  -7   0  -3 9.69692 4.68696   3
   7   0   3 3.67196 6.40496   5
   7   0   3 5.56549 4.75136   8
  -8   0  -3 371.941 20.9738   3
  -8   0  -3 383.211 19.9737   4
   8   0   3 376.228 25.2019   5
   8   0   3 398.161 24.0060   8
  -9   0  -3 0.10425 5.20399   3
  -9   0  -3 -1.2858 3.72047   4
   9   0   3 20.0531 5.72640   8
   9   0   3 1.61444 6.36397   5
   9  -1  -3 13.2658 5.92751   5
  -9   1   3 -5.8324 4.26328   3
   8  -1  -3 28.5787 6.97531   8
   8  -1  -3 2.03015 4.09350   5
  -8   1   3 4.00741 3.70129   3
  -8   1   3 -4.5593 4.32331   6
   7  -1  -3 25.6194 6.47818   8
   7  -1  -3 15.0852 6.51009   5
  -7   1   3 9.99085 3.92777   4
  -7   1   3 4.29328 3.64880   3
  -7   1   3 8.04817 4.89270   6
   6  -1  -3 67.7667 8.10862   1
   6  -1  -3 72.3824 10.4102   8
   6  -1  -3 77.0351 11.5635   5
   6  -1  -3 81.8861 8.48382   2
  -6   1   3 72.7449 7.41493   2
  -6   1   3 74.4510 8.94243   3
   5  -1  -3 160.199 11.4214   2
   5  -1  -3 163.615 10.0333   1
   5  -1  -3 138.021 12.5225   5
   5  -1  -3 196.500 12.9052   9
   5  -1  -3 159.496 12.3314   8
  -5   1   3 191.035 11.5337   9
  -5   1   3 186.359 9.65280   4
  -5   1   3 171.124 10.5311   3
  -5   1   3 171.315 10.2087   6
  -5   1   3 155.393 10.2019   2
   4  -1  -3 2.37000 2.12894   2
   4  -1  -3 -0.2292 2.44346   8
   4  -1  -3 4.33777 4.07330   5
   4  -1  -3 3.76239 1.31652   7
   4  -1  -3 0.67697 2.22310   9
   4  -1  -3 2.15004 2.15660   1
  -4   1   3 4.60754 1.81590   4
  -4   1   3 0.92674 1.70523   6
  -4   1   3 2.81731 1.42933   7
  -4   1   3 4.16584 2.37146   3
  -4   1   3 1.89438 1.72966   2
  -4   1   3 2.59566 1.90645   9
   3  -1  -3 2.12272 2.85733   5
   3  -1  -3 1.27794 1.04256   7
   3  -1  -3 2.18492 1.86860   9
   3  -1  -3 6.37134 2.14254   1
   3  -1  -3 0.80149 2.04906   8
   3  -1  -3 -0.5333 1.59438   2
  -3   1   3 2.29541 1.49061   6
  -3   1   3 1.90077 1.41280   9
  -3   1   3 0.97075 1.46079   9
  -3   1   3 2.75198 1.33967   4
  -3   1   3 1.73070 1.59703   2
  -3   1   3 1.37184 1.45960   3
   2  -1  -3 169.422 7.35982   1
   2  -1  -3 170.542 9.22659   9
   2  -1  -3 159.883 8.71761   5
   2  -1  -3 160.263 8.55317   2
   2  -1  -3 156.031 8.33253   8
   2  -1  -3 165.723 5.55506   7
   2  -1  -3 154.750 8.38192   9
  -2   1   3 170.792 7.52570   6
  -2   1   3 166.249 8.33927   9
  -2   1   3 159.534 7.90776   2
  -2   1   3 166.649 7.28460   3
  -2   1   3 170.621 6.32046   4
  -2   1   3 173.867 9.29181   9
   1  -1  -3 1045.06 31.4810   2
   1  -1  -3 1057.25 31.1157   5
   1  -1  -3 1049.86 29.9194   1
   1  -1  -3 1060.69 31.0094   8
   1  -1  -3 1072.79 28.4040   7
   1  -1  -3 1046.27 31.3742   9
  -1   1   3 1033.69 29.4394   3
  -1   1   3 1123.27 32.4105   9
  -1   1   3 1014.26 30.9864   9
  -1   1   3 1021.10 28.2231   4
  -1   1   3 1018.16 29.9393   6
  -1   1   3 1018.10 30.6461   2
   0  -1  -3 97.6894 3.79197   7
   0  -1  -3 114.513 4.41604   1
   0  -1  -3 98.2051 3.06324   4
   0  -1  -3 110.486 4.77855   5
   0  -1  -3 93.8262 4.44120   8
   0   1   3 97.0758 4.24522   2
   0   1   3 100.039 3.22391   3
   0   1   3 98.3057 3.79538   6
   0   1   3 101.416 4.48776   9
  -1  -1  -3 993.258 28.2334   7
  -1  -1  -3 1003.23 27.5950   4
  -1  -1  -3 1019.56 28.5599   5
  -1  -1  -3 949.586 27.8572   9
  -1  -1  -3 971.185 28.1812   1
  -1  -1  -3 976.986 26.9041   3
   1   1   3 1009.89 28.1350   9
   1   1   3 977.696 28.0732   5
   1   1   3 1015.22 28.3608   8
   1   1   3 967.373 27.8368   2
  -2  -1  -3 4167.03 111.263   4
[truncated: 797,189 more chars]
