# Supplementary material for: Crystal structure of N-carbamo­thioyl-2-methyl­benzamide
Source: Acta Crystallogr E Crystallogr Commun. 2015 May 28;71(Pt 6):o425. doi: 10.1107/S2056989015009585 (PMC4459304; doi:10.1107/S2056989015009585)
Supplement: Supplementary file 2 [file e-71-0o425-Isup2.hkl]

data_I                                                                          
_shelx_title ' mo_o2_0m in C2/c (100K)'                                         
_shelx_refln_list_code          4                                               
_shelx_F_calc_maximum      355.72                                               
_exptl_crystal_F_000      1632.00                                               
_reflns_d_resolution_high  0.7024                                               
                                                                                
loop_                                                                           
 _space_group_symop_operation_xyz                                               
 'x, y, z'                                                                      
 '-x, y, -z+1/2'                                                                
 'x+1/2, y+1/2, z'                                                              
 '-x+1/2, y+1/2, -z+1/2'                                                        
 '-x, -y, -z'                                                                   
 'x, -y, z-1/2'                                                                 
 '-x+1/2, -y+1/2, -z'                                                           
 'x+1/2, -y+1/2, z-1/2'                                                         
                                                                                
_cell_length_a    22.7886                                                       
_cell_length_b     7.1133                                                       
_cell_length_c    25.5388                                                       
_cell_angle_alpha  90.000                                                       
_cell_angle_beta  113.664                                                       
_cell_angle_gamma  90.000                                                       
                                                                                
_shelx_F_squared_multiplier     1.000                                           
                                                                                
loop_                                                                           
 _refln_index_h                                                                 
 _refln_index_k                                                                 
 _refln_index_l                                                                 
 _refln_F_squared_calc                                                          
 _refln_F_squared_meas                                                          
 _refln_F_squared_sigma                                                         
 _refln_observed_status                                                         
   2   0   0         92.76         93.86         3.28 o                         
   4   0   0     126537.02     128950.33      1050.68 o                         
   6   0   0       8507.99       8520.49        70.17 o                         
   8   0   0      18835.61      18973.46       153.20 o                         
  10   0   0       1075.44       1267.64        23.89 o                         
  12   0   0      17212.11      17634.73       148.71 o                         
  14   0   0        139.67        124.49        10.96 o                         
  16   0   0          4.92         -5.99         6.04 o                         
  18   0   0       1079.57        994.39        34.93 o                         
  20   0   0      12218.26      11459.29       164.89 o                         
  22   0   0        874.61        818.83        46.51 o                         
  24   0   0         84.64        134.19        30.90 o                         
  26   0   0        903.50        711.02        59.11 o                         
  28   0   0        240.97        182.53        40.59 o                         
   1   1   0       4727.27       5210.82        37.97 o                         
   3   1   0        208.39        169.21         4.71 o                         
   5   1   0      68784.76      72784.73       390.97 o                         
   7   1   0       5868.59       6231.68        43.03 o                         
   9   1   0        975.72        895.27        13.50 o                         
  11   1   0         64.05         56.81         5.06 o                         
  13   1   0        233.73        203.16         9.28 o                         
  15   1   0       1650.50       1412.81        20.53 o                         
  17   1   0       1867.46       1777.79        27.84 o                         
  19   1   0         32.19         33.60         7.99 o                         
  21   1   0       1257.43       1237.72        36.27 o                         
  23   1   0          5.34         29.43        13.38 o                         
  25   1   0        434.61        437.78        33.22 o                         
  27   1   0          7.99         43.77        21.27 o                         
  29   1   0         48.50         19.49        21.56 o                         
   0   2   0        386.62        258.02        12.94 o                         
   2   2   0       4526.65       4681.02        35.48 o                         
   4   2   0        204.81        298.55         7.36 o                         
   6   2   0       2997.86       2888.78        27.59 o                         
   8   2   0       1512.54       1417.69        18.36 o                         
  10   2   0      29135.19      30225.45       181.29 o                         
  12   2   0        407.21        235.11        10.69 o                         
  14   2   0          4.66          4.13         4.69 o                         
  16   2   0        716.63        889.79        23.90 o                         
  18   2   0       1626.55       1572.22        28.04 o                         
  20   2   0       1878.55       1901.41        35.39 o                         
  22   2   0         10.72         20.62        11.83 o                         
  24   2   0       1149.15       1105.93        46.84 o                         
  26   2   0         42.21         77.85        20.30 o                         
  28   2   0        162.27        212.41        30.90 o                         
   1   3   0       1526.22       1553.82        18.36 o                         
   3   3   0       1424.09       1374.93        16.23 o                         
   5   3   0         82.40        116.97         6.14 o                         
   7   3   0      12735.61      13747.69        92.93 o                         
   9   3   0       2698.57       2520.44        28.66 o                         
  11   3   0       6105.13       6437.63        55.71 o                         
  13   3   0        775.80        805.98        19.59 o                         
  15   3   0         10.17         -0.21         6.22 o                         
  17   3   0       3182.52       2861.79        43.10 o                         
  19   3   0         18.69         29.50        10.15 o                         
  21   3   0         54.64         93.08        14.49 o                         
  23   3   0         10.12         25.76        13.71 o                         
  25   3   0        506.13        642.55        38.46 o                         
  27   3   0          1.78         44.33        21.37 o                         
   0   4   0       1883.73       2117.95        32.75 o                         
   2   4   0       7627.73       7995.66        60.47 o                         
   4   4   0        126.78        120.44         8.86 o                         
   6   4   0          2.44          9.85         4.22 o                         
   8   4   0        663.92        647.61        15.23 o                         
  10   4   0       5027.71       5089.98        67.52 o                         
  12   4   0       3767.14       3625.20        44.50 o                         
  14   4   0       5619.27       5534.81        61.71 o                         
  16   4   0       1332.78       1346.41        37.17 o                         
  18   4   0       2234.04       2242.10        48.15 o                         
  20   4   0         94.20         81.24        16.47 o                         
  22   4   0       1956.59       1990.40        57.71 o                         
  24   4   0         63.73         68.56        20.43 o                         
  26   4   0         19.46          7.63        19.33 o                         
   1   5   0          4.16         -0.57         4.19 o                         
   3   5   0          0.45         10.20         5.89 o                         
   5   5   0       4624.27       4802.51        54.58 o                         
   7   5   0       8015.26       7902.40        77.93 o                         
   9   5   0          3.15         15.08         8.40 o                         
  11   5   0       2374.06       2345.75        39.43 o                         
  13   5   0        692.68        632.74        26.68 o                         
  15   5   0         45.09         19.47        11.47 o                         
  17   5   0        166.28        124.67        16.94 o                         
  19   5   0       1120.24       1067.80        45.87 o                         
  21   5   0         79.12         77.94        18.45 o                         
  23   5   0         19.59         22.92        18.49 o                         
  25   5   0         87.41        142.07        25.89 o                         
   0   6   0      17179.12      17448.77       224.04 o                         
   2   6   0        226.02        224.18        18.39 o                         
   4   6   0        106.55        119.47        14.56 o                         
   6   6   0       2207.37       2059.23        44.86 o                         
   8   6   0        672.87        727.35        26.71 o                         
  10   6   0       6064.35       5912.55        70.96 o                         
  12   6   0       2816.99       2852.31        50.00 o                         
  14   6   0        158.32        144.82        18.45 o                         
  16   6   0        992.85       1090.09        46.72 o                         
  18   6   0       1594.80       1645.68        60.95 o                         
  20   6   0        310.27        297.42        29.71 o                         
  22   6   0        795.94        832.58        48.49 o                         
   1   7   0        502.99        464.98        28.24 o                         
   3   7   0       1203.48       1239.10        43.14 o                         
   5   7   0       1074.03        995.63        39.62 o                         
   7   7   0       5758.67       5726.31       107.44 o                         
   9   7   0        540.50        453.73        30.99 o                         
  11   7   0          1.08         -1.65        12.60 o                         
  13   7   0        416.50        503.07        37.90 o                         
  15   7   0        801.95        856.91        57.27 o                         
  17   7   0         21.93          5.48        28.28 o                         
  19   7   0        414.21        347.50        41.74 o                         
  21   7   0         45.63         80.28        34.33 o                         
   0   8   0       2410.35       2300.32       105.66 o                         
   2   8   0         62.14         59.65        24.76 o                         
   4   8   0        223.26        184.34        25.20 o                         
   6   8   0          3.04         -4.68        18.80 o                         
   8   8   0        116.05        155.00        24.63 o                         
  10   8   0        282.91        325.39        38.63 o                         
  12   8   0       1261.17       1461.75       103.66 o                         
  14   8   0        479.46        444.43        49.84 o                         
  16   8   0         47.89        111.21        33.21 o                         
  18   8   0          7.02        -38.76        58.45 o                         
   1   9   0        500.94        417.47        40.01 o                         
   3   9   0        202.09        185.15        29.06 o                         
   5   9   0         51.83         29.81        21.65 o                         
   7   9   0         94.71         90.85        26.78 o                         
   9   9   0        938.94       1134.19        71.33 o                         
  11   9   0        749.92        812.34       102.34 o                         
  13   9   0        559.93        655.48       318.13 o                         
   0  10   0        120.11         99.79        61.70 o                         
   2  10   0         33.22          7.34        35.45 o                         
   4  10   0         33.62         -1.24        90.53 o                         
 -29   1   1        158.61        149.95        27.11 o                         
 -27   1   1        492.77        484.81        37.88 o                         
 -25   1   1        262.47        340.26        30.87 o                         
 -23   1   1       1727.95       1662.45        46.37 o                         
 -21   1   1          7.31         26.90         9.42 o                         
 -19   1   1        494.77        377.54        16.66 o                         
 -17   1   1       7275.73       6716.05        58.51 o                         
 -15   1   1       6922.61       6704.90        56.70 o                         
 -13   1   1        200.96        164.27         8.20 o                         
 -11   1   1       7544.04       7826.30        56.75 o                         
  -9   1   1       7995.26       8232.31        57.94 o                         
  -7   1   1      19739.26      21425.16       129.72 o                         
  -5   1   1       3646.36       3579.09        39.01 o                         
  -3   1   1       5724.78       5937.86        37.94 o                         
  -1   1   1       1273.43       1485.45        13.89 o                         
   1   1   1      10044.67      11300.20        66.64 o                         
   3   1   1      23046.47      26747.04       150.22 o                         
   5   1   1       5946.08       6525.15        42.53 o                         
   7   1   1       1540.30       1424.51        15.76 o                         
   9   1   1        618.93        401.16        10.18 o                         
  11   1   1       3135.52       3028.67        33.21 o                         
  13   1   1       1003.65       1152.63        18.68 o                         
  15   1   1      13854.52      13589.47        94.52 o                         
  17   1   1        680.26        698.27        20.99 o                         
  19   1   1       3480.38       3421.98        49.64 o                         
  21   1   1        604.19        555.09        27.59 o                         
  23   1   1        508.98        508.32        32.58 o                         
  25   1   1        933.15        894.94        45.76 o                         
  27   1   1        119.82        103.91        24.27 o                         
  29   1   1        285.09        253.17        39.58 o                         
 -28   2   1       1422.05       1504.84        69.11 o                         
 -26   2   1        676.33        661.71        38.60 o                         
 -24   2   1         60.84         76.57        16.81 o                         
 -22   2   1         51.58         48.45        11.95 o                         
 -20   2   1        307.17        308.19        15.89 o                         
 -18   2   1       4697.26       4367.09        48.70 o                         
 -16   2   1      12135.39      12284.80        92.09 o                         
 -14   2   1        169.27        100.87         9.37 o                         
 -12   2   1        138.17        143.23         8.80 o                         
 -10   2   1        779.39        968.73        25.20 o                         
  -8   2   1       1859.39       1614.36        19.89 o                         
  -6   2   1        416.98        309.09         8.68 o                         
  -4   2   1       6417.85       7767.38        54.34 o                         
  -2   2   1       5666.84       6054.08        50.95 o                         
   0   2   1       8059.30       9321.28        60.16 o                         
   2   2   1          1.59          8.38         2.66 o                         
   4   2   1       2749.78       2876.03        24.31 o                         
   6   2   1       3321.44       3240.53        34.50 o                         
   8   2   1      21425.94      23150.25       146.40 o                         
  10   2   1       6069.36       6295.54        49.75 o                         
  12   2   1        664.03        795.84        17.12 o                         
  14   2   1        253.24        206.74        10.46 o                         
  16   2   1        461.30        446.07        17.07 o                         
  18   2   1        498.54        505.46        19.51 o                         
  20   2   1       2093.25       2036.48        41.24 o                         
  22   2   1       1307.36       1244.31        44.14 o                         
  24   2   1        274.87        388.93        32.05 o                         
  26   2   1        788.04        695.44        44.45 o                         
  28   2   1        151.76        146.54        28.06 o                         
 -27   3   1        971.40       1154.50        57.92 o                         
 -25   3   1       4327.59       4725.33        84.55 o                         
 -23   3   1        551.05        569.36        32.08 o                         
 -21   3   1       2611.09       2478.07        48.17 o                         
 -19   3   1       1726.49       1797.13        34.20 o                         
 -17   3   1       1089.25       1114.98        26.52 o                         
 -15   3   1       2168.99       2032.43        28.72 o                         
 -13   3   1       4432.31       4164.13        43.11 o                         
 -11   3   1       2485.64       2443.95        30.43 o                         
  -9   3   1       1397.34       1341.08        20.30 o                         
  -7   3   1       6208.66       5769.38        47.52 o                         
  -5   3   1       3366.83       4196.12        37.26 o                         
  -3   3   1      18653.49      20050.10       140.25 o                         
  -1   3   1      21878.28      23440.12       146.04 o                         
   1   3   1      10127.92      10936.12        73.14 o                         
   3   3   1       2849.06       3435.10        30.21 o                         
   5   3   1      32701.87      35926.55       215.75 o                         
   7   3   1      17795.19      19611.67       126.74 o                         
   9   3   1          0.21          8.75         4.28 o                         
  11   3   1         58.32         64.35         6.83 o                         
  13   3   1        951.33        940.45        20.39 o                         
  15   3   1       1791.24       1735.45        29.44 o                         
  17   3   1       6699.73       6216.74        69.79 o                         
  19   3   1       3306.76       3250.87        54.38 o                         
  21   3   1       2352.68       2176.79        50.46 o                         
  23   3   1        227.97        190.62        21.69 o                         
  25   3   1       1010.06       1109.24        54.84 o                         
  27   3   1        399.84        370.75        48.03 o                         
 -26   4   1          5.55         33.10        20.49 o                         
 -24   4   1          0.14         28.43        16.09 o                         
 -22   4   1        532.49        592.60        33.40 o                         
 -20   4   1        325.99        300.25        24.24 o                         
 -18   4   1        161.43        160.34        16.94 o                         
 -16   4   1       3319.34       3319.17        53.36 o                         
 -14   4   1        353.46        362.17        19.68 o                         
 -12   4   1       1342.19       1343.05        26.75 o                         
 -10   4   1        646.88        660.02        22.72 o                         
  -8   4   1         50.22         51.43         5.60 o                         
  -6   4   1       1440.33       1498.26        25.56 o                         
  -4   4   1       6849.12       7750.44        67.67 o                         
  -2   4   1      19856.21      21789.71       159.63 o                         
   0   4   1          4.09         18.49         4.13 o                         
   2   4   1      14318.55      16263.93       108.53 o                         
   4   4   1        126.78        123.77         7.10 o                         
   6   4   1       1490.80       1208.51        17.28 o                         
   8   4   1        151.46        165.82         8.83 o                         
  10   4   1       1959.02       1927.80        30.92 o                         
  12   4   1        109.96        109.90        10.26 o                         
  14   4   1       4702.05       4709.59        56.79 o                         
  16   4   1       1182.50       1172.30        39.74 o                         
  18   4   1        271.02        281.54        22.24 o                         
  20   4   1         45.86         65.09        15.96 o                         
  22   4   1        410.72        418.06        31.43 o                         
  24   4   1        398.89        422.54        33.90 o                         
  26   4   1        294.64        245.23        33.49 o                         
 -25   5   1        279.05        335.05        33.32 o                         
 -23   5   1        825.34        759.18        44.80 o                         
 -21   5   1        430.14        443.76        33.77 o                         
 -19   5   1        722.72        658.90        36.36 o                         
 -17   5   1        346.62        356.37        24.84 o                         
 -15   5   1        370.87        330.62        21.86 o                         
 -13   5   1        884.61        902.06        32.88 o                         
 -11   5   1         91.67         69.06        11.57 o                         
  -9   5   1       2153.58       1957.15        35.76 o                         
  -7   5   1      11046.50      11020.95        98.76 o                         
  -5   5   1       5125.97       5284.46        56.85 o                         
  -3   5   1       2027.89       2157.73        32.45 o                         
  -1   5   1       4922.20       4976.92        48.88 o                         
   1   5   1        425.80        374.21        12.68 o                         
   3   5   1         18.21         11.70         4.78 o                         
   5   5   1         12.29         15.39         6.75 o                         
   7   5   1       7034.32       7223.42        74.04 o                         
   9   5   1         18.20         -3.26         7.55 o                         
  11   5   1       2903.26       2782.32        43.49 o                         
  13   5   1       3125.81       3085.68        52.76 o                         
  15   5   1         90.07         61.51        13.64 o                         
  17   5   1        171.18        174.10        19.86 o                         
  19   5   1        160.04        140.34        20.22 o                         
  21   5   1          1.30        -12.72        15.51 o                         
  23   5   1        580.87        670.92        44.90 o                         
  25   5   1       3000.76       3205.16       107.15 o                         
 -24   6   1        268.34        286.36        44.60 o                         
 -22   6   1        115.71         90.55        23.61 o                         
 -20   6   1         37.44         45.72        18.60 o                         
 -18   6   1         27.44         87.05        19.49 o                         
 -16   6   1        717.38        772.56        38.54 o                         
 -14   6   1          9.76          4.72        12.56 o                         
 -12   6   1       2905.75       3003.78        51.07 o                         
 -10   6   1        223.54        184.59        16.65 o                         
  -8   6   1       1854.61       1928.44        40.59 o                         
  -6   6   1          2.61          6.17         9.58 o                         
  -4   6   1       9602.79       9627.68       105.89 o                         
  -2   6   1        784.98        707.63        28.87 o                         
   0   6   1       2775.04       2686.49        48.10 o                         
   2   6   1        340.52        361.34        22.12 o                         
   4   6   1         97.06         69.41        14.21 o                         
   6   6   1         51.64         35.33        12.08 o                         
   8   6   1      18954.14      19139.77       160.38 o                         
  10   6   1       1047.75       1138.39        33.02 o                         
  12   6   1       5500.54       5513.09        78.60 o                         
  14   6   1         93.02         69.72        15.18 o                         
  16   6   1       1872.18       1916.89        53.66 o                         
  18   6   1        134.26        188.95        24.34 o                         
  20   6   1         90.29        107.32        23.05 o                         
  22   6   1        402.25        383.87        34.45 o                         
 -21   7   1        342.92        303.69        35.94 o                         
 -19   7   1        123.36        134.14        26.59 o                         
 -17   7   1        589.55        706.12        45.86 o                         
 -15   7   1        583.04        602.07        42.04 o                         
 -13   7   1        562.76        517.73        36.26 o                         
 -11   7   1        129.31        167.74        22.44 o                         
  -9   7   1        437.96        417.97        29.84 o                         
  -7   7   1        587.48        626.14        32.64 o                         
  -5   7   1          4.96          4.52        14.29 o                         
  -3   7   1        513.71        535.98        29.97 o                         
  -1   7   1        387.40        389.59        29.00 o                         
   1   7   1        374.56        361.22        23.87 o                         
   3   7   1       6193.27       6142.85        90.28 o                         
   5   7   1        425.86        456.88        28.25 o                         
   7   7   1        175.99        286.68        23.34 o                         
   9   7   1        229.25        224.53        22.90 o                         
  11   7   1          9.69         22.90        18.16 o                         
  13   7   1        481.65        500.76        38.43 o                         
  15   7   1       1369.98       1365.83        62.06 o                         
  17   7   1          2.66         14.23        25.71 o                         
  19   7   1        162.71        183.14        32.77 o                         
  21   7   1        118.05         42.41        52.39 o                         
 -18   8   1        429.88        398.36        65.00 o                         
 -16   8   1        129.85        120.26        35.21 o                         
 -14   8   1        121.68         85.99        28.43 o                         
 -12   8   1       1402.96       1466.39        76.58 o                         
 -10   8   1        283.23        284.41        30.56 o                         
  -8   8   1       2525.37       2749.62        97.99 o                         
  -6   8   1        418.18        386.14        43.13 o                         
  -4   8   1        198.34        198.49        37.41 o                         
  -2   8   1        554.38        485.26        32.29 o                         
   0   8   1        150.40        159.72        20.61 o                         
   2   8   1         97.81         97.61        19.38 o                         
   4   8   1        908.42        967.88        47.00 o                         
   6   8   1         95.05        135.02        23.63 o                         
   8   8   1         35.37         48.53        23.56 o                         
  10   8   1         45.21         35.33        29.21 o                         
  12   8   1          7.99         40.81        45.70 o                         
  14   8   1        120.14        202.22        48.72 o                         
  16   8   1       1009.25       1079.21        60.90 o                         
 -13   9   1        111.13        156.91        56.12 o                         
 -11   9   1        617.18        561.06        71.08 o                         
  -9   9   1       1040.20       1043.43        54.23 o                         
  -7   9   1         30.41         75.05        32.17 o                         
  -5   9   1        208.24        223.41        28.79 o                         
  -3   9   1        525.83        531.86        41.40 o                         
  -1   9   1        469.68        459.75        41.76 o                         
   1   9   1        872.22        836.37        53.09 o                         
   3   9   1        395.49        354.66        36.32 o                         
   5   9   1        272.14        157.69        30.93 o                         
   7   9   1         36.84         45.60        29.76 o                         
   9   9   1       1387.83       1258.17        79.93 o                         
  11   9   1        108.94        124.34        41.97 o                         
  -4  10   1         27.36          7.69        41.20 o                         
  -2  10   1        459.66        468.04        53.97 o                         
   0  10   1          0.13        -42.31        42.31 o                         
   2  10   1        875.85        973.52        77.37 o                         
 -30   0   2        139.83         92.48        34.21 o                         
 -28   0   2       1332.51       1296.33        81.82 o                         
 -26   0   2         10.81         -9.05        24.03 o                         
 -24   0   2       1210.28       1196.44        71.49 o                         
 -22   0   2         14.89         28.19        13.96 o                         
 -20   0   2      11059.56      11195.90       139.11 o                         
 -18   0   2       1191.05       1010.73        32.24 o                         
 -16   0   2         48.58         61.86         8.59 o                         
 -14   0   2       1380.98       1577.77        28.13 o                         
 -12   0   2       1494.50       2015.26        31.87 o                         
 -10   0   2       2398.89       2879.31        36.26 o                         
  -8   0   2      62197.00      65385.38       474.81 o                         
  -6   0   2       6068.04       6401.47        60.85 o                         
  -4   0   2          9.72         37.79         6.86 o                         
  -2   0   2       5341.02       5459.13        50.77 o                         
   0   0   2      42615.23      44072.89       413.40 o                         
   2   0   2       1391.28       1391.57        23.79 o                         
   4   0   2        277.43        289.49         8.77 o                         
   6   0   2       8477.36       9195.92        85.81 o                         
   8   0   2       7473.39       7282.91        70.80 o                         
  10   0   2       8511.95       8737.29        91.02 o                         
  12   0   2       7971.15       8010.39        88.54 o                         
  14   0   2         76.15         68.02         9.20 o                         
  16   0   2       1353.49       1247.59        33.65 o                         
  18   0   2       3270.93       3072.78        71.86 o                         
  20   0   2       3483.91       3479.67       100.91 o                         
  22   0   2        164.19        135.19        25.90 o                         
  24   0   2       1439.63       1591.29        75.51 o                         
  26   0   2        626.36        733.19        62.63 o                         
  28   0   2        302.04        277.04        48.46 o                         
 -29   1   2        531.37        692.91        46.29 o                         
 -27   1   2        158.19        118.69        23.16 o                         
 -25   1   2       1323.08       1394.72        52.92 o                         
 -23   1   2         61.42        160.32        15.90 o                         
 -21   1   2       2383.94       1991.64        34.05 o                         
 -19   1   2        241.23        196.77        12.27 o                         
 -17   1   2       4118.48       3791.95        40.62 o                         
 -15   1   2       5179.44       5265.00        45.42 o                         
 -13   1   2      17478.19      18413.06       116.74 o                         
 -11   1   2       8576.86       9278.98        67.90 o                         
  -9   1   2      19282.31      20763.33       132.38 o                         
  -7   1   2      16478.46      18469.32       118.29 o                         
  -5   1   2      14493.00      16195.33        93.58 o                         
  -3   1   2       5322.51       5785.27        38.52 o                         
  -1   1   2        448.38        401.77         6.86 o                         
   1   1   2      12476.60      13513.17        81.39 o                         
   3   1   2      12171.97      14417.85        84.91 o                         
   5   1   2        421.39        444.55         7.82 o                         
   7   1   2       1263.65       1419.22        17.26 o                         
   9   1   2       7503.96       9138.16        61.78 o                         
  11   1   2        801.45        835.11        14.89 o                         
  13   1   2       4734.64       5352.16        47.64 o                         
  15   1   2        412.74        442.37        16.11 o                         
  17   1   2         53.72         58.17         8.61 o                         
  19   1   2       1558.89       1489.54        36.44 o                         
  21   1   2       3026.50       2971.55        54.42 o                         
  23   1   2        421.75        349.02        28.34 o                         
  25   1   2         50.80         65.53        19.03 o                         
  27   1   2        369.13        379.47        37.04 o                         
 -28   2   2        303.12        341.19        34.63 o                         
 -26   2   2        237.92        239.10        24.02 o                         
 -24   2   2         28.28         43.74        12.74 o                         
 -22   2   2       1035.29       1029.06        33.16 o                         
 -20   2   2       1676.33       1577.15        29.86 o                         
 -18   2   2        413.47        495.04        19.33 o                         
 -16   2   2       1380.27       1349.76        24.34 o                         
 -14   2   2       1588.56       1562.85        23.71 o                         
 -12   2   2         39.16         12.38         4.72 o                         
 -10   2   2       3858.63       3814.51        34.51 o                         
  -8   2   2       7339.45       7571.25        52.75 o                         
  -6   2   2       1390.54       1293.37        14.79 o                         
  -4   2   2       2800.14       3206.53        25.50 o                         
  -2   2   2       2098.22       1966.13        30.02 o                         
   0   2   2      50687.70      57251.59       328.01 o                         
   2   2   2        592.83        725.60         9.11 o                         
   4   2   2       1886.58       2284.02        20.20 o                         
   6   2   2         45.15         62.67         4.13 o                         
   8   2   2       6260.57       6152.34        48.78 o                         
  10   2   2       5724.34       6201.94        52.43 o                         
  12   2   2       2762.20       2430.14        31.71 o                         
  14   2   2        476.71        502.61        16.80 o                         
  16   2   2       3642.65       3335.73        41.84 o                         
  18   2   2       1895.73       1643.15        34.14 o                         
  20   2   2        230.68        244.23        19.62 o                         
  22   2   2        992.01       1105.07        45.04 o                         
  24   2   2       1047.11       1005.09        50.67 o                         
  26   2   2        116.80        125.18        23.49 o                         
  28   2   2        229.98        160.56        35.76 o                         
 -27   3   2        266.49        286.17        30.05 o                         
 -25   3   2        703.51        835.60        39.14 o                         
 -23   3   2        110.25         84.20        15.39 o                         
 -21   3   2        334.07        344.23        21.59 o                         
 -19   3   2       2382.41       2297.36        35.76 o                         
 -17   3   2       2041.00       1940.48        32.58 o                         
 -15   3   2        742.87        829.87        23.34 o                         
 -13   3   2        610.93        613.52        17.97 o                         
 -11   3   2       2556.92       2326.00        28.51 o                         
  -9   3   2        846.08        912.48        16.65 o                         
  -7   3   2        216.22        286.46         9.40 o                         
  -5   3   2       2280.17       2252.69        27.89 o                         
  -3   3   2       1238.96       1263.56        31.31 o                         
  -1   3   2       1400.06       1438.34        18.48 o                         
   1   3   2       3845.61       4112.05        33.98 o                         
   3   3   2        319.51        425.01         9.71 o                         
   5   3   2         17.29         21.93         3.90 o                         
   7   3   2       5652.20       5647.62        44.30 o                         
   9   3   2       8330.42       8518.65        66.67 o                         
  11   3   2          3.49         -4.41         4.41 o                         
  13   3   2        831.75        687.76        19.50 o                         
  15   3   2       3028.89       2572.20        39.44 o                         
  17   3   2       3068.15       2924.00        53.48 o                         
  19   3   2        132.89        239.03        19.28 o                         
  21   3   2        230.20        273.68        23.28 o                         
  23   3   2         48.05         52.39        17.42 o                         
  25   3   2         35.34         68.40        20.70 o                         
  27   3   2        168.78        117.38        28.84 o                         
 -26   4   2        282.47        319.46        30.68 o                         
 -24   4   2        407.47        368.54        28.64 o                         
 -22   4   2       3427.24       3482.91        67.96 o                         
 -20   4   2       1553.95       1508.90        49.32 o                         
 -18   4   2       3688.63       3701.53        58.70 o                         
 -16   4   2        172.33        171.98        16.70 o                         
 -14   4   2        772.90        716.09        27.65 o                         
 -12   4   2        368.59        362.15        15.37 o                         
 -10   4   2      16796.96      17457.24       126.66 o                         
  -8   4   2       1798.95       1874.18        23.49 o                         
  -6   4   2        553.03        563.85        17.05 o                         
  -4   4   2       2169.05       1995.52        29.41 o                         
  -2   4   2      12554.50      13772.84       116.33 o                         
   0   4   2         45.66         57.10         5.59 o                         
   2   4   2       3174.11       2699.80        27.20 o                         
   4   4   2       1762.13       1764.02        21.11 o                         
   6   4   2         48.56         34.40         4.82 o                         
   8   4   2       1075.88       1080.65        20.58 o                         
  10   4   2       4844.20       4419.52        49.51 o                         
  12   4   2         48.71         42.13         8.08 o                         
  14   4   2       3104.97       3162.01        46.02 o                         
  16   4   2       2477.31       2479.97        49.65 o                         
  18   4   2       1481.44       1444.35        45.72 o                         
  20   4   2        389.52        422.12        29.60 o                         
  22   4   2       1806.91       1950.72        60.23 o                         
  24   4   2        226.88        245.38        27.83 o                         
  26   4   2         54.18         65.65        29.77 o                         
 -25   5   2       1251.36       1354.53        64.55 o                         
 -23   5   2         23.12         36.18        16.88 o                         
 -21   5   2        839.77        870.38        45.30 o                         
 -19   5   2        789.12        763.05        40.97 o                         
 -17   5   2        234.03        268.17        20.81 o                         
 -15   5   2       1492.81       1517.33        39.80 o                         
 -13   5   2       5247.27       5155.36        68.98 o                         
 -11   5   2        935.42        950.70        29.28 o                         
  -9   5   2        140.96        123.27        12.74 o                         
  -7   5   2       1106.08       1068.08        24.80 o                         
  -5   5   2        612.40        674.46        21.20 o                         
  -3   5   2       1116.50       1121.64        24.99 o                         
  -1   5   2       3879.86       3846.69        41.40 o                         
   1   5   2       1657.67       1776.02        24.42 o                         
   3   5   2        334.80        315.31        15.54 o                         
   5   5   2        851.40        850.37        21.80 o                         
   7   5   2       2584.88       2403.92        47.94 o                         
   9   5   2        262.03        217.54        14.99 o                         
  11   5   2        255.70        231.99        16.39 o                         
  13   5   2         42.88         57.24        11.75 o                         
  15   5   2        204.86        176.02        19.10 o                         
  17   5   2         27.47         42.67        15.02 o                         
  19   5   2        413.60        366.22        29.33 o                         
  21   5   2        292.75        226.51        26.67 o                         
  23   5   2         68.43         64.25        21.50 o                         
 -24   6   2          2.03         34.88        21.84 o                         
 -22   6   2        108.44         88.95        21.00 o                         
 -20   6   2        530.52        633.25        40.23 o                         
 -18   6   2        202.74        201.23        24.63 o                         
 -16   6   2        508.83        533.40        30.47 o                         
 -14   6   2         36.80         45.25        12.50 o                         
 -12   6   2       1302.69       1409.94        40.98 o                         
 -10   6   2        335.72        404.93        23.42 o                         
  -8   6   2        855.55        839.32        30.68 o                         
  -6   6   2          0.10         12.69        10.14 o                         
  -4   6   2       1897.27       1847.99        39.22 o                         
  -2   6   2         14.99         23.70        10.63 o                         
   0   6   2        146.25        149.39        15.72 o                         
   2   6   2       1491.28       1434.99        38.61 o                         
   4   6   2         44.09         25.47        10.62 o                         
   6   6   2        547.70        574.66        28.11 o                         
   8   6   2        797.55        888.26        41.32 o                         
  10   6   2       6192.08       6194.17        77.93 o                         
  12   6   2          5.10         48.93        13.49 o                         
  14   6   2        429.50        457.99        29.58 o                         
  16   6   2          0.02         31.85        15.69 o                         
  18   6   2        507.36        439.10        32.41 o                         
  20   6   2         15.15         26.19        18.99 o                         
  22   6   2        474.62        477.40        40.92 o                         
 -21   7   2         16.49         26.73        20.80 o                         
 -19   7   2        614.36        699.89        42.34 o                         
 -17   7   2        702.36        746.58        46.72 o                         
 -15   7   2        595.26        516.71        44.50 o                         
 -13   7   2        762.32        775.13        42.12 o                         
 -11   7   2       2088.76       1940.35        57.10 o                         
  -9   7   2        953.89        973.19        44.30 o                         
  -7   7   2          0.43         -7.51        12.50 o                         
  -5   7   2        303.52        306.66        26.75 o                         
  -3   7   2       2641.04       2630.75        54.14 o                         
  -1   7   2       4416.36       4657.20        71.10 o                         
   1   7   2        569.48        590.66        29.46 o                         
   3   7   2       3253.61       3168.14        73.39 o                         
   5   7   2       4320.81       4327.20        72.28 o                         
   7   7   2       8360.92       8581.00       129.49 o                         
   9   7   2        154.34        125.20        19.72 o                         
  11   7   2         60.29         35.74        17.99 o                         
  13   7   2        192.63        182.92        25.59 o                         
  15   7   2        216.53        251.18        30.14 o                         
  17   7   2        628.12        617.13        44.57 o                         
  19   7   2        804.92        792.28        52.72 o                         
 -18   8   2         30.99        119.26        49.77 o                         
 -16   8   2        530.97        563.37        43.44 o                         
 -14   8   2         23.13         66.41        37.77 o                         
 -12   8   2         23.58        131.93        42.20 o                         
 -10   8   2          5.93         29.03        19.08 o                         
  -8   8   2       3940.06       4287.23       105.84 o                         
  -6   8   2        644.16        694.02        41.36 o                         
  -4   8   2        172.24        155.04        22.06 o                         
  -2   8   2        313.49        273.11        25.99 o                         
   0   8   2       5246.93       5140.40        92.75 o                         
   2   8   2        173.15        151.28        24.77 o                         
   4   8   2         16.21         30.97        19.76 o                         
   6   8   2          0.21         -2.82        23.14 o                         
   8   8   2         78.18         92.89        20.86 o                         
  10   8   2         47.83         55.37        38.78 o                         
  12   8   2       2294.90       2284.46        83.34 o                         
  14   8   2        465.19        426.48        42.50 o                         
  16   8   2         85.07         86.42        29.54 o                         
 -13   9   2         74.65         97.57        51.51 o                         
 -11   9   2        127.99        181.38        45.42 o                         
  -9   9   2        579.15        585.77        42.40 o                         
  -7   9   2        363.18        345.11        32.93 o                         
  -5   9   2       1124.08       1178.06        56.15 o                         
  -3   9   2        239.19        172.57        26.29 o                         
  -1   9   2        355.71        286.97        36.18 o                         
   1   9   2        834.53        866.90        51.75 o                         
   3   9   2        761.77        748.79        48.25 o                         
   5   9   2          0.72         -8.16        21.19 o                         
   7   9   2         76.92         73.65        31.79 o                         
   9   9   2       1945.39       2034.94        97.85 o                         
  11   9   2         64.98         51.53        36.44 o                         
  -4  10   2        355.37        364.18        58.75 o                         
  -2  10   2         71.18         49.17        32.12 o                         
   0  10   2        398.51        353.86        48.73 o                         
   2  10   2        166.35         42.29        67.42 o                         
 -29   1   3       1180.69       1220.90        57.02 o                         
 -27   1   3         30.48         46.14        18.77 o                         
 -25   1   3        851.94        818.60        40.15 o                         
 -23   1   3       3778.56       3708.68        59.87 o                         
 -21   1   3          9.44         17.19         7.27 o                         
 -19   1   3         20.40         12.78         6.08 o                         
 -17   1   3       8926.73       8359.02        67.83 o                         
 -15   1   3       3938.77       3879.95        37.03 o                         
 -13   1   3       3065.42       2956.23        34.87 o                         
 -11   1   3        720.36        794.68        14.75 o                         
  -9   1   3       6453.91       6142.95        49.17 o                         
  -7   1   3        282.59        281.62         8.17 o                         
  -5   1   3      83934.52      92017.52       511.10 o                         
  -3   1   3       3677.58       3488.01        26.04 o                         
  -1   1   3       7023.73       7609.39        49.32 o                         
   1   1   3       4559.53       4888.24        34.19 o                         
   3   1   3      10160.06      11891.45        73.55 o                         
   5   1   3      10544.54      11540.49        75.62 o                         
   7   1   3       6123.01       5960.72        44.08 o                         
   9   1   3        462.92        577.21        12.03 o                         
  11   1   3          0.60          2.70         3.42 o                         
  13   1   3       2737.22       2900.52        32.53 o                         
  15   1   3      16506.61      16288.52       128.95 o                         
  17   1   3       2163.44       2011.26        35.55 o                         
  19   1   3        722.13        719.05        28.47 o                         
  21   1   3         21.58         45.00        13.57 o                         
  23   1   3        965.06        955.34        47.14 o                         
  25   1   3        212.32        169.40        25.67 o                         
  27   1   3        744.28        702.49        51.07 o                         
 -28   2   3         45.60         31.50        21.39 o                         
 -26   2   3        148.99        248.77        24.74 o                         
 -24   2   3         21.25         23.14        11.86 o                         
 -22   2   3       3877.07       3782.52        48.68 o                         
 -20   2   3       2807.34       2696.16        36.57 o                         
 -18   2   3       2104.55       1915.36        28.48 o                         
 -16   2   3        286.65        238.28        11.88 o                         
 -14   2   3       2514.58       2099.23        27.42 o                         
 -12   2   3       7487.07       7912.69        60.31 o                         
 -10   2   3      10801.73      11913.28        78.85 o                         
  -8   2   3        974.21       1051.46        14.02 o                         
  -6   2   3       4070.33       4505.95        35.77 o                         
  -4   2   3        171.63        105.85         6.00 o                         
  -2   2   3      31396.76      33782.60       193.44 o                         
   0   2   3      24789.40      28850.30       166.44 o                         
   2   2   3       4815.26       5186.89        39.89 o                         
   4   2   3       3247.83       3388.44        28.52 o                         
   6   2   3      17219.73      18616.17       116.61 o                         
   8   2   3      19127.75      21273.11       133.57 o                         
  10   2   3         33.46        109.44         6.84 o                         
  12   2   3        333.97        218.01        10.44 o                         
  14   2   3       8883.07       8304.75        74.36 o                         
  16   2   3          1.06         16.14         7.62 o                         
  18   2   3        580.65        484.23        23.44 o                         
  20   2   3       1778.22       1822.59        44.60 o                         
  22   2   3       1647.18       1752.14        57.89 o                         
  24   2   3         66.90         74.37        20.51 o                         
  26   2   3        831.36        888.91        49.86 o                         
 -29   3   3         59.22         78.05        53.41 o                         
 -27   3   3       2079.45       2438.25        67.26 o                         
 -25   3   3        980.89       1048.42        43.54 o                         
 -23   3   3        595.01        591.90        28.00 o                         
 -21   3   3          0.36          8.29         8.89 o                         
 -19   3   3        203.14        241.57        14.85 o                         
 -17   3   3        448.40        417.13        17.51 o                         
 -15   3   3      19368.73      19575.88       141.75 o                         
 -13   3   3        652.29        610.23        17.00 o                         
 -11   3   3         28.93         41.10         5.84 o                         
  -9   3   3       1910.70       2095.52        24.25 o                         
  -7   3   3       2159.81       1651.59        20.23 o                         
  -5   3   3       3258.60       3297.00        35.77 o                         
  -3   3   3      22148.06      24933.89       175.84 o                         
  -1   3   3        121.34        116.69         5.92 o                         
   1   3   3       2046.51       2280.81        22.39 o                         
   3   3   3          0.16          2.22         3.54 o                         
   5   3   3      16218.87      17050.93       117.55 o                         
   7   3   3       2404.12       2319.42        25.94 o                         
   9   3   3          8.49          3.47         4.39 o                         
  11   3   3        811.84        770.61        19.19 o                         
  13   3   3       2015.95       2096.30        33.28 o                         
  15   3   3       2092.51       1898.26        36.96 o                         
  17   3   3       7202.78       6803.76        79.24 o                         
  19   3   3        667.51        598.98        30.78 o                         
  21   3   3        422.59        389.05        27.13 o                         
  23   3   3        106.51         92.49        21.13 o                         
  25   3   3       1477.78       1620.62        72.64 o                         
  27   3   3         37.94         61.26        29.11 o                         
 -28   4   3         25.78         -1.71        29.71 o                         
 -26   4   3        457.68        477.36        35.41 o                         
 -24   4   3          0.04          4.14        13.13 o                         
 -22   4   3        210.77        339.14        24.91 o                         
 -20   4   3         11.52         33.32        12.76 o                         
 -18   4   3        389.13        317.10        21.53 o                         
 -16   4   3       9113.63       8905.99        98.17 o                         
 -14   4   3        248.40        228.50        15.60 o                         
 -12   4   3       6236.32       6164.83        74.88 o                         
 -10   4   3        956.81       1251.35        25.02 o                         
  -8   4   3         51.73         29.90         4.87 o                         
  -6   4   3        131.54        234.19        19.52 o                         
  -4   4   3        998.25        927.51        20.30 o                         
  -2   4   3        167.60        186.29        10.77 o                         
   0   4   3         49.87         58.99         5.48 o                         
   2   4   3        586.95        669.46        13.47 o                         
   4   4   3          3.99         20.53         4.90 o                         
   6   4   3          0.96         -4.57         4.57 o                         
   8   4   3        789.50        747.65        19.78 o                         
  10   4   3       1065.59        987.45        23.98 o                         
  12   4   3       2594.92       2441.53        38.25 o                         
  14   4   3        802.36        837.86        30.43 o                         
  16   4   3        238.60        222.65        20.37 o                         
  18   4   3        471.27        473.49        29.24 o                         
  20   4   3        163.86        145.25        20.80 o                         
  22   4   3        102.03        157.84        22.20 o                         
  24   4   3        578.37        615.83        43.94 o                         
  26   4   3          0.07        -13.32        43.55 o                         
 -25   5   3        247.23        327.25        32.11 o                         
 -23   5   3        249.43        195.07        24.56 o                         
 -21   5   3        827.60        893.91        43.55 o                         
 -19   5   3       1818.09       1744.92        55.22 o                         
 -17   5   3          1.38          1.72        12.61 o                         
 -15   5   3       3061.85       2937.99        52.89 o                         
 -13   5   3        238.96        253.43        18.08 o                         
 -11   5   3       5237.14       4932.26        65.04 o                         
  -9   5   3       1879.41       1867.49        34.88 o                         
  -7   5   3       4371.94       4517.63        52.61 o                         
  -5   5   3         61.78         30.46         8.02 o                         
  -3   5   3       2664.28       2319.37        35.66 o                         
  -1   5   3      10440.53      10722.52        88.50 o                         
   1   5   3       4454.73       4497.86        43.58 o                         
   3   5   3        402.32        306.41        13.84 o                         
   5   5   3       8429.66       8537.88        75.72 o                         
   7   5   3       1811.76       1757.83        33.21 o                         
   9   5   3         47.08         49.65        10.23 o                         
  11   5   3        372.21        376.34        21.49 o                         
  13   5   3       1858.81       1714.78        41.16 o                         
  15   5   3       1381.76       1310.30        46.88 o                         
  17   5   3       1142.97       1264.92        49.22 o                         
  19   5   3         52.26         46.10        16.23 o                         
  21   5   3         72.34         86.72        21.34 o                         
  23   5   3          3.89          7.90        19.43 o                         
 -24   6   3        227.45        178.08        26.50 o                         
 -22   6   3          0.69         -3.00        17.06 o                         
 -20   6   3         65.64         77.33        19.47 o                         
 -18   6   3         18.97         40.18        18.86 o                         
 -16   6   3       1455.17       1553.28        48.58 o                         
 -14   6   3        429.75        396.76        25.53 o                         
 -12   6   3       2998.44       2989.38        56.64 o                         
 -10   6   3        174.71        216.61        19.18 o                         
  -8   6   3        532.99        587.48        26.02 o                         
  -6   6   3       1961.17       1826.00        36.57 o                         
  -4   6   3        658.03        633.01        27.65 o                         
  -2   6   3         26.50         22.31        10.69 o                         
   0   6   3       1062.79       1028.36        41.87 o                         
   2   6   3       1483.75       1480.93        36.66 o                         
   4   6   3         72.78         81.97        12.74 o                         
   6   6   3          5.56          6.76        10.75 o                         
   8   6   3       6241.73       6258.12        76.91 o                         
  10   6   3       4171.70       3903.92        62.32 o                         
  12   6   3         98.22         24.80        14.13 o                         
  14   6   3        903.16        874.28        39.38 o                         
  16   6   3         42.36         41.01        16.17 o                         
  18   6   3        545.64        599.00        37.59 o                         
  20   6   3       3299.92       3299.03        84.76 o                         
  22   6   3        768.99        874.71        53.38 o                         
 -21   7   3        751.46        810.53        46.37 o                         
 -19   7   3        120.29        167.51        26.55 o                         
 -17   7   3        408.52        479.13        37.17 o                         
 -15   7   3          0.90         15.70        17.40 o                         
 -13   7   3        393.49        514.78        43.69 o                         
 -11   7   3        863.12        899.06        43.70 o                         
  -9   7   3        813.67        872.98        42.51 o                         
  -7   7   3        111.83        121.81        22.42 o                         
  -5   7   3       4306.84       4362.87        75.53 o                         
  -3   7   3        272.98        283.43        22.44 o                         
  -1   7   3       1119.54       1181.10        41.87 o                         
   1   7   3       1705.66       1763.83        44.18 o                         
   3   7   3       3827.65       3852.41        67.04 o                         
   5   7   3        677.00        715.80        35.23 o                         
   7   7   3         13.42         64.37        20.19 o                         
   9   7   3        116.50        107.65        18.63 o                         
  11   7   3        444.40        438.07        34.21 o                         
  13   7   3        214.65        168.42        28.03 o                         
  15   7   3       1333.21       1508.60        64.94 o                         
  17   7   3        353.40        365.64        35.83 o                         
  19   7   3         11.12         56.94        22.79 o                         
 -18   8   3        101.39        160.88        51.90 o                         
 -16   8   3         39.16         52.33        31.51 o                         
 -14   8   3        337.91        436.44        50.87 o                         
 -12   8   3       3710.13       3828.40       101.87 o                         
 -10   8   3        147.43        196.18        34.17 o                         
  -8   8   3       4875.67       5002.19        94.75 o                         
  -6   8   3        474.58        489.43        35.04 o                         
  -4   8   3        170.19        174.22        23.64 o                         
  -2   8   3         25.38          3.67        14.71 o                         
   0   8   3        592.97        625.68        37.11 o                         
   2   8   3        686.88        645.50        39.76 o                         
   4   8   3        318.24        308.39        28.91 o                         
   6   8   3        111.82         75.46        19.36 o                         
   8   8   3         67.34         46.16        26.13 o                         
  10   8   3          1.34          9.28        30.59 o                         
  12   8   3        405.38        424.89        48.44 o                         
  14   8   3       1713.06       2078.71        94.76 o                         
  16   8   3        350.80        430.22        43.49 o                         
 -13   9   3        458.71        460.31        96.60 o                         
 -11   9   3          7.24         71.34        26.72 o                         
  -9   9   3          0.24         20.87        23.94 o                         
  -7   9   3        141.90        148.04        53.84 o                         
  -5   9   3        717.04        668.46        42.72 o                         
  -3   9   3        176.27        176.37        29.94 o                         
  -1   9   3         35.23         17.76        37.03 o                         
   1   9   3         17.36         -0.30        19.60 o                         
   3   9   3        441.07        436.57        38.68 o                         
   5   9   3         54.05         59.80        24.52 o                         
   7   9   3        606.37        600.63        57.43 o                         
   9   9   3         13.77         70.92        29.27 o                         
  11   9   3         31.65         44.90        42.29 o                         
  -4  10   3         66.40        -18.91        37.22 o                         
  -2  10   3        463.47        446.42        71.94 o                         
   0  10   3        150.12        100.78        39.97 o                         
   2  10   3         35.64        -15.30        36.35 o                         
 -30   0   4        422.78        430.23        56.71 o                         
 -28   0   4       4834.79       5499.14       156.15 o                         
 -26   0   4       2001.78       1860.65        73.53 o                         
 -24   0   4        188.32        167.65        26.46 o                         
 -22   0   4        440.75        355.75        30.52 o                         
 -20   0   4       5074.34       5509.71        88.10 o                         
 -18   0   4       2916.42       2929.51        47.29 o                         
 -16   0   4         11.36         30.46         7.29 o                         
 -14   0   4       4439.99       5252.65        59.38 o                         
 -12   0   4        550.12        903.00        20.31 o                         
 -10   0   4       4219.49       4587.92        50.52 o                         
  -8   0   4      28517.93      30370.68       237.51 o                         
  -6   0   4      24726.93      25423.32       214.87 o                         
  -4   0   4       3639.43       4175.35        42.06 o                         
  -2   0   4       5965.73       6313.18        62.94 o                         
   0   0   4      20801.03      22044.46       201.54 o                         
   2   0   4       9354.06       9172.96        90.75 o                         
   4   0   4       8852.27       9210.76        89.89 o                         
   6   0   4       6473.63       7222.01        79.55 o                         
   8   0   4       1515.58       1705.60        29.46 o                         
  10   0   4       1203.85        938.95        20.46 o                         
  12   0   4       3472.70       2829.98        43.33 o                         
  14   0   4       3337.10       3385.05        55.79 o                         
  16   0   4       4320.31       4307.38        71.37 o                         
  18   0   4       2988.35       2898.30        71.04 o                         
  20   0   4       1288.22       1212.64        54.62 o                         
  22   0   4         21.75         16.01        19.89 o                         
  24   0   4       1612.76       1484.99        80.99 o                         
  26   0   4        500.83        483.40        55.27 o                         
  28   0   4        858.32        807.45       181.85 o                         
 -29   1   4         84.89         92.58        24.55 o                         
 -27   1   4        698.30        671.54        39.74 o                         
 -25   1   4         30.25         90.14        15.40 o                         
 -23   1   4        130.78        167.72        14.52 o                         
 -21   1   4        397.77        419.24        18.01 o                         
 -19   1   4        387.30        295.28        13.81 o                         
 -17   1   4        179.70        201.25        10.58 o                         
 -15   1   4        357.32        379.51        13.00 o                         
 -13   1   4       1542.95       1672.15        21.92 o                         
 -11   1   4       1682.61       1797.47        21.74 o                         
  -9   1   4         61.82         52.60         4.86 o                         
  -7   1   4       9864.97      10739.25        71.37 o                         
  -5   1   4      25272.15      27277.88       174.53 o                         
  -3   1   4      60336.03      65315.82       390.40 o                         
  -1   1   4        562.12        748.45         9.68 o                         
   1   1   4       8344.01       8694.13        57.32 o                         
   3   1   4       8599.85       8913.09        60.34 o                         
   5   1   4        141.68        174.35         6.87 o                         
   7   1   4      19148.53      20513.21       129.20 o                         
   9   1   4       4067.47       4383.21        39.07 o                         
  11   1   4       1064.39        918.08        16.25 o                         
  13   1   4        342.98        354.41        14.37 o                         
  15   1   4       2742.22       2725.08        49.88 o                         
  17   1   4       1065.96        980.09        30.92 o                         
  19   1   4        137.97        114.33        14.42 o                         
  21   1   4        194.20        193.88        21.66 o                         
  23   1   4       1171.01       1171.09        50.47 o                         
  25   1   4         32.68          6.44        19.39 o                         
  27   1   4        133.61        232.55        32.65 o                         
 -30   2   4       1126.16       1063.02        96.43 o                         
 -28   2   4          9.34          4.62        17.45 o                         
 -26   2   4        714.15        713.93        38.09 o                         
 -24   2   4        480.87        429.82        22.70 o                         
 -22   2   4       5369.93       5311.54        59.17 o                         
 -20   2   4       3672.92       3493.69        42.29 o                         
 -18   2   4        103.16        129.77         9.76 o                         
 -16   2   4       3412.85       3121.99        35.61 o                         
 -14   2   4        836.92        830.63        17.79 o                         
 -12   2   4       5798.90       5883.63        47.65 o                         
 -10   2   4        334.81        268.93        10.44 o                         
  -8   2   4        175.99        118.26         5.92 o                         
  -6   2   4        716.15        787.84        12.11 o                         
  -4   2   4      12417.92      13399.68        85.57 o                         
  -2   2   4      10959.80      11996.99        74.96 o                         
   0   2   4      28203.29      31172.79       183.68 o                         
   2   2   4        148.78        130.68         6.07 o                         
   4   2   4       8536.91       8262.83        58.36 o                         
   6   2   4        532.36        420.60        11.69 o                         
   8   2   4       9301.54       9469.05        79.33 o                         
  10   2   4       6225.31       6246.48        53.59 o                         
  12   2   4        464.35        363.71        14.40 o                         
  14   2   4       1175.94       1053.63        23.44 o                         
  16   2   4        801.78        723.79        26.34 o                         
  18   2   4         11.43         15.61         9.74 o                         
  20   2   4        377.62        496.57        27.51 o                         
  22   2   4        600.01        667.02        40.42 o                         
  24   2   4          2.03         33.29        18.84 o                         
  26   2   4         53.19         74.89        23.29 o                         
 -29   3   4          0.09        -24.49        37.19 o                         
 -27   3   4        278.53        369.35        34.43 o                         
 -25   3   4        596.92        616.90        33.89 o                         
 -23   3   4          3.31         43.49        12.17 o                         
 -21   3   4        164.18        112.33        11.60 o                         
 -19   3   4       5392.83       5653.72        60.76 o                         
 -17   3   4        666.49        643.54        21.98 o                         
 -15   3   4      12850.39      12927.94       115.80 o                         
 -13   3   4        312.81        336.71        13.06 o                         
 -11   3   4        301.78        244.80         8.52 o                         
  -9   3   4         95.12        127.73         6.93 o                         
  -7   3   4       2182.29       2271.99        36.46 o                         
  -5   3   4        346.79        310.83        12.59 o                         
  -3   3   4      11226.65      12055.70        81.87 o                         
  -1   3   4       1799.31       1823.50        19.44 o                         
   1   3   4        269.71        220.48         7.51 o                         
   3   3   4        203.53        236.18         9.40 o                         
   5   3   4         10.96          0.47         3.66 o                         
   7   3   4         26.59          9.47         3.78 o                         
   9   3   4       1675.34       1398.77        22.58 o                         
  11   3   4        155.99        156.37        10.35 o                         
  13   3   4       4613.60       4413.10        57.76 o                         
  15   3   4        356.22        340.06        19.67 o                         
  17   3   4       1120.94       1068.43        34.55 o                         
  19   3   4         85.58         65.84        14.69 o                         
  21   3   4       1383.29       1482.63        51.69 o                         
  23   3   4        147.39        182.16        25.82 o                         
  25   3   4        209.81        188.09        30.03 o                         
 -28   4   4        338.90        272.45        49.82 o                         
 -26   4   4        738.13        666.47        39.81 o                         
 -24   4   4         26.04         35.84        15.95 o                         
 -22   4   4       5799.84       5747.26        89.18 o                         
 -20   4   4        277.05        217.50        20.25 o                         
 -18   4   4        365.78        398.28        24.65 o                         
 -16   4   4       2630.09       2618.68        53.76 o                         
 -14   4   4       3257.92       3052.09        46.31 o                         
 -12   4   4      16965.14      16809.02       133.37 o                         
 -10   4   4      18495.45      19073.15       138.56 o                         
  -8   4   4       2482.61       2376.88        33.11 o                         
  -6   4   4       2853.48       2596.49        35.42 o                         
  -4   4   4       4247.49       4064.36        46.05 o                         
  -2   4   4       5161.80       5019.08        41.96 o                         
   0   4   4       2023.68       2266.74        25.17 o                         
   2   4   4       3279.95       3305.72        32.06 o                         
   4   4   4       5680.57       5804.18        50.98 o                         
   6   4   4       1703.41       1763.71        25.26 o                         
   8   4   4       3489.46       3337.05        39.11 o                         
  10   4   4       4329.42       4203.67        50.72 o                         
  12   4   4          9.81          9.09         8.93 o                         
  14   4   4       1051.49       1025.42        33.43 o                         
  16   4   4       3876.23       3914.72        64.68 o                         
  18   4   4         41.43         39.47        14.70 o                         
  20   4   4       1333.93       1459.67        59.14 o                         
  22   4   4       1365.71       1551.38        60.43 o                         
  24   4   4        459.99        504.24        40.13 o                         
 -25   5   4        340.97        318.44        29.87 o                         
 -23   5   4          1.64          9.20        15.71 o                         
 -21   5   4        454.05        500.60        32.85 o                         
 -19   5   4         29.40         69.30        15.38 o                         
 -17   5   4          3.29         -2.25         9.88 o                         
 -15   5   4       3245.28       3218.12        54.19 o                         
 -13   5   4       1302.13       1284.51        35.45 o                         
 -11   5   4       6167.51       6088.71        98.43 o                         
  -9   5   4       1620.01       1479.48        30.73 o                         
  -7   5   4        114.07        159.41        12.87 o                         
  -5   5   4        382.79        375.87        17.44 o                         
  -3   5   4        683.45        845.56        23.05 o                         
  -1   5   4       6664.87       6728.78        61.25 o                         
   1   5   4        510.99        451.75        15.40 o                         
   3   5   4       1772.82       1846.53        27.77 o                         
   5   5   4        459.78        504.50        22.02 o                         
   7   5   4       2801.38       2741.96        42.87 o                         
   9   5   4        546.69        483.17        21.69 o                         
  11   5   4       4242.66       4323.03        64.77 o                         
  13   5   4       1944.72       1957.61        44.42 o                         
  15   5   4         11.87         13.53        11.96 o                         
  17   5   4        877.81        778.94        39.74 o                         
  19   5   4       1993.84       1952.58        58.10 o                         
  21   5   4         18.46         30.20        18.77 o                         
  23   5   4        794.01        793.54        47.35 o                         
 -24   6   4          0.85         51.95        20.86 o                         
 -22   6   4        103.02         57.47        20.93 o                         
 -20   6   4        165.96        198.12        24.33 o                         
 -18   6   4        562.80        609.71        34.48 o                         
 -16   6   4         33.74         76.77        15.41 o                         
 -14   6   4        196.95        177.13        18.99 o                         
 -12   6   4       1695.73       1869.26        45.87 o                         
 -10   6   4       1512.08       1527.37        46.39 o                         
  -8   6   4        161.23        170.30        16.13 o                         
  -6   6   4        843.96        835.29        27.89 o                         
  -4   6   4        825.41        885.76        28.96 o                         
  -2   6   4        739.65        784.11        29.54 o                         
   0   6   4        784.83        841.88        30.59 o                         
   2   6   4       4814.97       4949.41        63.56 o                         
   4   6   4        190.12        191.92        16.71 o                         
   6   6   4        102.87         86.90        14.07 o                         
   8   6   4        160.41        160.97        16.29 o                         
  10   6   4         79.00        100.12        15.09 o                         
  12   6   4         29.33         33.46        13.80 o                         
  14   6   4        409.75        443.73        29.16 o                         
  16   6   4        308.48        266.25        25.92 o                         
  18   6   4        128.40        120.87        22.10 o                         
  20   6   4        567.19        649.99        43.15 o                         
  22   6   4        437.75        444.61        66.59 o                         
 -21   7   4       1951.35       2370.52        72.12 o                         
 -19   7   4          3.51          6.60        20.83 o                         
 -17   7   4          1.76         43.06        22.71 o                         
 -15   7   4        446.91        520.02        36.39 o                         
 -13   7   4       4153.05       4137.32        78.82 o                         
 -11   7   4        287.76        260.50        24.91 o                         
  -9   7   4          4.36          3.51        13.30 o                         
  -7   7   4          5.56          9.19        14.50 o                         
  -5   7   4          0.33         25.24        14.85 o                         
  -3   7   4         85.04         78.22        15.42 o                         
  -1   7   4       8202.11       8193.00       105.28 o                         
   1   7   4          0.17          9.99        13.15 o                         
   3   7   4       1523.98       1686.16        48.29 o                         
   5   7   4        203.48        194.69        20.82 o                         
   7   7   4       4794.55       4881.34        75.83 o                         
   9   7   4        105.84         50.57        18.30 o                         
  11   7   4        256.30        233.00        32.08 o                         
  13   7   4         10.55          2.23        22.24 o                         
  15   7   4        239.33        315.78        33.56 o                         
  17   7   4        179.70        149.27        32.02 o                         
  19   7   4        198.40        234.36        36.15 o                         
 -18   8   4         51.99        103.83        37.09 o                         
 -16   8   4        418.77        510.50        51.94 o                         
 -14   8   4       1639.98       1647.58        70.70 o                         
 -12   8   4          9.13         84.62        28.50 o                         
 -10   8   4        894.05        848.33        46.13 o                         
  -8   8   4       4508.04       4627.97        90.52 o                         
  -6   8   4       1557.87       1728.18        62.34 o                         
  -4   8   4         59.17         -1.52        17.74 o                         
  -2   8   4       1199.27       1189.61        46.45 o                         
   0   8   4       1060.97       1064.84        49.70 o                         
   2   8   4        917.00        910.62        48.39 o                         
   4   8   4       1537.12       1551.76        58.54 o                         
   6   8   4        166.43        156.43        22.92 o                         
   8   8   4          8.11        -16.99        25.84 o                         
  10   8   4        674.85        671.24        46.39 o                         
  12   8   4        695.56        639.69        46.47 o                         
  14   8   4        100.42        173.34        30.00 o                         
  16   8   4        483.94        490.30        65.72 o                         
 -13   9   4          0.71          4.82        30.56 o                         
 -11   9   4         20.47         37.78        28.22 o                         
  -9   9   4        398.00        407.48        36.19 o                         
  -7   9   4       1275.92       1473.16        68.37 o                         
  -5   9   4         97.85        103.68        26.98 o                         
  -3   9   4       1986.77       2119.18        75.74 o                         
  -1   9   4         25.72        -13.62        24.28 o                         
   1   9   4        215.99        179.79        28.28 o                         
   3   9   4        238.18        211.35        31.12 o                         
   5   9   4          0.85        -12.30        23.21 o                         
   7   9   4       1063.36       1135.35        75.93 o                         
   9   9   4        171.89        172.00        58.21 o                         
  11   9   4         31.48        -57.15        62.86 o                         
  -4  10   4         95.64         81.42        38.64 o                         
  -2  10   4        165.81        110.18        55.33 o                         
   0  10   4        713.15        579.67        75.02 o                         
 -31   1   5        256.43        269.65        69.00 o                         
 -29   1   5        368.43        276.15        33.26 o                         
 -27   1   5         89.73         78.20        17.03 o                         
 -25   1   5       2412.31       2388.44        48.98 o                         
 -23   1   5        876.54        837.28        28.14 o                         
 -21   1   5         52.60         42.83         8.07 o                         
 -19   1   5        251.48        279.81        13.83 o                         
 -17   1   5       3256.18       3093.22        33.80 o                         
 -15   1   5       2900.45       2924.51        32.66 o                         
 -13   1   5      12117.39      11883.76        84.32 o                         
 -11   1   5        598.11        785.82        13.56 o                         
  -9   1   5       5811.82       5399.95        41.97 o                         
  -7   1   5       5945.58       6566.26        48.03 o                         
  -5   1   5     115132.98     122567.80       738.39 o                         
  -3   1   5      30582.51      32775.43       206.42 o                         
  -1   1   5      62917.34      67219.66       392.16 o                         
   1   1   5       7013.30       7404.87        52.35 o                         
   3   1   5       7418.08       7931.14        89.04 o                         
   5   1   5       3874.84       3763.99        32.41 o                         
   7   1   5      17508.99      18527.66       125.15 o                         
   9   1   5       2072.55       2127.34        27.00 o                         
  11   1   5        108.99        112.56         6.36 o                         
  13   1   5       3422.23       3478.71        41.50 o                         
  15   1   5      16276.32      16029.53       149.61 o                         
  17   1   5        709.31        677.07        27.54 o                         
  19   1   5        449.52        523.23        28.85 o                         
  21   1   5       1530.37       1445.62        51.97 o                         
  23   1   5        983.17       1006.56        52.93 o                         
  25   1   5        118.42        140.04        25.69 o                         
  27   1   5       2861.91       3145.82       110.55 o                         
 -30   2   5        869.89        839.82        80.81 o                         
 -28   2   5        157.23        166.09        27.54 o                         
 -26   2   5        206.42        229.21        23.25 o                         
 -24   2   5          0.89         15.11         8.69 o                         
 -22   2   5       2821.06       2790.63        40.10 o                         
 -20   2   5       2009.44       2076.21        30.61 o                         
 -18   2   5        122.77        139.56        10.01 o                         
 -16   2   5          7.80          5.11         5.63 o                         
 -14   2   5       2988.13       3092.46        32.21 o                         
 -12   2   5       5991.15       6520.55        50.79 o                         
 -10   2   5       3752.19       3460.83        30.98 o                         
  -8   2   5       1945.60       2207.11        22.37 o                         
  -6   2   5       1383.57       1477.82        17.53 o                         
  -4   2   5       9756.81      10522.28        68.17 o                         
  -2   2   5      25073.83      26720.43       163.94 o                         
   0   2   5      19010.62      21048.17       134.73 o                         
   2   2   5       9778.57      11079.59        76.05 o                         
   4   2   5        673.83       1038.76        14.21 o                         
   6   2   5      11084.33      11142.04        79.27 o                         
   8   2   5        670.84        501.71        12.21 o                         
  10   2   5       1465.22       1376.25        19.08 o                         
  12   2   5       9836.34       9792.70        81.89 o                         
  14   2   5         68.73         80.74        10.50 o                         
  16   2   5        537.99        428.05        21.86 o                         
  18   2   5        265.97        214.63        18.26 o                         
  20   2   5        878.51        911.32        38.99 o                         
  22   2   5        947.94       1031.21        50.79 o                         
  24   2   5       1130.58       1067.67        56.81 o                         
  26   2   5          5.69          5.14        19.64 o                         
 -29   3   5        183.64        125.29        39.99 o                         
 -27   3   5        782.55        750.23        51.82 o                         
 -25   3   5        545.41        545.93        29.41 o                         
 -23   3   5       2023.30       2053.39        40.40 o                         
 -21   3   5         69.40         64.26        10.02 o                         
 -19   3   5      12570.04      13108.79       104.41 o                         
 -17   3   5        791.43        830.17        23.15 o                         
 -15   3   5         24.15         53.60         7.83 o                         
 -13   3   5          9.22         11.52         4.92 o                         
 -11   3   5       2833.32       2677.29        28.28 o                         
  -9   3   5        246.70        252.84         9.53 o                         
  -7   3   5      33997.91      38395.52       230.66 o                         
  -5   3   5       2317.53       2235.31        23.10 o                         
  -3   3   5      11862.45      14788.96        94.17 o                         
  -1   3   5       3477.28       3995.18        33.39 o                         
   1   3   5        542.02        547.60        12.25 o                         
   3   3   5       1876.64       1815.26        22.96 o                         
   5   3   5       1541.38       1157.72        19.07 o                         
   7   3   5       1245.94       1405.84        19.72 o                         
   9   3   5          1.37         -2.04         4.37 o                         
  11   3   5        566.43        575.12        19.29 o                         
  13   3   5       4162.23       4040.09        55.31 o                         
  15   3   5        119.12        116.74        13.24 o                         
  17   3   5        842.71        864.49        34.18 o                         
  19   3   5         54.42         56.17        14.91 o                         
  21   3   5          0.11         11.18        15.65 o                         
  23   3   5        629.18        694.74        46.41 o                         
  25   3   5        539.04        569.39        48.91 o                         
 -28   4   5         96.88        183.40        41.27 o                         
 -26   4   5       1032.66       1019.85        49.01 o                         
 -24   4   5        169.07        110.50        18.68 o                         
 -22   4   5        246.02        311.30        25.30 o                         
 -20   4   5        278.22        251.98        22.44 o                         
 -18   4   5          0.15         22.57         9.93 o                         
 -16   4   5         12.19         17.97         9.07 o                         
 -14   4   5       1864.75       1828.08        34.04 o                         
 -12   4   5        931.76       1015.89        31.78 o                         
 -10   4   5         54.97         60.47         8.60 o                         
  -8   4   5         39.50         36.15         7.46 o                         
  -6   4   5        836.68       1040.96        34.00 o                         
  -4   4   5        216.75        211.96        11.64 o                         
  -2   4   5        119.08         99.89         6.76 o                         
   0   4   5        258.09        268.07        10.06 o                         
   2   4   5        384.46        426.14        13.45 o                         
   4   4   5       5544.08       5744.20        53.96 o                         
   6   4   5       1324.00       1290.58        23.28 o                         
   8   4   5         45.79         34.01         7.47 o                         
  10   4   5        147.52        118.98        11.82 o                         
  12   4   5        278.58        328.21        19.14 o                         
  14   4   5         44.00         40.87        11.33 o                         
  16   4   5        251.79        255.13        20.66 o                         
  18   4   5        301.84        255.76        26.02 o                         
  20   4   5        149.84        162.69        23.56 o                         
  22   4   5        101.32        105.71        25.46 o                         
  24   4   5         32.38         31.18        22.31 o                         
 -27   5   5        758.07        862.64        64.41 o                         
 -25   5   5        250.96        227.73        27.77 o                         
 -23   5   5        571.04        504.66        34.50 o                         
 -21   5   5         73.92         75.10        17.77 o                         
 -19   5   5       1224.87       1263.98        48.13 o                         
 -17   5   5        297.81        344.27        22.58 o                         
 -15   5   5       5570.21       5780.07        76.83 o                         
 -13   5   5        384.06        359.22        21.58 o                         
 -11   5   5          0.03          1.32         8.64 o                         
  -9   5   5         14.78         29.63         8.68 o                         
  -7   5   5        920.59        883.09        24.82 o                         
  -5   5   5        371.52        358.28        16.76 o                         
  -3   5   5       8949.75       9499.66        83.60 o                         
  -1   5   5        623.20        513.14        16.38 o                         
   1   5   5        347.67        330.78        14.05 o                         
   3   5   5       2357.98       2505.57        33.61 o                         
   5   5   5      20204.11      20935.82       158.05 o                         
   7   5   5       1420.26       1530.05        31.77 o                         
   9   5   5        494.39        511.08        23.61 o                         
  11   5   5         17.76         59.29        12.30 o                         
  13   5   5       3270.45       3268.35        57.84 o                         
  15   5   5         26.93         35.84        14.00 o                         
  17   5   5       2057.76       2017.88        55.46 o                         
  19   5   5         34.51         73.79        19.58 o                         
  21   5   5        456.68        447.70        35.37 o                         
  23   5   5          9.98         20.85        23.74 o                         
 -24   6   5        893.21        888.86        47.75 o                         
 -22   6   5          1.42         23.77        19.56 o                         
 -20   6   5       1723.41       1930.21        61.99 o                         
 -18   6   5       1004.44        949.67        43.75 o                         
 -16   6   5       1077.89       1064.57        41.13 o                         
 -14   6   5        256.75        246.97        22.81 o                         
 -12   6   5       6465.41       6364.04        85.17 o                         
 -10   6   5       1731.95       1690.77        40.88 o                         
  -8   6   5        571.60        424.66        23.33 o                         
  -6   6   5         17.18         13.32         9.38 o                         
  -4   6   5        289.96        325.35        21.91 o                         
  -2   6   5        166.19        174.84        16.02 o                         
   0   6   5      10475.16      10765.31       110.94 o                         
   2   6   5       2075.01       2115.01        39.70 o                         
   4   6   5       2371.91       2265.23        45.46 o                         
   6   6   5        196.80        127.49        16.19 o                         
   8   6   5        213.40        162.31        16.55 o                         
  10   6   5          2.29         -9.88        12.77 o                         
  12   6   5       1099.21       1114.31        41.23 o                         
  14   6   5       1854.65       1873.30        52.27 o                         
  16   6   5         22.28         19.62        16.56 o                         
  18   6   5          5.91          3.65        16.79 o                         
  20   6   5        734.12        769.21        47.60 o                         
 -21   7   5        288.84        478.67        36.78 o                         
 -19   7   5        304.35        358.59        31.16 o                         
 -17   7   5        171.47        157.92        27.66 o                         
 -15   7   5        780.59        798.22        41.50 o                         
 -13   7   5       1721.68       1850.49        55.37 o                         
 -11   7   5        149.42        229.23        29.30 o                         
  -9   7   5        100.60        108.44        20.11 o                         
  -7   7   5        269.36        275.12        25.45 o                         
  -5   7   5       7121.84       6942.14        96.39 o                         
  -3   7   5        958.57        926.92        38.41 o                         
  -1   7   5        146.63        169.13        18.98 o                         
   1   7   5          1.97         -9.99        10.01 o                         
   3   7   5       1275.10       1265.33        44.62 o                         
   5   7   5        102.26         84.71        15.37 o                         
   7   7   5       3791.20       3878.84        71.08 o                         
   9   7   5         31.32         38.04        17.94 o                         
  11   7   5        995.33       1023.23        51.50 o                         
  13   7   5        363.50        324.96        32.95 o                         
  15   7   5        941.36       1011.31        66.84 o                         
  17   7   5         80.45         61.25        25.47 o                         
  19   7   5         93.42        128.11        48.96 o                         
 -18   8   5         57.81         27.44        39.55 o                         
 -16   8   5         74.88        104.57        26.43 o                         
 -14   8   5       3064.59       3448.75        80.94 o                         
 -12   8   5        778.80        798.97        45.97 o                         
 -10   8   5         74.35        109.93        28.72 o                         
  -8   8   5         94.62        109.13        27.55 o                         
  -6   8   5       1928.40       1937.04        66.92 o                         
  -4   8   5        119.27        118.33        21.81 o                         
  -2   8   5         15.96         -3.77        14.97 o                         
   0   8   5        304.57        308.97        30.20 o                         
   2   8   5         51.60         27.02        17.87 o                         
   4   8   5         66.29         28.53        18.95 o                         
   6   8   5       1036.75       1032.67        54.40 o                         
   8   8   5        667.37        623.30        44.99 o                         
  10   8   5        298.24        226.01        32.99 o                         
  12   8   5         49.92         29.55        38.26 o                         
  14   8   5         92.30         83.72        26.80 o                         
 -13   9   5         13.92         27.38        39.82 o                         
 -11   9   5        187.96        171.43        40.79 o                         
  -9   9   5         15.22         -5.22        31.62 o                         
  -7   9   5        102.70        135.37        25.78 o                         
  -5   9   5       1359.04       1533.57        63.59 o                         
  -3   9   5        343.09        356.01        38.70 o                         
  -1   9   5          2.53          3.12        23.12 o                         
   1   9   5         40.61         17.46        20.79 o                         
   3   9   5        198.58        190.01        29.76 o                         
   5   9   5        785.11        714.29        67.93 o                         
   7   9   5        254.68        322.11        62.89 o                         
   9   9   5         33.38          9.36        36.41 o                         
  -4  10   5        967.76        964.52       168.29 o                         
  -2  10   5        867.27        837.59       145.47 o                         
   0  10   5       1213.93       1460.30       195.63 o                         
 -30   0   6       1538.09       1707.71       117.60 o                         
 -28   0   6        912.43        858.78        62.29 o                         
 -26   0   6        147.28        217.71        31.01 o                         
 -24   0   6         34.61         28.66        16.39 o                         
 -22   0   6       6185.15       5854.42       133.22 o                         
 -20   0   6       4565.30       3874.57        62.89 o                         
 -18   0   6        730.25        874.78        29.12 o                         
 -16   0   6       2893.40       2425.78        36.42 o                         
 -14   0   6      12595.80      12797.43       118.15 o                         
 -12   0   6      10693.39      10293.43        95.79 o                         
 -10   0   6       4021.69       3704.84        57.23 o                         
  -8   0   6      13983.27      13882.53       122.27 o                         
  -6   0   6      53208.66      56648.01       462.01 o                         
  -4   0   6       3691.52       4390.31        52.42 o                         
  -2   0   6      10034.65      11604.83       144.36 o                         
   0   0   6      56018.01      61722.90       552.33 o                         
   2   0   6      12147.09      11779.62       112.11 o                         
   4   0   6       9610.24       9958.31        99.10 o                         
   6   0   6      11825.06      12526.27       124.11 o                         
   8   0   6       4129.86       4360.87        58.58 o                         
  10   0   6      19218.77      18614.13       172.77 o                         
  12   0   6       7537.24       7109.07        89.26 o                         
  14   0   6      14406.40      13922.18       164.58 o                         
  16   0   6       1041.50        963.08        42.24 o                         
  18   0   6        182.98        157.04        24.56 o                         
  20   0   6        215.46        158.97        26.94 o                         
  22   0   6       1897.91       1972.21        80.58 o                         
  24   0   6        118.15         90.89        29.56 o                         
  26   0   6         40.54         55.48        33.58 o                         
 -31   1   6        445.21        497.05        46.46 o                         
 -29   1   6          4.11         32.78        19.20 o                         
 -27   1   6          8.05          8.87        13.88 o                         
 -25   1   6        162.00        245.61        19.85 o                         
 -23   1   6        956.92        853.60        28.85 o                         
 -21   1   6        308.14        282.21        14.33 o                         
 -19   1   6        478.79        416.70        16.58 o                         
 -17   1   6        170.39        135.73         9.12 o                         
 -15   1   6        520.32        528.56        14.64 o                         
 -13   1   6         49.31         55.26         5.73 o                         
 -11   1   6       2642.11       2221.58        23.65 o                         
  -9   1   6          7.98          6.24         3.38 o                         
  -7   1   6        764.91        753.84        12.72 o                         
  -5   1   6      37019.59      38836.17       232.80 o                         
  -3   1   6       1926.37       1908.39        18.65 o                         
  -1   1   6     115394.99     124160.92       702.79 o                         
   1   1   6         18.59         10.82         2.53 o                         
   3   1   6      10243.53      10679.58        76.93 o                         
   5   1   6       2246.77       2476.48        25.64 o                         
   7   1   6         71.00         80.79         6.80 o                         
   9   1   6       4540.06       4532.87        44.81 o                         
  11   1   6       3107.86       3260.42        37.98 o                         
  13   1   6       3183.38       3009.79        38.48 o                         
  15   1   6       3235.57       3175.65        53.75 o                         
  17   1   6         24.03          5.96        10.29 o                         
  19   1   6       2361.34       2153.27        51.45 o                         
  21   1   6        181.40        242.57        23.94 o                         
  23   1   6        365.24        407.18        33.92 o                         
  25   1   6        437.96        424.25        38.16 o                         
 -30   2   6        730.05        915.07        77.61 o                         
 -28   2   6        246.30        229.12        29.45 o                         
 -26   2   6        127.29        154.16        18.12 o                         
 -24   2   6         32.35         24.00         9.10 o                         
 -22   2   6       2439.42       2388.71        35.18 o                         
 -20   2   6       5774.55       5968.65        55.70 o                         
 -18   2   6        495.78        463.50        17.30 o                         
 -16   2   6         18.35         25.27         6.30 o                         
 -14   2   6        173.32        122.99         7.75 o                         
 -12   2   6       3253.03       2929.01        29.22 o                         
 -10   2   6       1929.82       1685.39        19.93 o                         
  -8   2   6       1855.54       1857.10        20.29 o                         
  -6   2   6      31446.51      34073.28       213.86 o                         
  -4   2   6         11.61         19.20         3.73 o                         
  -2   2   6       3295.50       3351.77        30.21 o                         
   0   2   6       4742.48       5010.24        40.50 o                         
   2   2   6      48997.58      54174.46       323.26 o                         
   4   2   6       2941.29       3622.78        33.09 o                         
   6   2   6      14936.54      16946.65       114.21 o                         
   8   2   6        738.29        833.91        16.90 o                         
  10   2   6       1266.42       1009.26        18.29 o                         
  12   2   6       7556.46       7591.46        76.74 o                         
  14   2   6        184.90        186.99        13.99 o                         
  16   2   6        327.52        279.27        18.66 o                         
  18   2   6         20.58         13.18        11.34 o                         
  20   2   6       3974.46       4007.62        76.82 o                         
  22   2   6        757.41        767.77        46.36 o                         
  24   2   6         11.58         18.02        18.15 o                         
  26   2   6         97.85         53.94        26.85 o                         
 -29   3   6         35.56         57.55        34.68 o                         
 -27   3   6        963.10       1158.32        85.26 o                         
 -25   3   6         69.93         83.52        15.51 o                         
 -23   3   6       1458.35       1382.24        41.30 o                         
 -21   3   6       1208.55       1236.95        31.42 o                         
 -19   3   6        576.11        706.42        22.64 o                         
 -17   3   6        330.57        315.61        14.74 o                         
 -15   3   6          0.51         38.00         7.18 o                         
 -13   3   6        850.56        803.96        20.10 o                         
 -11   3   6       3114.15       2908.22        30.56 o                         
  -9   3   6       1049.02       1032.57        16.34 o                         
  -7   3   6       5506.89       5931.26        58.10 o                         
  -5   3   6        396.12        398.27        10.63 o                         
  -3   3   6      16012.27      17916.83       114.33 o                         
  -1   3   6         76.02         51.85         5.18 o                         
   1   3   6       1825.37       1724.34        22.24 o                         
   3   3   6       3806.78       4159.40        40.79 o                         
   5   3   6       1326.12       1418.33        21.13 o                         
   7   3   6        874.84        830.41        16.08 o                         
   9   3   6        103.27        148.13         9.41 o                         
  11   3   6        187.26        158.84        13.39 o                         
  13   3   6       1705.35       1616.53        33.96 o                         
  15   3   6        365.63        371.95        21.47 o                         
  17   3   6        183.30        125.42        15.94 o                         
  19   3   6         97.83         52.79        15.39 o                         
  21   3   6       1082.49       1077.93        52.71 o                         
  23   3   6        271.14        303.11        34.75 o                         
  25   3   6         47.76         47.16        26.46 o                         
 -28   4   6       1551.81       1555.57        96.04 o                         
 -26   4   6         47.18         66.61        18.17 o                         
 -24   4   6        292.36        273.07        24.30 o                         
 -22   4   6        113.58        121.09        20.31 o                         
 -20   4   6       1070.73       1068.68        42.05 o                         
 -18   4   6       1588.21       1673.67        40.23 o                         
 -16   4   6         29.08         77.40        14.93 o                         
 -14   4   6       2214.33       2128.78        36.84 o                         
 -12   4   6       9643.43       9624.58        87.02 o                         
 -10   4   6       4421.93       4251.04        44.03 o                         
  -8   4   6         22.40         20.13         7.39 o                         
  -6   4   6       4474.27       4476.22        48.75 o                         
  -4   4   6       7491.16       7694.72        68.53 o                         
  -2   4   6       1774.47       1994.81        24.47 o                         
   0   4   6       1248.81       1111.34        17.32 o                         
   2   4   6      11174.65      11648.63        90.86 o                         
   4   4   6        220.06        204.58        11.88 o                         
   6   4   6       2670.13       2634.13        33.69 o                         
   8   4   6       6715.37       6739.13        69.97 o                         
  10   4   6        294.22        301.51        18.62 o                         
  12   4   6       1473.24       1544.36        34.93 o                         
  14   4   6       2025.35       1973.46        44.29 o                         
  16   4   6        700.60        614.13        30.69 o                         
  18   4   6        596.29        597.96        37.33 o                         
  20   4   6       4681.20       4979.23        95.91 o                         
  22   4   6        868.35        929.25        57.33 o                         
  24   4   6        429.33        416.91        43.02 o                         
 -27   5   6         53.99        122.78        29.75 o                         
 -25   5   6        218.23        133.16        22.07 o                         
 -23   5   6        174.00        171.37        22.92 o                         
 -21   5   6        295.20        273.89        27.11 o                         
 -19   5   6         72.89         78.96        15.73 o                         
 -17   5   6       1694.50       1696.19        43.37 o                         
 -15   5   6        536.46        584.56        26.94 o                         
 -13   5   6       1271.55       1326.43        38.64 o                         
 -11   5   6          8.46          5.02         9.39 o                         
  -9   5   6       2593.75       2660.42        41.65 o                         
  -7   5   6        365.88        358.38        17.34 o                         
  -5   5   6         79.37         64.34         9.16 o                         
  -3   5   6       1919.83       1965.16        34.05 o                         
  -1   5   6       6211.42       6164.10        61.34 o                         
   1   5   6       3492.92       3610.65        41.78 o                         
   3   5   6       4354.41       4465.42        49.91 o                         
   5   5   6       1364.26       1292.49        27.40 o                         
   7   5   6       1432.48       1405.85        31.10 o                         
   9   5   6       1103.35        919.37        33.17 o                         
  11   5   6       4359.91       4166.10        64.55 o                         
  13   5   6        110.41        123.32        16.11 o                         
  15   5   6          0.12         10.84        12.87 o                         
  17   5   6       1776.46       1812.19        53.80 o                         
  19   5   6       1097.97       1172.63        52.62 o                         
  21   5   6          5.67        -13.06        18.63 o                         
  23   5   6        503.43        353.49        78.43 o                         
 -24   6   6        103.89        168.02        26.88 o                         
 -22   6   6        333.30        374.02        32.43 o                         
 -20   6   6        889.80        973.12        47.01 o                         
 -18   6   6        351.66        495.22        36.12 o                         
 -16   6   6        116.81         99.13        16.03 o                         
 -14   6   6        263.18        243.98        20.91 o                         
 -12   6   6       3405.00       3233.96        57.27 o                         
 -10   6   6        864.84        989.02        44.32 o                         
  -8   6   6          0.76         -5.26        10.01 o                         
  -6   6   6        112.80        131.38        13.67 o                         
  -4   6   6        418.54        452.45        24.49 o                         
  -2   6   6       2967.82       2846.51        47.86 o                         
   0   6   6       5396.55       5412.42        67.69 o                         
   2   6   6        116.17        123.92        13.94 o                         
   4   6   6        955.89        935.86        35.00 o                         
   6   6   6       1022.25       1028.90        38.81 o                         
   8   6   6         46.22         24.26        14.16 o                         
  10   6   6        142.53         95.01        17.80 o                         
  12   6   6        493.59        482.06        28.76 o                         
  14   6   6          7.59         -5.44        13.73 o                         
  16   6   6         85.68         69.65        24.53 o                         
  18   6   6         55.68         52.07        21.50 o                         
  20   6   6        860.75        942.06        54.39 o                         
 -23   7   6         26.01         53.00        49.45 o                         
 -21   7   6       2289.81       2484.47        93.90 o                         
 -19   7   6        771.81        843.41        46.71 o                         
 -17   7   6        203.86        245.78        26.83 o                         
 -15   7   6        139.99        139.96        21.46 o                         
 -13   7   6       1949.55       2240.52        83.30 o                         
 -11   7   6        737.78        578.69        34.87 o                         
  -9   7   6        271.61        267.11        29.39 o                         
  -7   7   6        279.35        239.45        25.24 o                         
  -5   7   6         35.07         46.08        14.81 o                         
  -3   7   6        481.37        485.05        28.84 o                         
  -1   7   6         90.37         49.42        18.84 o                         
   1   7   6        794.45        753.32        33.69 o                         
   3   7   6       1986.49       2020.63        50.39 o                         
   5   7   6        170.14        144.16        18.59 o                         
   7   7   6       4827.11       4970.65        86.99 o                         
   9   7   6        262.67        253.35        26.40 o                         
  11   7   6          8.10         21.72        23.88 o                         
  13   7   6         36.94         22.18        30.31 o                         
  15   7   6         91.93         85.51        26.15 o                         
  17   7   6        207.44        207.95        37.18 o                         
 -18   8   6          3.93        -36.23        39.91 o                         
 -16   8   6        811.79        837.56        69.84 o                         
 -14   8   6       1332.62       1546.73        78.01 o                         
 -12   8   6         61.12        110.91        29.92 o                         
 -10   8   6        176.37        132.97        23.79 o                         
  -8   8   6        850.25        821.84        44.95 o                         
  -6   8   6        212.38        166.34        24.07 o                         
  -4   8   6          9.88          5.88        16.53 o                         
  -2   8   6        607.71        616.12        35.02 o                         
   0   8   6        155.46        100.31        22.39 o                         
   2   8   6        358.03        362.31        32.27 o                         
   4   8   6          1.36        -18.55        18.55 o                         
   6   8   6       2019.73       2147.63        69.31 o                         
   8   8   6        730.10        729.18        48.93 o                         
  10   8   6       1038.61       1160.22        61.22 o                         
  12   8   6       1394.52       1636.64        81.87 o                         
  14   8   6        180.15        169.37        38.39 o                         
 -13   9   6         43.55         82.06        44.21 o                         
 -11   9   6        567.05        595.62        42.96 o                         
  -9   9   6        234.43        192.72        37.47 o                         
  -7   9   6         54.83         23.61        24.06 o                         
  -5   9   6          1.48         21.79        29.72 o                         
  -3   9   6        705.01        621.66        49.07 o                         
  -1   9   6        132.96        101.14        27.99 o                         
   1   9   6        261.86        218.83        30.75 o                         
   3   9   6         67.64         32.91        24.41 o                         
   5   9   6          1.02        -10.54        29.69 o                         
   7   9   6        193.06        148.11        35.77 o                         
   9   9   6        136.61        118.11        50.35 o                         
 -31   1   7        489.02        536.43        46.43 o                         
 -29   1   7        299.91        342.12        31.71 o                         
 -27   1   7          5.86         52.21        16.02 o                         
 -25   1   7       2177.65       2064.23        43.35 o                         
 -23   1   7          0.24         39.17        10.32 o                         
 -21   1   7         67.59         80.65         9.21 o                         
 -19   1   7        480.17        441.43        16.98 o                         
 -17   1   7        681.77        516.73        15.74 o                         
 -15   1   7        722.56        726.29        15.98 o                         
 -13   1   7      12324.54      12642.01        85.30 o                         
 -11   1   7        440.86        347.42         9.99 o                         
  -9   1   7        902.23        927.12        15.32 o                         
  -7   1   7        113.74        124.23         4.75 o                         
  -5   1   7      84009.97      86946.64       507.70 o                         
  -3   1   7      15681.74      16825.29       104.22 o                         
  -1   1   7       8586.00       8500.04        56.16 o                         
   1   1   7       2937.04       3180.35        26.93 o                         
   3   1   7        722.07        584.77        11.49 o                         
   5   1   7       1629.85       1586.76        22.65 o                         
   7   1   7       4018.92       3598.40        38.45 o                         
   9   1   7       1790.69       1823.71        25.71 o                         
  11   1   7          9.27         10.61         5.25 o                         
  13   1   7       2733.07       2801.29        42.38 o                         
  15   1   7       3065.37       2886.46        49.60 o                         
  17   1   7          0.93          9.39        10.83 o                         
  19   1   7       1575.53       1535.69        47.37 o                         
  21   1   7        957.32        963.97        47.76 o                         
  23   1   7        589.32        594.06        40.38 o                         
  25   1   7        535.92        608.27        46.13 o                         
 -30   2   7        965.54        894.47        76.94 o                         
 -28   2   7          9.01          7.12        18.26 o                         
 -26   2   7        514.04        558.72        29.37 o                         
 -24   2   7          7.35         -7.08         8.24 o                         
 -22   2   7       2937.28       2892.77        37.68 o                         
 -20   2   7       2924.78       2842.32        41.37 o                         
 -18   2   7       1529.40       1469.64        25.89 o                         
 -16   2   7       2867.00       2952.85        35.62 o                         
 -14   2   7       4347.36       4428.22        41.17 o                         
 -12   2   7        337.80        343.83        12.07 o                         
 -10   2   7       1145.47        762.76        15.36 o                         
  -8   2   7       1130.55       1391.88        21.13 o                         
  -6   2   7      18297.74      20491.62       139.30 o                         
  -4   2   7      10577.36      11545.12        83.45 o                         
  -2   2   7      22540.30      24350.09       156.14 o                         
   0   2   7        685.09        724.08        12.10 o                         
   2   2   7       8127.75       8360.13        62.74 o                         
   4   2   7      10190.71      10315.15        75.91 o                         
   6   2   7       1344.56       1353.89        18.81 o                         
   8   2   7       3635.32       3862.78        39.20 o                         
  10   2   7       1400.69       1193.79        21.84 o                         
  12   2   7        817.35        844.29        25.36 o                         
  14   2   7       5992.98       5835.49        72.98 o                         
  16   2   7       5018.71       4853.67        69.69 o                         
  18   2   7        605.42        529.50        30.93 o                         
  20   2   7        609.96        685.92        38.39 o                         
  22   2   7        254.66        294.67        31.76 o                         
  24   2   7         55.23         52.29        22.60 o                         
  26   2   7         68.19        -12.58        72.73 o                         
 -29   3   7         49.31         20.36        30.64 o                         
 -27   3   7       2587.85       3017.13       112.40 o                         
 -25   3   7        530.19        641.16        32.06 o                         
 -23   3   7       1048.39       1036.04        33.52 o                         
 -21   3   7        167.06        143.62        12.54 o                         
 -19   3   7        357.33        347.24        16.45 o                         
 -17   3   7        949.07        877.67        23.27 o                         
 -15   3   7      11179.88      11037.96        91.84 o                         
 -13   3   7        399.81        326.49        12.75 o                         
 -11   3   7        327.52        358.70        11.31 o                         
  -9   3   7         10.93         14.34         4.72 o                         
  -7   3   7      11982.53      12318.18        87.07 o                         
  -5   3   7        355.32        312.69         9.85 o                         
  -3   3   7         18.47          6.00         3.62 o                         
  -1   3   7       6497.54       7132.67        56.22 o                         
   1   3   7       2619.00       3289.69        34.70 o                         
   3   3   7       1975.02       1779.62        23.77 o                         
   5   3   7      24562.80      26061.99       183.60 o                         
   7   3   7        848.69        837.80        17.31 o                         
   9   3   7       1424.86       1329.39        28.39 o                         
  11   3   7        543.19        460.82        21.36 o                         
  13   3   7       4304.78       3955.11        56.44 o                         
  15   3   7        348.52        285.53        20.54 o                         
  17   3   7        109.77         78.18        15.37 o                         
  19   3   7        166.65        145.93        21.54 o                         
  21   3   7          0.52          8.98        17.72 o                         
  23   3   7       1532.36       1519.37        72.07 o                         
  25   3   7         63.31         34.27        36.91 o                         
 -28   4   7        284.23        495.93        51.08 o                         
 -26   4   7        458.53        362.53        31.55 o                         
 -24   4   7       1640.05       1468.58        50.07 o                         
 -22   4   7          5.85         24.52        13.48 o                         
 -20   4   7       1913.99       1900.49        43.37 o                         
 -18   4   7        944.05        933.34        32.01 o                         
 -16   4   7       4474.67       4440.43        67.97 o                         
 -14   4   7        201.36        202.27        14.74 o                         
 -12   4   7         44.27         93.25        10.11 o                         
 -10   4   7        560.81        560.22        14.90 o                         
  -8   4   7       6624.05       7020.13        59.25 o                         
  -6   4   7       2778.02       3238.64        38.53 o                         
  -4   4   7         57.88         59.10         5.74 o                         
  -2   4   7        361.79        354.42        11.69 o                         
   0   4   7        271.67        313.97        12.17 o                         
   2   4   7        496.83        577.57        18.00 o                         
   4   4   7         15.08         34.59         7.06 o                         
   6   4   7       1496.34       1434.37        26.14 o                         
   8   4   7         30.15         32.05        10.38 o                         
  10   4   7         12.17         -8.06         8.06 o                         
  12   4   7       4574.72       3827.68        56.60 o                         
  14   4   7       4510.84       4271.08        62.92 o                         
  16   4   7        754.24        623.87        33.57 o                         
  18   4   7         54.60         21.27        17.60 o                         
  20   4   7         25.21        147.30        26.24 o                         
  22   4   7        134.55        127.52        27.97 o                         
  24   4   7         50.24        -10.18        51.89 o                         
 -27   5   7       1320.49       1432.52        65.25 o                         
 -25   5   7         40.02         43.63        18.75 o                         
 -23   5   7        371.88        393.02        35.27 o                         
 -21   5   7         25.39         29.35        15.26 o                         
 -19   5   7        198.39        188.91        29.63 o                         
 -17   5   7       1487.61       1526.35        43.78 o                         
 -15   5   7       4971.26       5103.70        73.91 o                         
 -13   5   7       1409.14       1520.58        38.14 o                         
 -11   5   7         26.12         55.58        11.39 o                         
  -9   5   7        766.75        797.76        28.19 o                         
  -7   5   7        352.87        359.50        17.42 o                         
  -5   5   7       1474.08       1410.89        28.86 o                         
  -3   5   7       1893.72       1781.71        29.32 o                         
  -1   5   7        420.01        363.73        16.05 o                         
   1   5   7       1814.51       1652.10        31.56 o                         
   3   5   7       7891.75       7921.71        74.49 o                         
   5   5   7       6664.23       6608.52        69.87 o                         
   7   5   7       5582.09       5099.92        78.76 o                         
   9   5   7        169.76        192.53        18.02 o                         
  11   5   7         71.38        101.24        15.12 o                         
  13   5   7       2166.96       2192.19        49.11 o                         
  15   5   7         65.74         48.49        14.58 o                         
  17   5   7       1649.14       1643.04        59.01 o                         
  19   5   7         10.57         22.70        18.68 o                         
  21   5   7         36.18          4.92        23.19 o                         
 -24   6   7        678.25        638.83        44.05 o                         
 -22   6   7         83.03        177.03        32.09 o                         
 -20   6   7        677.78        729.40        41.35 o                         
 -18   6   7       3207.40       3432.77        68.12 o                         
 -16   6   7        311.93        334.91        24.28 o                         
 -14   6   7        345.60        327.78        23.12 o                         
 -12   6   7        293.64        337.11        22.79 o                         
 -10   6   7       3085.64       2851.36        53.90 o                         
  -8   6   7       1322.70       1379.00        37.54 o                         
  -6   6   7       2788.30       2753.85        46.20 o                         
  -4   6   7       2999.02       2832.05        49.40 o                         
  -2   6   7        334.65        307.49        20.58 o                         
   0   6   7       1771.20       1706.77        36.45 o                         
   2   6   7      16452.88      16230.35       152.61 o                         
   4   6   7       2568.94       2532.63        52.56 o                         
   6   6   7        681.22        532.94        28.84 o                         
   8   6   7        176.59        127.08        19.19 o                         
  10   6   7         28.23         10.06        12.87 o                         
  12   6   7        582.49        603.64        34.31 o                         
  14   6   7        845.41        799.09        43.32 o                         
  16   6   7         87.05         51.81        24.19 o                         
  18   6   7        451.76        432.38        38.24 o                         
  20   6   7         75.81         39.54        24.87 o                         
 -23   7   7        115.30        143.69        53.95 o                         
 -21   7   7        180.77        207.17        27.87 o                         
 -19   7   7         17.12         28.17        23.13 o                         
 -17   7   7        344.41        430.26        31.99 o                         
 -15   7   7         90.05        101.79        20.18 o                         
 -13   7   7        150.02        184.62        20.93 o                         
 -11   7   7         79.07         88.13        24.52 o                         
  -9   7   7        211.06        242.08        25.71 o                         
  -7   7   7         50.80         29.92        15.86 o                         
  -5   7   7       1852.92       1743.61        49.56 o                         
  -3   7   7          0.27         -7.66        12.44 o                         
  -1   7   7        398.97        362.06        24.97 o                         
   1   7   7         14.15          2.23        12.65 o                         
   3   7   7        436.91        399.12        27.68 o                         
   5   7   7       1083.17       1075.63        45.65 o                         
   7   7   7       4376.25       4389.03        81.67 o                         
   9   7   7         50.43         65.07        18.37 o                         
  11   7   7        162.59        134.30        24.16 o                         
  13   7   7        806.63        921.39        52.18 o                         
  15   7   7        123.07        102.50        31.26 o                         
  17   7   7        252.20        243.48        33.08 o                         
 -18   8   7          4.02         39.30        35.81 o                         
 -16   8   7        125.27        122.72        38.07 o                         
 -14   8   7       2087.09       2211.26        70.06 o                         
 -12   8   7        632.14        784.73        45.69 o                         
 -10   8   7         82.82        110.16        30.11 o                         
  -8   8   7         14.10          0.77        22.47 o                         
  -6   8   7        552.15        603.09        39.04 o                         
  -4   8   7        380.50        391.66        36.36 o                         
  -2   8   7        817.41        756.40        38.07 o                         
   0   8   7        345.94        278.74        29.67 o                         
   2   8   7        280.83        299.17        29.82 o                         
   4   8   7         71.85         27.64        21.01 o                         
   6   8   7        585.11        581.96        40.27 o                         
   8   8   7       1018.14       1118.77        59.78 o                         
  10   8   7        272.60        178.15        39.21 o                         
  12   8   7         26.65        -37.65        37.65 o                         
  14   8   7        712.12        664.34        77.22 o                         
 -13   9   7       2092.44       2334.65        89.15 o                         
 -11   9   7        354.23        498.96        42.94 o                         
  -9   9   7        243.06        223.75        30.44 o                         
  -7   9   7        107.51        187.23        39.60 o                         
  -5   9   7       1655.59       1696.02        67.48 o                         
  -3   9   7          0.14        -23.63        23.63 o                         
  -1   9   7         68.45         66.45        36.32 o                         
   1   9   7        332.60        309.53        35.92 o                         
   3   9   7        914.84        917.65        59.69 o                         
   5   9   7         11.50         -7.24        25.19 o                         
   7   9   7        233.82        220.96        41.09 o                         
   9   9   7        295.03        227.95        64.14 o                         
 -30   0   8        241.61        196.49        37.02 o                         
 -28   0   8        998.21        879.00        72.70 o                         
 -26   0   8        193.79        135.79        28.19 o                         
 -24   0   8          6.26         -2.43        13.12 o                         
 -22   0   8      20917.79      20160.41       283.61 o                         
 -20   0   8        738.28        608.41        29.80 o                         
 -18   0   8        277.68        188.79        14.88 o                         
 -16   0   8       4060.95       3987.89        57.35 o                         
 -14   0   8      22388.43      22646.59       209.44 o                         
 -12   0   8       1758.51       1923.97        32.92 o                         
 -10   0   8       7180.29       7326.66        75.45 o                         
  -8   0   8       4748.46       4515.16        71.44 o                         
  -6   0   8       7403.87       7949.90        88.90 o                         
  -4   0   8      10794.21      11279.38       114.51 o                         
  -2   0   8      77044.95      84964.20       720.10 o                         
   0   0   8      17936.71      19591.18       189.48 o                         
   2   0   8      16388.93      16317.28       154.25 o                         
   4   0   8       4432.80       4275.48        52.66 o                         
   6   0   8      21189.02      22729.90       213.09 o                         
   8   0   8         41.76         48.66         7.46 o                         
  10   0   8      33553.34      32882.29       326.24 o                         
  12   0   8       5405.16       5332.40        81.08 o                         
  14   0   8       5925.24       5570.35        96.88 o                         
  16   0   8       1453.58       1363.92        54.61 o                         
  18   0   8        219.45        184.90        28.17 o                         
  20   0   8         13.60          8.36        20.00 o                         
  22   0   8        820.82        825.21        60.78 o                         
  24   0   8          5.50         -7.23        26.73 o                         
 -31   1   8        315.74        347.47        37.25 o                         
 -29   1   8        384.72        387.27        29.88 o                         
 -27   1   8       1573.46       1453.85        50.49 o                         
 -25   1   8        175.17        256.22        21.58 o                         
 -23   1   8        887.16        905.44        27.25 o                         
 -21   1   8       2424.09       2163.80        32.68 o                         
 -19   1   8       3880.63       3689.96        43.09 o                         
 -17   1   8        136.31        107.95         8.61 o                         
 -15   1   8         25.91         25.79         5.06 o                         
 -13   1   8        134.94        168.71         8.26 o                         
 -11   1   8      23500.28      25232.37       155.26 o                         
  -9   1   8        553.81        570.76        11.10 o                         
  -7   1   8       3704.30       3609.05        36.64 o                         
  -5   1   8       6510.14       6416.68        53.29 o                         
  -3   1   8        306.44        283.03         8.32 o                         
  -1   1   8       2623.22       2802.32        24.32 o                         
   1   1   8       2605.79       2711.80        25.30 o                         
   3   1   8       4254.06       4426.41        39.17 o                         
   5   1   8       2166.85       2271.60        29.08 o                         
   7   1   8         64.01         44.49         6.28 o                         
   9   1   8          9.20         25.10         5.13 o                         
  11   1   8       3566.20       3320.63        42.94 o                         
  13   1   8        148.99        151.69        12.66 o                         
  15   1   8       9273.04       9373.96       103.18 o                         
  17   1   8        171.30        148.83        16.69 o                         
  19   1   8         19.38         42.81        14.52 o                         
  21   1   8        844.53        831.01        45.59 o                         
  23   1   8         23.84         25.22        19.23 o                         
  25   1   8         88.23         89.87        25.97 o                         
 -30   2   8        911.31        996.23       105.02 o                         
 -28   2   8        296.63        288.38        27.47 o                         
 -26   2   8          0.65          9.39        12.27 o                         
 -24   2   8         81.31         46.11        10.42 o                         
 -22   2   8       1217.41       1226.17        28.57 o                         
 -20   2   8       1659.26       1569.57        35.37 o                         
 -18   2   8         70.24         52.81         8.13 o                         
 -16   2   8        437.92        404.69        14.65 o                         
 -14   2   8        421.16        407.36        14.47 o                         
 -12   2   8       6602.20       6460.12        55.85 o                         
 -10   2   8        109.38         36.37         5.69 o                         
  -8   2   8       5742.16       5765.29        50.56 o                         
  -6   2   8       3716.96       3874.00        37.46 o                         
  -4   2   8       5855.51       5978.70        51.34 o                         
  -2   2   8        537.34        589.17        12.40 o                         
   0   2   8      17071.45      17250.58       115.76 o                         
   2   2   8      11430.57      11577.37        81.43 o                         
   4   2   8        665.44        875.17        16.78 o                         
   6   2   8       3675.21       3943.90        38.43 o                         
   8   2   8         36.45          4.33         3.72 o                         
  10   2   8       1785.64       1390.53        26.20 o                         
  12   2   8       4282.70       4386.80        56.13 o                         
  14   2   8         70.96        101.71        12.88 o                         
  16   2   8        741.51        850.76        37.41 o                         
  18   2   8       1556.84       1465.79        47.96 o                         
  20   2   8       1755.61       1741.78        59.75 o                         
  22   2   8       2068.07       2227.85        68.67 o                         
  24   2   8         41.15         53.75        21.63 o                         
 -29   3   8          5.53         10.84        39.46 o                         
 -27   3   8       1228.93       1293.90        58.34 o                         
 -25   3   8        254.41        284.27        21.67 o                         
 -23   3   8       1175.48       1136.22        35.73 o                         
 -21   3   8        709.86        741.39        25.41 o                         
 -19   3   8        175.56        178.08        12.14 o                         
 -17   3   8        692.73        691.40        23.86 o                         
 -15   3   8       5412.24       5393.34        66.19 o                         
 -13   3   8        119.56        108.03         8.92 o                         
 -11   3   8       2413.15       2324.79        29.98 o                         
  -9   3   8         43.61         20.14         4.86 o                         
  -7   3   8      10209.93       9904.23        73.39 o                         
  -5   3   8       7074.76       7658.01        57.58 o                         
  -3   3   8       1155.58       1321.61        19.84 o                         
  -1   3   8       1412.41       1826.30        22.18 o                         
   1   3   8      11389.45      11069.03        79.10 o                         
   3   3   8       2229.81       2062.95        33.79 o                         
   5   3   8         38.62         50.33         6.43 o                         
   7   3   8          0.80         -4.45         4.45 o                         
   9   3   8       1176.11        927.08        27.14 o                         
  11   3   8        876.96        912.02        30.75 o                         
  13   3   8       1180.49       1223.20        34.13 o                         
  15   3   8         70.47         54.46        13.23 o                         
  17   3   8        446.49        351.38        26.18 o                         
  19   3   8        146.88        155.45        23.54 o                         
  21   3   8       1498.26       1544.60        64.85 o                         
  23   3   8        355.02        343.52        38.30 o                         
 -28   4   8        829.37        854.31        56.55 o                         
 -26   4   8         81.28        119.07        23.37 o                         
 -24   4   8        116.46        140.39        19.80 o                         
 -22   4   8        506.85        435.91        29.39 o                         
 -20   4   8       3063.82       3107.80        52.14 o                         
 -18   4   8       2608.10       2601.56        54.36 o                         
 -16   4   8       2399.88       2252.98        42.36 o                         
 -14   4   8        602.26        635.14        26.03 o                         
 -12   4   8       6597.91       6368.95        68.41 o                         
 -10   4   8         32.02         19.40         5.95 o                         
  -8   4   8         45.17         56.46         6.48 o                         
  -6   4   8       6373.37       6740.18        61.34 o                         
  -4   4   8       6253.08       6270.67        51.60 o                         
  -2   4   8        849.99        939.96        16.84 o                         
   0   4   8       5672.66       5746.63        51.98 o                         
   2   4   8        494.63        514.04        17.41 o                         
   4   4   8        106.02         94.31         9.45 o                         
   6   4   8        106.55         60.15         8.71 o                         
   8   4   8       3317.72       3254.30        49.70 o                         
  10   4   8        140.66        113.01        13.65 o                         
  12   4   8       6896.96       6820.98        83.77 o                         
  14   4   8       1242.51       1211.13        40.70 o                         
  16   4   8       2096.10       2004.37        55.00 o                         
  18   4   8         44.77         29.73        18.03 o                         
  20   4   8       2241.41       2418.13        77.12 o                         
  22   4   8          7.32         -1.84        22.96 o                         
 -27   5   8        266.53        261.33        31.21 o                         
 -25   5   8         24.06          8.55        18.56 o                         
 -23   5   8        402.75        445.22        34.02 o                         
 -21   5   8        457.41        485.67        33.12 o                         
 -19   5   8         82.53         71.62        15.17 o                         
 -17   5   8       2654.85       2530.94        51.34 o                         
 -15   5   8          6.65         90.69        18.74 o                         
 -13   5   8        520.36        493.57        25.17 o                         
 -11   5   8       1782.49       1734.35        38.12 o                         
  -9   5   8       2161.66       2122.73        38.58 o                         
  -7   5   8        231.16        184.25        13.68 o                         
  -5   5   8          0.07          4.26         7.71 o                         
  -3   5   8         18.45         12.36         7.54 o                         
  -1   5   8        650.08        601.89        20.67 o                         
   1   5   8       1722.35       1717.25        29.43 o                         
   3   5   8       4873.51       4868.32        54.31 o                         
   5   5   8         40.58         62.96        10.83 o                         
   7   5   8         40.80         45.35        11.81 o                         
   9   5   8        127.71        127.49        16.50 o                         
  11   5   8          0.32         -9.20        11.11 o                         
  13   5   8        797.15        841.43        38.52 o                         
  15   5   8       1431.19       1405.48        52.15 o                         
  17   5   8         18.20         13.55        18.92 o                         
  19   5   8        174.99        152.09        27.30 o                         
  21   5   8        143.40        119.99        28.91 o                         
 -24   6   8        242.02        260.07        33.35 o                         
 -22   6   8       1402.15       1504.61        62.84 o                         
 -20   6   8        413.62        447.82        32.77 o                         
 -18   6   8         55.76        113.55        17.19 o                         
 -16   6   8        199.82        196.52        25.31 o                         
 -14   6   8        188.60        177.66        21.08 o                         
 -12   6   8        917.13        996.07        39.09 o                         
 -10   6   8        690.44        764.28        33.31 o                         
  -8   6   8        864.58        791.26        30.02 o                         
  -6   6   8         19.36         33.56        10.70 o                         
  -4   6   8       2372.56       2201.43        42.64 o                         
  -2   6   8       5063.14       4795.72        65.82 o                         
   0   6   8        447.40        442.24        23.34 o                         
   2   6   8         30.03         81.85        13.97 o                         
   4   6   8        403.55        384.76        23.66 o                         
   6   6   8        659.40        670.11        34.73 o                         
   8   6   8        610.13        503.89        31.83 o                         
  10   6   8        138.06        127.14        19.25 o                         
  12   6   8        771.55        790.26        39.03 o                         
  14   6   8         67.38         59.25        19.09 o                         
  16   6   8        139.36        131.94        24.31 o                         
  18   6   8         50.00         49.69        23.10 o                         
  20   6   8       1152.02       1146.57       145.76 o                         
 -23   7   8          3.09        103.51        42.43 o                         
 -21   7   8        527.25        535.69        44.39 o                         
 -19   7   8        291.47        402.09        36.92 o                         
 -17   7   8       1066.34       1052.15        46.87 o                         
 -15   7   8        448.80        537.77        33.38 o                         
 -13   7   8        456.74        480.55        39.73 o                         
 -11   7   8        206.80        169.80        23.24 o                         
  -9   7   8       1846.98       1893.56        58.62 o                         
  -7   7   8         25.58         43.87        16.22 o                         
  -5   7   8       1369.95       1297.83        48.65 o                         
  -3   7   8          2.38        -12.17        12.17 o                         
  -1   7   8       3219.63       3130.45        57.38 o                         
   1   7   8        171.93        122.53        19.68 o                         
   3   7   8       1275.67       1279.41        46.55 o                         
   5   7   8        650.81        661.39        40.36 o                         
   7   7   8          0.27         15.01        17.91 o                         
   9   7   8         20.30         28.90        17.81 o                         
  11   7   8       1752.23       1850.30        67.05 o                         
  13   7   8        848.00        901.48        54.25 o                         
  15   7   8        159.35        112.74        27.86 o                         
  17   7   8        387.70        297.23        70.13 o                         
 -18   8   8         50.92        117.89        50.20 o                         
 -16   8   8        224.12        219.18        31.35 o                         
 -14   8   8        455.53        488.50        38.34 o                         
 -12   8   8        553.06        556.26        39.83 o                         
 -10   8   8       1319.77       1375.46        59.40 o                         
  -8   8   8         27.36          2.96        18.67 o                         
  -6   8   8        744.61        736.03        42.48 o                         
  -4   8   8        258.69        222.42        30.12 o                         
  -2   8   8        379.86        360.54        28.77 o                         
   0   8   8         16.81         -8.11        17.70 o                         
   2   8   8        637.72        603.75        40.49 o                         
   4   8   8        140.93         95.69        29.95 o                         
   6   8   8       1197.19       1224.78        60.90 o                         
   8   8   8        365.05        341.18        34.89 o                         
  10   8   8       1040.03       1056.38        59.48 o                         
  12   8   8          8.27        -12.31        31.53 o                         
  14   8   8        385.74        478.41        73.63 o                         
 -13   9   8       1005.73       1051.08        55.79 o                         
 -11   9   8        626.75        607.17        46.83 o                         
  -9   9   8        117.19         90.29        29.04 o                         
  -7   9   8        315.04        273.16        38.86 o                         
  -5   9   8          3.13         36.99        25.03 o                         
  -3   9   8         20.50         26.01        26.29 o                         
  -1   9   8          1.72        -15.43        22.86 o                         
   1   9   8       3741.55       3876.63       108.77 o                         
   3   9   8         89.54        103.07        37.98 o                         
   5   9   8         16.32        -32.19        34.06 o                         
   7   9   8        355.68        282.14        42.89 o                         
 -31   1   9        120.69        174.20        28.78 o                         
 -29   1   9        810.10        914.64        44.39 o                         
 -27   1   9        199.59        286.84        25.33 o                         
 -25   1   9       1775.89       1795.01        45.07 o                         
 -23   1   9          6.63         21.00         8.10 o                         
 -21   1   9        260.52        217.58        13.19 o                         
 -19   1   9        501.60        536.36        17.43 o                         
 -17   1   9         25.94         35.12         6.37 o                         
 -15   1   9        915.44        856.98        17.09 o                         
 -13   1   9      23366.55      24080.94       189.53 o                         
 -11   1   9       1106.88       1122.60        17.53 o                         
  -9   1   9        953.04        963.53        14.62 o                         
  -7   1   9       7949.06       7479.45        55.78 o                         
  -5   1   9       5802.37       5139.39        41.01 o                         
  -3   1   9         32.06         31.58         4.53 o                         
  -1   1   9      10337.57      10921.49        71.52 o                         
   1   1   9        729.27        616.81        11.38 o                         
   3   1   9        631.61        855.82        15.19 o                         
   5   1   9       2309.05       2426.99        30.36 o                         
   7   1   9       7211.32       7152.75        65.40 o                         
   9   1   9       3647.57       3450.67        41.36 o                         
  11   1   9        517.69        549.45        20.51 o                         
  13   1   9         88.84         48.66        10.40 o                         
  15   1   9         85.14         92.92        13.56 o                         
  17   1   9       1180.49       1137.14        40.53 o                         
  19   1   9       2283.81       2195.52        59.93 o                         
  21   1   9       1667.79       1690.33        61.23 o                         
  23   1   9         83.36         27.42        20.17 o                         
  25   1   9        154.13        108.71        48.57 o                         
 -30   2   9        235.96        329.21        43.78 o                         
 -28   2   9       1040.36       1141.56        50.15 o                         
 -26   2   9        377.77        340.15        25.97 o                         
 -24   2   9        118.01        104.16        13.79 o                         
 -22   2   9        438.19        448.96        18.28 o                         
 -20   2   9       5295.73       5156.89        63.99 o                         
 -18   2   9        238.14        229.71        12.98 o                         
 -16   2   9       1820.84       1525.36        24.32 o                         
 -14   2   9       2717.40       2676.58        33.93 o                         
 -12   2   9         63.62         99.88         9.03 o                         
 -10   2   9       3804.32       3765.56        42.41 o                         
  -8   2   9      17271.37      17770.62       121.27 o                         
  -6   2   9       4813.02       4847.93        45.50 o                         
  -4   2   9       3031.27       3087.59        30.43 o                         
  -2   2   9       1595.93       1655.29        19.95 o                         
   0   2   9        289.70        210.61         8.71 o                         
   2   2   9       1556.42       1561.74        20.86 o                         
   4   2   9       2427.88       2325.94        27.15 o                         
   6   2   9        108.47         78.42         8.13 o                         
   8   2   9       2124.65       2143.18        32.12 o                         
  10   2   9       1350.84       1424.56        27.65 o                         
  12   2   9       3436.36       3249.61        48.23 o                         
  14   2   9        319.50        332.13        21.94 o                         
  16   2   9        719.33        745.58        35.61 o                         
  18   2   9       1050.78       1006.79        45.36 o                         
  20   2   9         83.79         65.20        18.87 o                         
  22   2   9        642.98        729.93        44.36 o                         
  24   2   9        481.32        500.90        41.27 o                         
 -29   3   9        194.70        180.02        39.19 o                         
 -27   3   9       2011.65       2244.77        65.05 o                         
 -25   3   9       1128.11       1166.44        40.96 o                         
 -23   3   9        586.88        609.54        27.99 o                         
 -21   3   9         76.42         95.00        11.70 o                         
 -19   3   9        582.95        511.34        20.99 o                         
 -17   3   9      12555.05      12355.89       107.18 o                         
 -15   3   9      22163.92      22078.80       162.71 o                         
 -13   3   9        165.09        154.87        10.27 o                         
 -11   3   9        257.79        222.35        11.38 o                         
  -9   3   9          7.57         -2.06         4.51 o                         
  -7   3   9        837.69       1002.04        17.57 o                         
  -5   3   9      24053.71      25609.77       164.17 o                         
  -3   3   9      24163.81      24806.04       167.96 o                         
  -1   3   9       6590.64       7412.28        60.65 o                         
   1   3   9         25.59         18.81         4.89 o                         
   3   3   9      13216.44      13452.06       105.03 o                         
   5   3   9      10406.36      10303.65        85.08 o                         
   7   3   9         52.22         26.40         7.95 o                         
   9   3   9       1300.00       1173.21        31.27 o                         
  11   3   9       1600.52       1532.77        35.17 o                         
  13   3   9       1929.48       1804.97        40.11 o                         
  15   3   9       3870.97       3873.81        67.63 o                         
  17   3   9       1680.30       1804.69        54.39 o                         
  19   3   9        511.41        468.36        35.00 o                         
  21   3   9         10.97         44.30        20.40 o                         
  23   3   9        389.91        366.66        37.62 o                         
 -28   4   9        101.91        112.06        26.63 o                         
 -26   4   9         32.25         39.87        20.11 o                         
 -24   4   9       1137.96       1241.74        51.36 o                         
 -22   4   9        395.36        362.19        23.83 o                         
 -20   4   9          2.98        186.81        28.49 o                         
 -18   4   9        346.48        367.49        24.12 o                         
 -16   4   9          6.43         79.49        12.92 o                         
 -14   4   9         88.14         64.44        11.14 o                         
 -12   4   9          1.46         22.00         8.74 o                         
 -10   4   9          4.61         18.18         6.84 o                         
  -8   4   9        939.32       1028.77        20.89 o                         
  -6   4   9        417.07        381.04        11.79 o                         
  -4   4   9       1098.85        830.74        16.72 o                         
  -2   4   9       1966.56       1863.16        24.88 o                         
   0   4   9         53.76         58.76         7.89 o                         
   2   4   9        121.73        116.03        10.30 o                         
   4   4   9       2618.49       2217.52        33.25 o                         
   6   4   9         42.27         25.03         8.35 o                         
   8   4   9       1611.78       1312.25        32.64 o                         
  10   4   9        495.74        374.56        22.19 o                         
  12   4   9       6274.32       5643.78        75.38 o                         
  14   4   9          1.99         -9.74         9.74 o                         
  16   4   9          0.33         21.62        14.34 o                         
  18   4   9        141.76        121.20        24.74 o                         
  20   4   9        316.72        347.58        38.55 o                         
  22   4   9        205.96        151.46        31.14 o                         
 -27   5   9        965.05       1011.32        65.52 o                         
 -25   5   9        148.70        116.05        28.69 o                         
 -23   5   9       1159.33       1251.70        57.16 o                         
 -21   5   9        374.45        365.93        32.97 o                         
 -19   5   9          5.85         35.42        14.81 o                         
 -17   5   9         35.15         78.91        20.07 o                         
 -15   5   9       7095.74       7096.92        89.49 o                         
 -13   5   9        182.35        219.64        17.94 o                         
 -11   5   9        311.38        296.60        20.06 o                         
  -9   5   9        804.35        716.82        26.35 o                         
  -7   5   9       1298.89       1252.24        29.05 o                         
  -5   5   9          2.19          5.94         7.52 o                         
  -3   5   9       6158.51       6041.45        65.07 o                         
  -1   5   9         17.98         13.24         8.05 o                         
   1   5   9        388.44        306.43        15.94 o                         
   3   5   9        510.33        528.65        20.37 o                         
   5   5   9       4848.82       4632.25        59.24 o                         
   7   5   9          0.07        -10.59        10.59 o                         
   9   5   9        591.52        530.61        29.19 o                         
  11   5   9        935.31       1168.85        43.48 o                         
  13   5   9         38.98         23.84        13.84 o                         
  15   5   9        427.80        376.43        31.47 o                         
  17   5   9        758.19        877.80        50.64 o                         
  19   5   9        253.82        167.61        31.55 o                         
  21   5   9          5.02          5.88        34.87 o                         
 -24   6   9         70.92         77.96        25.76 o                         
 -22   6   9       1059.25       1116.45        71.02 o                         
 -20   6   9        696.12        702.05        45.23 o                         
 -18   6   9         25.17         47.04        18.76 o                         
 -16   6   9        251.47        273.19        22.34 o                         
 -14   6   9        791.38        893.49        38.08 o                         
 -12   6   9         69.89         93.58        15.43 o                         
 -10   6   9        185.01        137.29        16.08 o                         
  -8   6   9        463.74        376.79        23.20 o                         
  -6   6   9       9703.84       9885.92       103.70 o                         
  -4   6   9       1388.69       1330.87        35.49 o                         
  -2   6   9         46.84         43.34        12.09 o                         
   0   6   9       1455.74       1250.49        37.38 o                         
   2   6   9       7868.54       7862.57        94.90 o                         
   4   6   9         57.38         46.40        13.22 o                         
   6   6   9       1037.71       1111.43        45.21 o                         
   8   6   9          0.81        -14.85        14.85 o                         
  10   6   9          1.64          7.64        12.99 o                         
  12   6   9          7.88         54.97        16.83 o                         
  14   6   9       5636.16       5983.33       107.41 o                         
  16   6   9         84.44         42.86        22.99 o                         
  18   6   9        550.76        426.88        39.52 o                         
 -23   7   9         70.20         83.59        39.65 o                         
 -21   7   9         25.92        144.02        35.13 o                         
 -19   7   9       1212.66       1354.92        58.41 o                         
 -17   7   9       1268.95       1343.43        52.85 o                         
 -15   7   9        859.87        834.63        40.87 o                         
 -13   7   9        342.57        278.19        28.71 o                         
 -11   7   9        141.24         78.41        19.45 o                         
  -9   7   9        362.86        294.05        28.62 o                         
  -7   7   9        440.27        353.13        31.59 o                         
  -5   7   9        143.97         75.95        17.11 o                         
  -3   7   9          9.91          2.04        12.21 o                         
  -1   7   9        116.06        122.44        18.44 o                         
   1   7   9         27.38         -4.96        13.35 o                         
   3   7   9         94.44         64.94        17.47 o                         
   5   7   9        772.83        808.56        43.86 o                         
   7   7   9        301.53        311.11        29.97 o                         
   9   7   9        541.48        525.48        41.45 o                         
  11   7   9        191.13        216.75        26.80 o                         
  13   7   9        227.96        148.96        28.68 o                         
  15   7   9         23.19         18.79        24.38 o                         
 -18   8   9       1342.90       1412.54        68.45 o                         
 -16   8   9        127.41        123.42        37.17 o                         
 -14   8   9        108.42        162.59        27.61 o                         
 -12   8   9          1.51         -8.14        26.02 o                         
 -10   8   9         96.77         98.45        25.21 o                         
  -8   8   9        119.28        100.77        25.77 o                         
  -6   8   9       1960.05       2055.79        60.94 o                         
  -4   8   9        112.81         79.73        20.16 o                         
  -2   8   9          7.17          9.42        19.51 o                         
   0   8   9         29.74         21.39        19.00 o                         
   2   8   9       2878.12       2934.21        72.11 o                         
   4   8   9        185.98        135.40        34.79 o                         
   6   8   9        666.46        656.08        44.60 o                         
   8   8   9        165.38        158.87        31.21 o                         
  10   8   9        319.82        233.05        42.27 o                         
  12   8   9        794.17        833.36        56.47 o                         
 -13   9   9       1225.98       1213.47        95.36 o                         
 -11   9   9         16.99         21.57        24.21 o                         
  -9   9   9        213.12        207.29        38.60 o                         
  -7   9   9        598.78        673.17        44.47 o                         
  -5   9   9       1317.51       1424.45        66.84 o                         
  -3   9   9         95.38         82.13        41.91 o                         
  -1   9   9         10.12        -18.93        25.22 o                         
   1   9   9       1274.94       1348.06        77.50 o                         
   3   9   9          5.72        -22.48        33.00 o                         
   5   9   9         27.70         24.16        29.93 o                         
   7   9   9       1501.99       1280.06        98.36 o                         
 -32   0  10        689.11        809.00        74.27 o                         
 -30   0  10        861.78       1018.02        78.08 o                         
 -28   0  10       1908.92       1935.70        87.05 o                         
 -26   0  10        165.68        129.03        25.20 o                         
 -24   0  10       1428.78       1572.41        62.36 o                         
 -22   0  10       1383.40       1476.37        52.36 o                         
 -20   0  10       1541.57       1547.31        41.62 o                         
 -18   0  10       6484.94       6543.23        88.82 o                         
 -16   0  10          4.83          2.09         7.28 o                         
 -14   0  10       3174.75       2784.62        52.59 o                         
 -12   0  10         42.28         60.95         8.57 o                         
 -10   0  10      10604.79      10668.26       119.33 o                         
  -8   0  10         23.47         33.48        19.51 o                         
  -6   0  10       7299.64       7221.53        85.72 o                         
  -4   0  10      18394.15      19363.00       180.99 o                         
  -2   0  10        424.27        394.64        15.01 o                         
   0   0  10       3481.48       3689.08        48.85 o                         
   2   0  10      44769.04      46334.69       408.34 o                         
   4   0  10         82.84        132.71         9.92 o                         
   6   0  10       5454.61       5654.55        69.63 o                         
   8   0  10        438.08        390.94        17.44 o                         
  10   0  10      26994.61      25984.86       290.66 o                         
  12   0  10        282.76        259.58        24.21 o                         
  14   0  10        770.85        738.83        40.92 o                         
  16   0  10        256.01        291.68        32.39 o                         
  18   0  10       1221.89       1317.12        68.87 o                         
  20   0  10        128.46         92.15        27.31 o                         
  22   0  10       5742.06       6054.78       214.41 o                         
  24   0  10          1.49         24.50        35.60 o                         
 -31   1  10        240.84        291.99        31.71 o                         
 -29   1  10       1130.97       1235.48        51.51 o                         
 -27   1  10       1464.77       1505.30        52.83 o                         
 -25   1  10         46.49        146.45        21.22 o                         
 -23   1  10         83.68        120.55        14.61 o                         
 -21   1  10         85.78        128.26        11.13 o                         
 -19   1  10       4471.23       4391.04        45.71 o                         
 -17   1  10        100.41         79.80         8.36 o                         
 -15   1  10        402.45        286.66        11.74 o                         
 -13   1  10       3315.98       3439.35        34.95 o                         
 -11   1  10       1527.70       1646.15        21.34 o                         
  -9   1  10       9769.81      10012.85        72.73 o                         
  -7   1  10      15428.17      15879.94       105.50 o                         
  -5   1  10         13.09          9.31         3.64 o                         
  -3   1  10       6218.78       6452.07        48.33 o                         
  -1   1  10        947.42        862.53        12.77 o                         
   1   1  10       9295.86       9825.24        74.67 o                         
   3   1  10        113.40         92.05         7.04 o                         
   5   1  10        398.40        335.62        13.77 o                         
   7   1  10         56.45         48.31         6.82 o                         
   9   1  10       2004.77       1778.05        28.87 o                         
  11   1  10        280.90        252.54        15.35 o                         
  13   1  10        146.67        107.72        13.97 o                         
  15   1  10         16.50         11.05        10.74 o                         
  17   1  10        687.05        726.55        35.29 o                         
  19   1  10         56.42         58.63        18.85 o                         
  21   1  10        100.83        128.80        24.76 o                         
  23   1  10         97.70         83.14        23.79 o                         
 -30   2  10        790.66        788.64        51.02 o                         
 -28   2  10        318.93        430.01        30.29 o                         
 -26   2  10         41.40         69.47        14.40 o                         
 -24   2  10        952.89        931.01        32.53 o                         
 -22   2  10       1815.00       1736.24        34.87 o                         
 -20   2  10          3.40         78.72        10.54 o                         
 -18   2  10         93.61         95.15         9.89 o                         
 -16   2  10        162.88        110.84         9.51 o                         
 -14   2  10        353.96        449.55        16.62 o                         
 -12   2  10         17.77         -5.16         5.23 o                         
 -10   2  10      17793.71      18699.66       129.73 o                         
  -8   2  10        304.44        204.95        10.02 o                         
  -6   2  10      24343.08      25736.35       177.95 o                         
  -4   2  10       2636.22       2514.70        27.90 o                         
  -2   2  10       6389.37       6715.92        53.98 o                         
   0   2  10        697.01        544.73        13.19 o                         
   2   2  10       1501.66       1911.78        23.03 o                         
   4   2  10        365.91        484.65        14.76 o                         
   6   2  10       1107.91       1230.99        26.71 o                         
   8   2  10       3825.37       4069.35        48.65 o                         
  10   2  10       5540.15       5311.03        61.53 o                         
  12   2  10         18.76         36.14        10.78 o                         
  14   2  10        346.90        319.24        24.09 o                         
  16   2  10       1158.71       1167.89        47.86 o                         
  18   2  10        392.87        398.83        29.26 o                         
  20   2  10        499.81        581.88        38.59 o                         
  22   2  10        105.53        126.38        24.17 o                         
  24   2  10        162.49        190.64        47.56 o                         
 -29   3  10         25.63         14.67        24.04 o                         
 -27   3  10        360.89        326.04        27.08 o                         
 -25   3  10       1343.51       1222.85        42.21 o                         
 -23   3  10        578.71        626.48        31.94 o                         
 -21   3  10       2050.36       1869.87        38.46 o                         
 -19   3  10        484.89        469.20        21.09 o                         
 -17   3  10        935.58        965.98        34.14 o                         
 -15   3  10       1723.70       1747.86        31.13 o                         
 -13   3  10        608.23        530.39        17.38 o                         
 -11   3  10        595.85        567.16        16.86 o                         
  -9   3  10       5229.15       5730.16        52.25 o                         
  -7   3  10      12596.79      13328.56        97.88 o                         
  -5   3  10      11977.34      12862.08        99.93 o                         
  -3   3  10        493.02        544.07        14.82 o                         
  -1   3  10         52.37         20.82         5.20 o                         
   1   3  10         38.31         29.29         5.68 o                         
   3   3  10       1207.39        994.87        18.41 o                         
   5   3  10       3251.70       3048.23        39.65 o                         
   7   3  10       2144.51       1849.51        33.20 o                         
   9   3  10        137.81        105.82        12.90 o                         
  11   3  10        433.76        437.34        22.74 o                         
  13   3  10       1890.35       1690.28        42.73 o                         
  15   3  10        836.75        848.09        40.74 o                         
  17   3  10        889.02        982.31        45.07 o                         
  19   3  10        690.12        688.11        42.54 o                         
  21   3  10        712.28        749.43        48.98 o                         
  23   3  10          5.67         15.33        25.97 o                         
 -28   4  10          9.53         18.73        26.48 o                         
 -26   4  10        245.08        259.74        31.29 o                         
 -24   4  10        869.86        805.09        41.52 o                         
 -22   4  10          2.11         45.59        13.33 o                         
 -20   4  10       7156.28       7127.46        90.52 o                         
 -18   4  10        213.52        186.67        16.74 o                         
 -16   4  10       4672.04       4310.29        69.42 o                         
 -14   4  10       1697.57       1585.30        35.02 o                         
 -12   4  10       5439.35       5486.03        64.19 o                         
 -10   4  10        349.22        302.62        15.75 o                         
  -8   4  10         23.75          4.60         5.27 o                         
  -6   4  10        722.48        731.23        17.37 o                         
  -4   4  10       1110.28        826.33        17.31 o                         
  -2   4  10         16.27          8.80         5.43 o                         
   0   4  10      15003.88      15677.91       122.41 o                         
   2   4  10       2073.53       1972.40        31.29 o                         
   4   4  10       2251.82       2347.07        35.09 o                         
   6   4  10         25.33         14.89         8.68 o                         
   8   4  10       4450.11       3912.40        57.58 o                         
  10   4  10         77.67         51.71        12.45 o                         
  12   4  10        221.61        261.08        20.44 o                         
  14   4  10        495.85        511.71        31.72 o                         
  16   4  10         87.25        120.14        22.07 o                         
  18   4  10        180.57        142.36        25.45 o                         
  20   4  10        861.26        866.58        55.81 o                         
  22   4  10        337.72        345.68        52.20 o                         
 -27   5  10          1.09         23.53        25.19 o                         
 -25   5  10         32.55         67.53        21.24 o                         
 -23   5  10         40.22         45.48        23.12 o                         
 -21   5  10        743.31        737.13        39.12 o                         
 -19   5  10         40.43         62.41        14.67 o                         
 -17   5  10       2161.59       2197.50        63.61 o                         
 -15   5  10       1306.61       1367.69        41.01 o                         
 -13   5  10       1229.43       1189.14        35.59 o                         
 -11   5  10         18.93         19.75         9.22 o                         
  -9   5  10       1149.48       1038.04        30.95 o                         
  -7   5  10         97.70         78.99        11.20 o                         
  -5   5  10       1108.84       1048.22        27.22 o                         
  -3   5  10        177.92        154.53        14.06 o                         
  -1   5  10        934.23        905.06        27.04 o                         
   1   5  10       2981.89       2925.76        40.72 o                         
   3   5  10       1251.77       1121.27        29.59 o                         
   5   5  10       2796.34       2619.25        47.38 o                         
   7   5  10         40.56         28.08        12.06 o                         
   9   5  10         41.02         19.13        12.26 o                         
  11   5  10         71.17         96.89        17.19 o                         
  13   5  10        142.85        119.23        19.54 o                         
  15   5  10       1230.08       1285.13        54.43 o                         
  17   5  10        327.30        342.01        38.25 o                         
  19   5  10        286.09        201.31        34.68 o                         
 -26   6  10        344.94        382.68        65.16 o                         
 -24   6  10          2.91          1.29        20.10 o                         
 -22   6  10        247.95        260.65        30.26 o                         
 -20   6  10        837.67        897.55        43.26 o                         
 -18   6  10        323.00        339.08        27.07 o                         
 -16   6  10         11.11         45.86        17.49 o                         
 -14   6  10        569.88        517.30        29.54 o                         
 -12   6  10        963.76       1026.49        40.14 o                         
 -10   6  10       3485.69       3065.08        54.21 o                         
  -8   6  10       2108.61       2005.20        44.00 o                         
  -6   6  10        237.60        337.13        32.54 o                         
  -4   6  10         25.57         38.86        11.60 o                         
  -2   6  10        587.48        555.34        27.14 o                         
   0   6  10       3916.13       3808.74        60.45 o                         
   2   6  10          6.08         10.57        14.81 o                         
   4   6  10         26.27         35.34        14.66 o                         
   6   6  10         13.12         11.28        14.03 o                         
   8   6  10        113.71         96.84        18.60 o                         
  10   6  10        179.74        193.62        22.18 o                         
  12   6  10       3031.46       3100.89        66.78 o                         
  14   6  10        156.54        144.23        24.27 o                         
  16   6  10        161.91        114.39        26.34 o                         
  18   6  10        368.17        295.29        38.14 o                         
 -23   7  10        265.74        313.49        68.53 o                         
 -21   7  10        771.95        946.58        53.24 o                         
 -19   7  10        394.33        580.09        36.92 o                         
 -17   7  10       2178.20       2481.15        62.05 o                         
 -15   7  10       1618.12       1728.93        60.04 o                         
 -13   7  10        429.75        419.18        38.38 o                         
 -11   7  10         60.70         28.54        17.44 o                         
  -9   7  10        991.09        934.82        46.13 o                         
  -7   7  10          3.24        -14.81        14.81 o                         
  -5   7  10       1564.83       1618.11        48.42 o                         
  -3   7  10       2923.97       2868.05        57.21 o                         
  -1   7  10       1775.18       1824.15        46.60 o                         
   1   7  10        604.78        632.47        36.05 o                         
   3   7  10       1365.65       1415.88        56.87 o                         
   5   7  10        782.09        748.21        43.28 o                         
   7   7  10       1140.06       1060.54        50.92 o                         
   9   7  10       1894.61       1992.49        65.38 o                         
  11   7  10        400.21        342.18        33.37 o                         
  13   7  10          2.33        -19.01        23.73 o                         
  15   7  10       2272.36       2523.20        79.34 o                         
 -18   8  10         41.03         -1.91        34.41 o                         
 -16   8  10        444.68        426.28        38.72 o                         
 -14   8  10       1054.80        893.83        50.45 o                         
 -12   8  10        242.07        201.72        29.90 o                         
 -10   8  10       1325.47       1423.59        60.78 o                         
  -8   8  10         69.65         33.50        20.79 o                         
  -6   8  10        395.60        331.10        31.29 o                         
  -4   8  10        107.13         75.19        19.91 o                         
  -2   8  10       3323.49       3361.23        80.69 o                         
   0   8  10        490.24        457.91        36.78 o                         
   2   8  10        613.01        661.75        43.23 o                         
   4   8  10        562.96        584.45        42.27 o                         
   6   8  10         97.73         52.98        22.34 o                         
   8   8  10        139.33        135.32        35.45 o                         
  10   8  10       1301.26       1208.28        64.21 o                         
  12   8  10        421.30        396.46        58.92 o                         
 -13   9  10        510.15        631.46        65.73 o                         
 -11   9  10         18.96         13.34        24.28 o                         
  -9   9  10        232.39        260.66        41.48 o                         
  -7   9  10       2413.15       2653.09        89.08 o                         
  -5   9  10        279.22        324.19        40.41 o                         
  -3   9  10          8.22         -8.39        32.25 o                         
  -1   9  10         31.03         39.68        26.67 o                         
   1   9  10       1153.55        927.17        65.88 o                         
   3   9  10         98.27         63.26        30.09 o                         
   5   9  10        160.87         88.92        31.70 o                         
   7   9  10        843.94        899.53       169.62 o                         
 -31   1  11        419.22        571.31        41.42 o                         
 -29   1  11          1.77         43.97        17.76 o                         
 -27   1  11       2616.52       2451.32        59.35 o                         
 -25   1  11       1972.26       1913.61        45.88 o                         
 -23   1  11        966.44        942.35        32.38 o                         
 -21   1  11       1167.65       1113.98        33.42 o                         
 -19   1  11       1615.10       1480.17        27.25 o                         
 -17   1  11       4569.55       4191.79        50.01 o                         
 -15   1  11       1130.02       1021.95        21.14 o                         
 -13   1  11       4757.96       4792.32        45.29 o                         
 -11   1  11         56.84         59.33         5.66 o                         
  -9   1  11       4306.01       4718.84        41.27 o                         
  -7   1  11      23335.31      22957.37       147.39 o                         
  -5   1  11       4025.03       3583.48        33.50 o                         
  -3   1  11      10273.04      10644.35        73.51 o                         
  -1   1  11       1675.03       1579.97        19.84 o                         
   1   1  11      54717.54      59388.66       375.75 o                         
   3   1  11       2082.19       2085.94        27.26 o                         
   5   1  11       1257.22        944.18        17.20 o                         
   7   1  11       6627.87       6323.73        62.22 o                         
   9   1  11        298.82        211.24        13.63 o                         
  11   1  11         52.07         45.43        10.32 o                         
  13   1  11       4224.00       4152.54        62.16 o                         
  15   1  11       1560.20       1500.09        41.92 o                         
  17   1  11        822.83        775.85        41.91 o                         
  19   1  11        330.74        286.21        29.02 o                         
  21   1  11       1155.22       1278.98        59.38 o                         
  23   1  11          6.51         15.01        21.66 o                         
 -30   2  11        163.81        170.61        28.95 o                         
 -28   2  11       1065.63        972.10        43.52 o                         
 -26   2  11        509.30        483.99        27.93 o                         
 -24   2  11       1356.49       1448.98        46.29 o                         
 -22   2  11        210.41        191.83        14.93 o                         
 -20   2  11       1670.78       1723.54        33.18 o                         
 -18   2  11        242.41        338.18        22.70 o                         
 -16   2  11        701.56        641.11        20.49 o                         
 -14   2  11       2790.41       2442.75        33.15 o                         
 -12   2  11       4896.67       5167.36        61.25 o                         
 -10   2  11       1512.53       1657.29        33.35 o                         
  -8   2  11      34124.66      36829.32       242.33 o                         
  -6   2  11      13614.56      13894.15       102.37 o                         
  -4   2  11        856.05       1102.11        21.57 o                         
  -2   2  11          7.51          3.35         3.62 o                         
   0   2  11        359.54        401.94        11.75 o                         
   2   2  11       1191.01       1114.13        16.68 o                         
   4   2  11       1386.29       1157.37        20.54 o                         
   6   2  11       6859.99       7515.59        72.89 o                         
   8   2  11       1905.39       1771.68        30.69 o                         
  10   2  11        626.19        618.49        22.76 o                         
  12   2  11       6842.36       6464.83        88.88 o                         
  14   2  11       1920.96       1874.81        46.93 o                         
  16   2  11          1.27          2.39        12.96 o                         
  18   2  11       1049.97       1096.62        48.53 o                         
  20   2  11        143.49         81.49        22.43 o                         
  22   2  11         16.75         18.25        20.13 o                         
 -29   3  11         10.95         67.49        21.16 o                         
 -27   3  11         40.01         50.27        15.52 o                         
 -25   3  11         19.15         50.93        14.88 o                         
 -23   3  11        547.59        544.14        29.54 o                         
 -21   3  11          1.01         11.88        10.17 o                         
 -19   3  11        132.77        125.86        12.80 o                         
 -17   3  11       5060.96       4931.40        57.70 o                         
 -15   3  11        763.32        752.52        23.62 o                         
 -13   3  11       1402.57       1405.36        26.39 o                         
 -11   3  11        803.54        789.73        21.24 o                         
  -9   3  11         52.01         45.48         8.03 o                         
  -7   3  11       2059.95       2193.02        28.86 o                         
  -5   3  11       4631.15       4471.98        46.52 o                         
  -3   3  11       4877.24       4758.86        46.12 o                         
  -1   3  11       1126.13       1032.85        19.10 o                         
   1   3  11       1061.27        952.92        19.09 o                         
   3   3  11       3503.06       3124.65        38.04 o                         
   5   3  11        985.10        835.52        26.46 o                         
   7   3  11       1521.40       1600.39        31.39 o                         
   9   3  11       1102.85       1117.25        33.02 o                         
  11   3  11       4608.82       4839.71        66.93 o                         
  13   3  11        628.37        545.47        28.82 o                         
  15   3  11       1969.91       1887.74        53.31 o                         
  17   3  11       5391.07       5386.25        97.42 o                         
  19   3  11        213.48        272.01        28.30 o                         
  21   3  11          3.80          1.21        20.87 o                         
 -28   4  11         88.32        158.02        36.83 o                         
 -26   4  11        277.97        267.34        26.81 o                         
 -24   4  11        142.69        195.02        23.14 o                         
 -22   4  11       1044.80       1013.63        40.69 o                         
 -20   4  11       1090.59       1229.84        40.73 o                         
 -18   4  11        112.48         83.85        13.44 o                         
 -16   4  11       3063.18       3019.28        50.34 o                         
 -14   4  11        969.00        978.00        32.82 o                         
 -12   4  11         52.62         37.63         9.19 o                         
 -10   4  11         19.98         10.64         7.12 o                         
  -8   4  11       1091.78       1126.51        23.38 o                         
  -6   4  11        507.17        564.04        16.85 o                         
  -4   4  11         73.67         85.17         7.70 o                         
  -2   4  11        410.82        407.92        13.82 o                         
   0   4  11       3438.95       3261.04        42.12 o                         
   2   4  11        804.50        808.70        24.38 o                         
   4   4  11       1829.11       1469.92        29.42 o                         
   6   4  11       2052.45       1767.61        36.79 o                         
   8   4  11       1311.81       1386.58        35.76 o                         
  10   4  11       1036.64        938.40        34.61 o                         
  12   4  11        218.74        191.20        18.75 o                         
  14   4  11        147.67         97.36        19.06 o                         
  16   4  11        470.33        386.46        33.14 o                         
  18   4  11         24.35         19.19        20.97 o                         
  20   4  11          0.01         26.56        25.90 o                         
 -27   5  11        626.39        610.83        44.18 o                         
 -25   5  11       1234.85       1271.03        57.68 o                         
 -23   5  11        727.19        757.89        52.04 o                         
 -21   5  11       1198.66       1376.88        54.59 o                         
 -19   5  11         89.50         64.75        16.06 o                         
 -17   5  11       4466.18       4485.55        67.36 o                         
 -15   5  11       1066.61       1181.29        41.81 o                         
 -13   5  11       2207.18       1834.28        39.19 o                         
 -11   5  11       3891.29       3656.41        52.85 o                         
  -9   5  11       3019.16       3206.36        47.87 o                         
  -7   5  11        222.27        148.74        12.76 o                         
  -5   5  11       2512.75       2459.30        41.66 o                         
  -3   5  11       2643.11       2668.07        43.74 o                         
  -1   5  11      10810.68      10681.87       116.29 o                         
   1   5  11         60.98         70.85        10.18 o                         
   3   5  11       1075.22       1120.41        29.82 o                         
   5   5  11       2294.40       2289.35        45.31 o                         
   7   5  11       1571.04       1299.32        40.38 o                         
   9   5  11        609.94        561.52        31.20 o                         
  11   5  11        480.73        412.50        28.22 o                         
  13   5  11        134.50        102.91        19.89 o                         
  15   5  11       3332.27       3451.69        76.33 o                         
  17   5  11        109.24        111.65        27.91 o                         
  19   5  11        367.51        381.44        41.97 o                         
 -26   6  11       1001.05        949.74        89.40 o                         
 -24   6  11         44.67         54.17        26.80 o                         
 -22   6  11         89.48        150.13        26.04 o                         
 -20   6  11        828.40        987.16        46.93 o                         
 -18   6  11        338.96        310.59        34.71 o                         
 -16   6  11        409.30        333.53        24.86 o                         
 -14   6  11       1219.17       1301.80        48.99 o                         
 -12   6  11        521.81        449.97        26.34 o                         
 -10   6  11       1390.40       1045.70        39.00 o                         
  -8   6  11         46.59         33.04        12.57 o                         
  -6   6  11       9319.83       8704.73       100.80 o                         
  -4   6  11        411.45        397.62        22.49 o                         
  -2   6  11        717.71        811.40        32.90 o                         
   0   6  11          0.43          6.86        11.02 o                         
   2   6  11         41.26         12.25        13.37 o                         
   4   6  11        532.02        535.67        34.80 o                         
   6   6  11       3133.84       3010.28        67.21 o                         
   8   6  11        633.90        609.26        35.92 o                         
  10   6  11        243.44        273.54        26.79 o                         
  12   6  11        358.65        378.56        30.15 o                         
  14   6  11       1009.06       1144.55        54.20 o                         
  16   6  11        162.88        156.11        28.98 o                         
  18   6  11        970.02       1119.91       119.09 o                         
 -23   7  11          1.49         31.06        60.42 o                         
 -21   7  11        653.19        802.40        50.97 o                         
 -19   7  11       1779.92       1878.11        62.08 o                         
 -17   7  11       1864.47       2051.95        60.90 o                         
 -15   7  11        138.00        182.45        34.14 o                         
 -13   7  11        666.77        625.00        40.33 o                         
 -11   7  11       2118.75       1956.28        58.74 o                         
  -9   7  11        359.90        316.45        29.13 o                         
  -7   7  11        211.31        186.04        23.62 o                         
  -5   7  11         18.08         -1.46        13.20 o                         
  -3   7  11        818.35        743.77        36.21 o                         
  -1   7  11       3676.46       3490.11        62.40 o                         
   1   7  11       5465.73       5166.50        87.60 o                         
   3   7  11       1088.98       1067.47        50.29 o                         
   5   7  11          3.50        -10.33        19.91 o                         
   7   7  11        191.30        180.99        38.03 o                         
   9   7  11        217.02        189.58        32.73 o                         
  11   7  11         10.01         11.56        22.40 o                         
  13   7  11       1360.78       1494.96        70.97 o                         
  15   7  11        375.53        265.89        68.18 o                         
 -18   8  11         81.65        172.90        40.45 o                         
 -16   8  11          3.16        -34.39        34.39 o                         
 -14   8  11        308.04        264.78        31.58 o                         
 -12   8  11          3.12          8.83        22.64 o                         
 -10   8  11          0.09         17.85        20.21 o                         
  -8   8  11        193.21        199.88        26.97 o                         
  -6   8  11        334.61        304.20        37.25 o                         
  -4   8  11        144.48        101.88        21.60 o                         
  -2   8  11        216.73        219.25        31.37 o                         
   0   8  11         84.73          4.01        20.00 o                         
   2   8  11       1434.18       1423.41        61.74 o                         
   4   8  11        357.53        266.54        39.80 o                         
   6   8  11        215.71        143.24        32.85 o                         
   8   8  11         37.90         29.49        51.81 o                         
  10   8  11         48.70         29.89        47.73 o                         
 -13   9  11       1285.50       1298.69        71.85 o                         
 -11   9  11         34.22         24.65        24.24 o                         
  -9   9  11        150.06        127.13        29.73 o                         
  -7   9  11       1050.38       1124.46        56.81 o                         
  -5   9  11         46.33         28.93        23.76 o                         
  -3   9  11        177.14        104.90        34.11 o                         
  -1   9  11        204.52        163.13        45.63 o                         
   1   9  11        220.59        253.39        55.78 o                         
   3   9  11        316.45        319.71        44.79 o                         
   5   9  11        137.81        143.72        43.11 o                         
 -32   0  12        304.57        312.97        50.38 o                         
 -30   0  12       2754.96       3028.19       158.14 o                         
 -28   0  12         67.64         59.80        22.80 o                         
 -26   0  12          8.79         24.30        17.75 o                         
 -24   0  12        525.81        366.53        31.47 o                         
 -22   0  12        861.42        897.98        43.00 o                         
 -20   0  12        572.61        465.38        31.03 o                         
 -18   0  12       6755.68       6865.94       111.36 o                         
 -16   0  12        260.02        270.27        17.83 o                         
 -14   0  12       8919.64       9228.70       105.93 o                         
 -12   0  12        894.20        829.77        18.14 o                         
 -10   0  12      11090.36      11326.66       135.90 o                         
  -8   0  12         37.73         29.96         9.18 o                         
  -6   0  12       7679.60       8569.37        90.22 o                         
  -4   0  12      10599.51      11573.45       124.86 o                         
  -2   0  12        523.97        780.79        22.88 o                         
   0   0  12      10482.88      11980.72       131.10 o                         
   2   0  12      22399.83      23270.08       232.54 o                         
   4   0  12        264.65        311.20        14.75 o                         
   6   0  12          1.57         -2.98         6.21 o                         
   8   0  12       1513.56       1342.83        41.86 o                         
  10   0  12        865.87        760.57        39.80 o                         
  12   0  12       1673.23       1553.62        51.70 o                         
  14   0  12       7070.92       7035.64       120.95 o                         
  16   0  12       4354.95       4419.40       111.14 o                         
  18   0  12        770.32        706.91        56.29 o                         
  20   0  12         94.72         19.23        26.71 o                         
  22   0  12       4598.57       4949.14       153.99 o                         
 -31   1  12          9.68         40.44        21.51 o                         
 -29   1  12         14.29         27.29        21.59 o                         
 -27   1  12         11.48        182.72        37.65 o                         
 -25   1  12        670.81        715.06        32.59 o                         
 -23   1  12        134.82        194.36        22.58 o                         
 -21   1  12        308.74        283.72        17.44 o                         
 -19   1  12          6.51         11.28         7.43 o                         
 -17   1  12        174.55        210.32        12.07 o                         
 -15   1  12       2388.33       2210.02        29.70 o                         
 -13   1  12         16.97         15.14         4.71 o                         
 -11   1  12       2181.63       2241.32        26.38 o                         
  -9   1  12        285.98        298.55        10.38 o                         
  -7   1  12       6745.55       6759.79        53.72 o                         
  -5   1  12       1819.29       1731.17        21.47 o                         
  -3   1  12      10944.92      11525.01        81.30 o                         
  -1   1  12       3510.71       3909.30        37.07 o                         
   1   1  12       3464.44       3908.88        43.55 o                         
   3   1  12         15.91         29.34         5.50 o                         
   5   1  12         19.98         46.09         5.91 o                         
   7   1  12       5936.52       5746.36        60.79 o                         
   9   1  12       6678.08       6775.42        76.06 o                         
  11   1  12        298.52        238.31        17.68 o                         
  13   1  12       5442.80       5293.97        73.41 o                         
  15   1  12        373.48        352.18        25.05 o                         
  17   1  12        623.59        670.84        40.54 o                         
  19   1  12        580.90        589.96        45.35 o                         
  21   1  12        181.61        156.26        26.97 o                         
  23   1  12        352.54        306.19        48.23 o                         
 -30   2  12        431.58        452.95        39.18 o                         
 -28   2  12        605.12        686.04        36.43 o                         
 -26   2  12         81.25         97.24        15.54 o                         
 -24   2  12       1141.69       1145.26        40.22 o                         
 -22   2  12        102.66         98.71        18.88 o                         
 -20   2  12       2213.39       2230.80        43.12 o                         
 -18   2  12       8548.58       8260.31        80.29 o                         
 -16   2  12        762.51        828.41        23.30 o                         
 -14   2  12          0.11          5.91         5.62 o                         
 -12   2  12        701.16        571.84        17.74 o                         
 -10   2  12      20216.69      19784.33       137.71 o                         
  -8   2  12         31.43         53.98         6.96 o                         
  -6   2  12        563.61        635.08        16.37 o                         
  -4   2  12         79.12         31.23         5.36 o                         
  -2   2  12        266.32        396.71        12.30 o                         
   0   2  12        753.13        789.80        15.46 o                         
   2   2  12       5872.77       6136.79        51.81 o                         
   4   2  12          0.19          4.45         4.93 o                         
   6   2  12       1083.02       1053.00        24.06 o                         
   8   2  12       2026.78       1852.36        31.58 o                         
  10   2  12       3560.24       3331.96        52.90 o                         
  12   2  12        786.43        898.89        37.45 o                         
  14   2  12        114.33         68.51        15.87 o                         
  16   2  12         26.72         36.07        14.96 o                         
  18   2  12        457.11        501.09        35.10 o                         
  20   2  12         50.58         15.79        19.23 o                         
  22   2  12         59.02         36.19        23.88 o                         
 -29   3  12        277.73        273.41        31.51 o                         
 -27   3  12        636.06        641.00        35.03 o                         
 -25   3  12       1033.73        981.67        40.46 o                         
 -23   3  12        103.78        123.37        16.57 o                         
 -21   3  12        296.74        293.69        21.24 o                         
 -19   3  12          1.92         32.84        10.66 o                         
 -17   3  12        586.27        574.28        23.27 o                         
 -15   3  12       3753.06       3559.00        45.14 o                         
 -13   3  12        975.89       1030.90        25.54 o                         
 -11   3  12        557.56        571.91        20.77 o                         
  -9   3  12        811.14        752.22        18.41 o                         
  -7   3  12       1276.30       1127.93        23.57 o                         
  -5   3  12       3202.54       3154.81        40.10 o                         
  -3   3  12          3.76          8.30         5.59 o                         
  -1   3  12       1510.00       1242.72        25.28 o                         
   1   3  12        288.13        371.73        13.40 o                         
   3   3  12        759.05        854.79        23.04 o                         
   5   3  12        826.07        819.35        29.23 o                         
   7   3  12       2985.11       2649.23        42.57 o                         
   9   3  12        376.20        433.95        23.02 o                         
  11   3  12        398.87        483.37        26.61 o                         
  13   3  12        103.04         58.10        15.80 o                         
  15   3  12        120.87        126.06        20.79 o                         
  17   3  12         39.79         56.56        18.66 o                         
  19   3  12        892.18        967.51        49.69 o                         
  21   3  12         69.35         54.49        25.12 o                         
 -28   4  12       1223.35       1334.58        59.08 o                         
 -26   4  12         17.31         20.64        14.11 o                         
 -24   4  12       1364.34       1405.83        51.90 o                         
 -22   4  12        172.56        147.93        22.64 o                         
 -20   4  12       5099.51       5075.06        87.29 o                         
 -18   4  12         11.44         24.88        14.32 o                         
 -16   4  12        161.54        173.91        15.74 o                         
 -14   4  12         41.13         50.19        11.43 o                         
 -12   4  12       2564.55       2603.69        41.94 o                         
 -10   4  12        569.64        509.34        20.68 o                         
  -8   4  12       6129.00       5678.77        56.36 o                         
  -6   4  12       1378.41       1394.13        23.98 o                         
  -4   4  12        704.52        686.94        18.81 o                         
  -2   4  12        771.83        749.34        21.59 o                         
   0   4  12      25167.61      25310.21       196.98 o                         
   2   4  12       3143.79       3042.48        44.23 o                         
   4   4  12          2.34         -7.98         8.11 o                         
   6   4  12         58.64         87.30        13.42 o                         
   8   4  12       1794.76       1840.44        40.13 o                         
  10   4  12          5.62         -9.88        10.62 o                         
  12   4  12        863.30        845.95        37.87 o                         
  14   4  12        653.61        608.96        38.96 o                         
  16   4  12        714.40        659.72        42.23 o                         
  18   4  12        304.49        219.90        30.21 o                         
  20   4  12       2109.94       2214.56        78.53 o                         
 -27   5  12        126.74         68.25        22.51 o                         
 -25   5  12        138.81        192.63        26.67 o                         
 -23   5  12       1002.69        993.74        46.45 o                         
 -21   5  12       1222.22       1231.60        50.72 o                         
 -19   5  12         10.42         45.69        14.81 o                         
 -17   5  12        309.13        338.06        25.39 o                         
 -15   5  12       1529.14       1450.59        39.84 o                         
 -13   5  12        397.25        257.14        20.80 o                         
 -11   5  12        779.02        993.43        31.41 o                         
  -9   5  12       1153.45       1403.05        55.77 o                         
  -7   5  12          6.49         11.21         9.22 o                         
  -5   5  12       1017.45        929.16        30.60 o                         
  -3   5  12       8749.02       8641.92       101.08 o                         
  -1   5  12      11040.50      10974.41       108.26 o                         
   1   5  12         17.21          8.86        10.36 o                         
   3   5  12       2116.32       1975.95        39.66 o                         
   5   5  12          4.52          1.87        11.29 o                         
   7   5  12        150.07        159.82        22.28 o                         
   9   5  12       8317.32       7807.96       106.70 o                         
  11   5  12         17.08         30.34        14.61 o                         
  13   5  12        498.54        436.59        35.40 o                         
  15   5  12         24.30         71.15        22.17 o                         
  17   5  12       1076.51       1095.94        63.26 o                         
  19   5  12        128.57        108.74        48.62 o                         
 -26   6  12        332.51        336.06        55.49 o                         
 -24   6  12          1.29         21.90        25.32 o                         
 -22   6  12         91.47        167.61        48.80 o                         
 -20   6  12       1351.93       1385.70        58.29 o                         
 -18   6  12          1.71         69.70        27.58 o                         
 -16   6  12         86.50         64.47        17.14 o                         
 -14   6  12         68.75         70.94        16.64 o                         
 -12   6  12         21.57         10.82        13.76 o                         
 -10   6  12       1247.72       1170.69        41.26 o                         
  -8   6  12       2382.03       2303.43        47.27 o                         
  -6   6  12       1431.97       1198.29        39.84 o                         
  -4   6  12         31.01         19.24        11.05 o                         
  -2   6  12        845.23        925.74        35.15 o                         
   0   6  12       3155.52       2975.26        56.61 o                         
   2   6  12         94.38         86.56        17.36 o                         
   4   6  12         27.28         32.26        16.60 o                         
   6   6  12        153.29        148.45        22.22 o                         
   8   6  12        543.87        541.44        36.61 o                         
  10   6  12        188.21        179.09        31.52 o                         
  12   6  12        101.77         89.56        19.37 o                         
  14   6  12        143.43         92.24        22.13 o                         
  16   6  12        550.76        603.13        48.85 o                         
 -23   7  12        362.22        459.37        63.59 o                         
 -21   7  12         93.99        140.86        27.77 o                         
 -19   7  12        123.98        108.28        22.65 o                         
 -17   7  12       1050.84       1158.00        54.36 o                         
 -15   7  12        980.06        970.46        47.45 o                         
 -13   7  12        308.36        265.70        28.86 o                         
 -11   7  12        711.70        691.37        41.10 o                         
  -9   7  12        300.43        259.63        27.77 o                         
  -7   7  12          6.65        -13.16        13.16 o                         
  -5   7  12        723.51        720.79        44.36 o                         
  -3   7  12       2115.07       2048.52        52.49 o                         
  -1   7  12         41.58         16.21        15.35 o                         
   1   7  12         90.90         71.22        24.85 o                         
   3   7  12        115.06         77.41        20.35 o                         
   5   7  12          4.81         -9.99        19.39 o                         
   7   7  12        123.56        122.38        24.74 o                         
   9   7  12       3024.43       3244.22        78.71 o                         
  11   7  12        617.74        595.60        43.39 o                         
  13   7  12        148.55        119.32        34.85 o                         
 -18   8  12        970.08       1094.00        60.92 o                         
 -16   8  12        370.68        382.70        38.48 o                         
 -14   8  12        329.55        331.52        36.30 o                         
 -12   8  12        296.75        289.01        31.89 o                         
 -10   8  12       2275.55       2286.44        69.25 o                         
  -8   8  12        149.52         88.60        25.65 o                         
  -6   8  12        128.93        135.82        27.05 o                         
  -4   8  12        743.22        739.15        43.13 o                         
  -2   8  12        308.58        422.60        48.21 o                         
   0   8  12        606.27        553.32        50.79 o                         
   2   8  12       2692.40       2875.41        85.62 o                         
   4   8  12        532.82        495.84        48.62 o                         
   6   8  12       1249.51       1352.35        63.25 o                         
   8   8  12          6.44         -7.90        36.48 o                         
  10   8  12         67.86          4.92        33.57 o                         
 -13   9  12         12.18         81.70        42.18 o                         
 -11   9  12         22.35         37.79        31.19 o                         
  -9   9  12         96.19        117.81        27.25 o                         
  -7   9  12        262.68        229.75        32.67 o                         
  -5   9  12         92.91        129.27        34.73 o                         
  -3   9  12        136.65         95.15        33.19 o                         
  -1   9  12        423.35        409.76        48.25 o                         
   1   9  12          3.20         16.20        38.98 o                         
   3   9  12        422.05        284.61        44.82 o                         
   5   9  12        159.18        -43.26       113.16 o                         
 -31   1  13         19.64         83.41        25.34 o                         
 -29   1  13        380.31        390.31        32.68 o                         
 -27   1  13       3036.62       2858.57        71.87 o                         
 -25   1  13        983.08        987.89        39.77 o                         
 -23   1  13       1707.34       1643.05        38.62 o                         
 -21   1  13       1151.53       1124.95        35.70 o                         
 -19   1  13        981.17        836.46        26.56 o                         
 -17   1  13       1074.34       1045.65        27.41 o                         
 -15   1  13       1017.85        966.03        21.79 o                         
 -13   1  13       1865.13       1594.25        23.62 o                         
 -11   1  13         14.18         18.03         4.27 o                         
  -9   1  13         89.44        131.57         7.52 o                         
  -7   1  13      26136.42      27023.19       185.78 o                         
  -5   1  13       1206.23       1120.77        17.91 o                         
  -3   1  13         12.16         80.15         6.80 o                         
  -1   1  13         90.07        111.18         7.34 o                         
   1   1  13      14096.53      14482.74       107.67 o                         
   3   1  13         21.64         28.87         6.04 o                         
   5   1  13       5955.97       5461.41        58.62 o                         
   7   1  13       2851.57       2660.45        38.53 o                         
   9   1  13       3852.68       3819.22        54.25 o                         
  11   1  13       2018.73       1971.26        39.77 o                         
  13   1  13       1793.56       1821.47        43.22 o                         
  15   1  13        321.63        331.16        30.32 o                         
  17   1  13       2068.37       2147.16        64.73 o                         
  19   1  13        307.74        262.29        30.68 o                         
  21   1  13        257.58        207.69        30.33 o                         
 -30   2  13        302.44        371.92        32.81 o                         
 -28   2  13       1115.85       1078.20        48.09 o                         
 -26   2  13         59.21         45.19        13.87 o                         
 -24   2  13        765.32        816.23        33.92 o                         
 -22   2  13        691.73        644.78        27.49 o                         
 -20   2  13       1994.56       2007.75        59.50 o                         
 -18   2  13         10.85         41.77         9.55 o                         
 -16   2  13       7414.01       7094.51        77.97 o                         
 -14   2  13        119.30        107.59         9.90 o                         
 -12   2  13       5862.60       5730.80        60.96 o                         
 -10   2  13       6063.64       6032.99        54.38 o                         
  -8   2  13       2945.24       2983.55        35.15 o                         
  -6   2  13       9050.49       9222.36        72.53 o                         
  -4   2  13      11916.81      12059.84        92.04 o                         
  -2   2  13         59.63         80.53         6.83 o                         
   0   2  13       4930.60       4697.29        43.42 o                         
   2   2  13        240.45        224.86        11.68 o                         
   4   2  13       8994.06       9267.58        83.02 o                         
   6   2  13         57.46         27.18         7.92 o                         
   8   2  13       7063.29       6749.49        70.09 o                         
  10   2  13       1381.74       1363.51        39.76 o                         
  12   2  13          0.40         -5.40        10.78 o                         
  14   2  13         72.92         30.42        14.16 o                         
  16   2  13       1880.05       1853.18        57.66 o                         
  18   2  13        154.27        122.12        22.98 o                         
  20   2  13         36.37        -12.48        19.51 o                         
  22   2  13        818.70        721.82        67.51 o                         
 -29   3  13          0.21          3.62        18.05 o                         
 -27   3  13        261.64        249.61        31.90 o                         
 -25   3  13       1558.62       1726.32        53.66 o                         
 -23   3  13        365.98        371.13        24.88 o                         
 -21   3  13       1829.47       1833.21        46.47 o                         
 -19   3  13       2289.45       2111.04        40.33 o                         
 -17   3  13        151.22        139.91        16.72 o                         
 -15   3  13       1318.55       1273.83        28.04 o                         
 -13   3  13        690.03        715.12        24.12 o                         
 -11   3  13       1558.65       1360.09        27.66 o                         
  -9   3  13       3985.31       3780.68        45.80 o                         
  -7   3  13        446.67        505.00        18.16 o                         
  -5   3  13       1467.47       1387.97        24.73 o                         
  -3   3  13       8168.34       8095.27        69.07 o                         
  -1   3  13       5415.22       5530.01        52.91 o                         
   1   3  13         17.29         18.50         7.07 o                         
   3   3  13        476.67        396.25        16.06 o                         
   5   3  13       1026.67        949.09        28.09 o                         
   7   3  13       1927.91       1989.34        37.38 o                         
   9   3  13         37.96         33.13        11.58 o                         
  11   3  13         63.05         62.04        13.93 o                         
  13   3  13        113.82         74.32        18.24 o                         
  15   3  13       4325.99       4363.28        81.81 o                         
  17   3  13         24.21          4.58        17.36 o                         
  19   3  13         71.56         83.29        22.38 o                         
  21   3  13        126.49         91.34        32.78 o                         
 -28   4  13        187.81        284.00        45.84 o                         
 -26   4  13        167.69        153.20        23.28 o                         
 -24   4  13        139.97        159.64        20.26 o                         
 -22   4  13         21.66         28.56        13.46 o                         
 -20   4  13          4.46        113.42        18.89 o                         
 -18   4  13       2009.67       2036.21        45.85 o                         
 -16   4  13        799.51        763.89        30.31 o                         
 -14   4  13         61.64         76.77        11.54 o                         
 -12   4  13        931.96        892.17        28.88 o                         
 -10   4  13         30.31         12.04         8.54 o                         
  -8   4  13        833.21        904.49        21.89 o                         
  -6   4  13         21.84         21.04         7.43 o                         
  -4   4  13       1375.06       1289.35        24.14 o                         
  -2   4  13       3934.93       3989.91        51.09 o                         
   0   4  13        530.04        519.97        20.49 o                         
   2   4  13       1615.85       1469.80        31.08 o                         
   4   4  13        126.96        143.54        14.54 o                         
   6   4  13         58.60         51.98        12.79 o                         
   8   4  13         62.60         17.00        12.32 o                         
  10   4  13          3.36          3.64        11.45 o                         
  12   4  13         69.62         49.66        16.09 o                         
  14   4  13        171.52        144.82        24.52 o                         
  16   4  13        260.51        210.88        28.70 o                         
  18   4  13         70.75        148.69        26.31 o                         
  20   4  13        253.13        323.76        47.37 o                         
 -27   5  13         72.16         78.39        23.34 o                         
 -25   5  13        985.16        891.79        48.49 o                         
 -23   5  13        241.77        242.30        29.15 o                         
 -21   5  13        686.12        625.39        36.82 o                         
 -19   5  13          5.86         24.35        13.29 o                         
 -17   5  13       5620.34       5691.00        81.13 o                         
 -15   5  13         64.40         63.18        14.87 o                         
 -13   5  13         53.08         78.83        12.94 o                         
 -11   5  13        207.11        164.11        15.11 o                         
  -9   5  13       1772.05       1873.40        37.62 o                         
  -7   5  13         42.13         32.14        12.48 o                         
  -5   5  13       4384.35       4193.94        57.84 o                         
  -3   5  13        918.61        888.00        30.61 o                         
  -1   5  13       1247.67       1296.42        35.64 o                         
   1   5  13        609.86        560.66        25.19 o                         
   3   5  13        800.62        706.79        30.20 o                         
   5   5  13          0.56          9.73        12.22 o                         
   7   5  13       3111.97       3216.61        61.95 o                         
   9   5  13        152.63        155.93        19.46 o                         
  11   5  13       4629.33       4349.10        81.59 o                         
  13   5  13        608.21        516.04        36.95 o                         
  15   5  13       2597.87       2813.88        77.06 o                         
  17   5  13         44.73         60.36        30.60 o                         
 -26   6  13        790.85        693.29        91.01 o                         
 -24   6  13          1.19         43.74        29.64 o                         
 -22   6  13       2389.00       2769.63        71.84 o                         
 -20   6  13        168.60        129.57        22.80 o                         
 -18   6  13       2021.81       2037.59        59.12 o                         
 -16   6  13        823.38        756.52        37.51 o                         
 -14   6  13       2631.18       2610.94        56.65 o                         
 -12   6  13        103.05         68.06        17.25 o                         
 -10   6  13         60.99         72.87        15.21 o                         
  -8   6  13          0.08         14.96        11.66 o                         
  -6   6  13       1689.18       1617.34        43.38 o                         
  -4   6  13        115.13         83.02        14.83 o                         
  -2   6  13       1693.64       1591.64        40.14 o                         
   0   6  13        474.34        458.32        27.05 o                         
   2   6  13         24.81         -2.19        14.26 o                         
   4   6  13         10.38          2.21        14.11 o                         
   6   6  13       1594.06       1465.00        55.63 o                         
   8   6  13        137.48         96.23        20.28 o                         
  10   6  13        494.86        551.97        38.77 o                         
  12   6  13        463.75        451.50        34.64 o                         
  14   6  13         98.34        107.92        25.13 o                         
  16   6  13        187.50        147.96        39.91 o                         
 -23   7  13         62.96         28.51        63.21 o                         
 -21   7  13         40.62         19.12        27.10 o                         
 -19   7  13        477.49        424.03        37.87 o                         
 -17   7  13        385.96        450.33        35.38 o                         
 -15   7  13        357.16        349.39        39.11 o                         
 -13   7  13          0.57         -8.11        19.11 o                         
 -11   7  13        297.12        334.19        30.90 o                         
  -9   7  13          0.37          0.02        14.01 o                         
  -7   7  13       2869.86       2636.60        60.70 o                         
  -5   7  13        181.99        159.21        21.88 o                         
  -3   7  13        150.56        142.10        21.25 o                         
  -1   7  13         51.33         11.02        17.37 o                         
   1   7  13       2299.95       2286.07        63.72 o                         
   3   7  13          2.18        -19.95        20.69 o                         
   5   7  13        994.66       1038.91        53.55 o                         
   7   7  13        416.63        443.50        36.24 o                         
   9   7  13        857.14       1005.27        52.93 o                         
  11   7  13         42.46         32.23        22.34 o                         
  13   7  13         14.16        -25.94        44.33 o                         
 -18   8  13        149.86        181.98        33.08 o                         
 -16   8  13        473.45        643.07        45.38 o                         
 -14   8  13        727.88        788.79        48.57 o                         
 -12   8  13        827.61        815.73        47.44 o                         
 -10   8  13        364.25        409.64        34.89 o                         
  -8   8  13        432.23        409.92        36.44 o                         
  -6   8  13        128.63        138.91        26.35 o                         
  -4   8  13       2512.70       2483.79       106.55 o                         
  -2   8  13       3666.39       3764.55       122.94 o                         
   0   8  13        695.97        751.10        53.84 o                         
   2   8  13       1178.65       1314.20        60.49 o                         
   4   8  13        749.15        778.50        60.69 o                         
   6   8  13        226.42        197.68        45.06 o                         
   8   8  13        167.48        161.25        47.84 o                         
  10   8  13        387.59        386.08        66.79 o                         
 -13   9  13        128.38        110.22        86.48 o                         
 -11   9  13        192.45        188.51        32.48 o                         
  -9   9  13         26.86         37.61        34.26 o                         
  -7   9  13        282.55        303.07        40.96 o                         
  -5   9  13        467.22        420.17        50.80 o                         
  -3   9  13        145.50        103.19        31.34 o                         
  -1   9  13        366.58        391.21        57.72 o                         
   1   9  13        151.67        159.36        54.46 o                         
   3   9  13          9.76         40.62        62.45 o                         
 -32   0  14        114.25         69.41        58.08 o                         
 -30   0  14        635.70        685.15        83.12 o                         
 -28   0  14        400.45        297.32        38.40 o                         
 -26   0  14        243.91        250.43        31.12 o                         
 -24   0  14       1100.55        975.41        53.14 o                         
 -22   0  14       7695.26       7044.47       117.81 o                         
 -20   0  14        215.62        225.74        22.78 o                         
 -18   0  14       4402.71       4150.49        78.77 o                         
 -16   0  14       3847.81       3581.89        62.56 o                         
 -14   0  14        743.19        725.60        29.62 o                         
 -12   0  14         46.22         29.04         8.66 o                         
 -10   0  14       8501.08       7254.38       131.19 o                         
  -8   0  14      10600.64      10433.18       166.49 o                         
  -6   0  14       3770.07       3615.48        49.66 o                         
  -4   0  14       6998.42       7614.16        93.28 o                         
  -2   0  14       2808.64       2435.48        43.58 o                         
   0   0  14         86.25         97.41        11.73 o                         
   2   0  14      16464.93      17385.31       184.80 o                         
   4   0  14       1990.02       1962.43        44.43 o                         
   6   0  14        696.67        641.08        35.33 o                         
   8   0  14       3787.34       3692.83        75.66 o                         
  10   0  14        816.94        770.56        42.04 o                         
  12   0  14        239.83        257.79        28.75 o                         
  14   0  14      14538.65      15165.32       244.62 o                         
  16   0  14        706.28        725.14        57.23 o                         
  18   0  14       1583.33       1640.46        88.72 o                         
  20   0  14         69.03         86.40        36.64 o                         
  22   0  14         17.71         54.89        63.80 o                         
 -31   1  14        537.48        636.94        43.15 o                         
 -29   1  14         15.11         34.55        17.04 o                         
 -27   1  14        185.85        302.90        39.99 o                         
 -25   1  14        746.35        708.07        33.75 o                         
 -23   1  14         36.42         41.93        11.25 o                         
 -21   1  14         31.76         60.01        10.71 o                         
 -19   1  14        101.55         74.35        10.40 o                         
 -17   1  14       1425.60       1286.28        30.16 o                         
 -15   1  14        305.92        313.89        15.80 o                         
 -13   1  14        491.33        435.06        14.33 o                         
 -11   1  14        199.67        159.73         8.75 o                         
  -9   1  14       3614.33       3753.90        39.49 o                         
  -7   1  14         33.55         46.35         6.15 o                         
  -5   1  14        606.11        618.04        14.79 o                         
  -3   1  14       1731.76       1744.94        23.56 o                         
  -1   1  14      14186.75      14644.80       105.60 o                         
   1   1  14       5686.12       5674.94        53.14 o                         
   3   1  14        184.66        150.61        10.14 o                         
   5   1  14        869.21        807.44        24.19 o                         
   7   1  14       5341.86       5330.82        67.73 o                         
   9   1  14      10413.90      10685.85       111.27 o                         
  11   1  14        179.92        203.50        17.81 o                         
  13   1  14          6.53          8.37        11.89 o                         
  15   1  14         13.60         -6.65        14.16 o                         
  17   1  14        344.19        421.98        34.86 o                         
  19   1  14       1495.48       1618.77        67.66 o                         
  21   1  14         36.06         20.19        24.27 o                         
 -30   2  14        152.77        113.93        23.81 o                         
 -28   2  14         36.10        102.13        18.92 o                         
 -26   2  14         78.97         97.38        16.53 o                         
 -24   2  14         62.43         64.17        13.23 o                         
 -22   2  14        574.86        529.82        25.80 o                         
 -20   2  14       7308.75       6854.37        88.34 o                         
 -18   2  14       1403.17       1330.74        34.26 o                         
 -16   2  14       1176.26       1116.11        35.27 o                         
 -14   2  14       2785.05       2870.44        40.94 o                         
 -12   2  14       9006.11       8873.95        82.04 o                         
 -10   2  14       5154.23       4960.79        50.96 o                         
  -8   2  14       1486.62       1512.28        27.79 o                         
  -6   2  14         53.99         35.37         6.61 o                         
  -4   2  14        134.66        164.49         9.75 o                         
  -2   2  14       3081.97       2997.73        33.85 o                         
   0   2  14       9682.94      10158.24        78.02 o                         
   2   2  14        389.51        362.93        14.82 o                         
   4   2  14        235.76        186.95        12.72 o                         
   6   2  14         55.29         23.57         8.24 o                         
   8   2  14       3157.13       2969.49        47.50 o                         
  10   2  14       5714.49       5667.80        79.95 o                         
  12   2  14        970.19       1021.64        40.63 o                         
  14   2  14         45.69         63.24        17.31 o                         
  16   2  14       1805.83       2034.88        59.27 o                         
  18   2  14       1441.20       1509.20        63.70 o                         
  20   2  14         20.31          0.74        20.86 o                         
 -29   3  14         17.47         65.38        19.61 o                         
 -27   3  14         40.75         69.63        17.61 o                         
 -25   3  14        352.16        509.60        55.62 o                         
 -23   3  14       1273.79       1217.98        48.13 o                         
 -21   3  14        540.03        543.82        37.18 o                         
 -19   3  14          7.55         18.21        10.40 o                         
 -17   3  14        196.96        227.81        16.94 o                         
 -15   3  14       2756.00       2596.91        42.09 o                         
 -13   3  14       3699.85       3567.50        49.99 o                         
 -11   3  14        373.01        281.72        16.02 o                         
  -9   3  14          0.38          8.41         6.42 o                         
  -7   3  14        434.42        327.69        16.00 o                         
  -5   3  14       1397.87       1299.52        25.39 o                         
  -3   3  14        116.80        119.34         8.94 o                         
  -1   3  14        474.23        439.74        15.22 o                         
   1   3  14         96.16         86.49         8.38 o                         
   3   3  14        738.62        735.99        24.67 o                         
   5   3  14        509.13        452.01        20.77 o                         
   7   3  14       5091.78       4652.67        62.14 o                         
   9   3  14         48.21         58.47        13.41 o                         
  11   3  14          9.87         -2.20        12.23 o                         
  13   3  14          8.00        -13.11        13.11 o                         
  15   3  14          9.59         44.41        17.10 o                         
  17   3  14          1.12        -16.09        16.09 o                         
  19   3  14        100.22         79.79        23.45 o                         
 -28   4  14       1523.86       1350.07        64.39 o                         
 -26   4  14        242.36        232.75        33.93 o                         
 -24   4  14        757.00        653.95        34.96 o                         
 -22   4  14         64.38         46.81        16.34 o                         
 -20   4  14       4448.32       4559.59        73.51 o                         
 -18   4  14        130.93        148.14        16.39 o                         
 -16   4  14         49.02         43.04        11.78 o                         
 -14   4  14        229.05        183.74        17.01 o                         
 -12   4  14        423.01        333.65        19.70 o                         
 -10   4  14       1649.27       1540.43        33.27 o                         
  -8   4  14      10997.50      10969.07        96.03 o                         
  -6   4  14        377.65        396.17        18.85 o                         
  -4   4  14        883.86        783.12        23.76 o                         
  -2   4  14      12870.13      12615.78       113.88 o                         
   0   4  14      20616.71      20523.40       168.86 o                         
   2   4  14       2762.44       2619.61        43.23 o                         
   4   4  14        462.31        483.28        24.17 o                         
   6   4  14        901.97       1022.54        36.07 o                         
   8   4  14        302.98        341.38        23.22 o                         
  10   4  14       1422.93       1343.34        45.37 o                         
  12   4  14       4423.15       4380.78        82.20 o                         
  14   4  14        675.73        697.42        51.01 o                         
  16   4  14         91.72         68.03        22.00 o                         
  18   4  14       1087.56       1111.81        57.15 o                         
 -27   5  14         15.35         33.60        25.15 o                         
 -25   5  14          3.64         40.92        26.15 o                         
 -23   5  14        215.46        276.80        29.35 o                         
 -21   5  14         41.27         64.82        16.63 o                         
 -19   5  14          0.08         19.32        13.97 o                         
 -17   5  14        667.84        730.91        34.97 o                         
 -15   5  14        223.76        158.74        16.77 o                         
 -13   5  14       1794.13       1589.09        39.90 o                         
 -11   5  14       2050.34       1910.69        39.41 o                         
  -9   5  14        237.65        222.29        16.84 o                         
  -7   5  14        147.92        161.83        17.08 o                         
  -5   5  14        779.68        659.94        27.09 o                         
  -3   5  14       2412.15       2301.07        41.69 o                         
  -1   5  14         89.26        100.54        15.19 o                         
   1   5  14        784.66        711.46        29.21 o                         
   3   5  14          9.52        -11.82        12.07 o                         
   5   5  14          7.94         -6.34        11.19 o                         
   7   5  14        105.42         81.30        16.27 o                         
   9   5  14       3093.40       3138.26        64.72 o                         
  11   5  14        261.60        202.02        26.64 o                         
  13   5  14          2.18         -3.74        18.61 o                         
  15   5  14        171.25        175.02        28.81 o                         
  17   5  14        143.40         96.10        28.23 o                         
 -24   6  14        218.75        243.25        39.81 o                         
 -22   6  14        798.66        995.23        52.76 o                         
 -20   6  14         11.80         41.69        27.72 o                         
 -18   6  14        128.41        190.39        27.11 o                         
 -16   6  14         16.98         13.22        15.78 o                         
 -14   6  14        296.01        294.78        22.53 o                         
 -12   6  14          3.81         21.02        13.50 o                         
 -10   6  14        192.00        196.84        20.17 o                         
  -8   6  14        131.83        131.37        17.19 o                         
  -6   6  14        529.55        555.71        29.44 o                         
  -4   6  14       1132.08        980.70        35.06 o                         
  -2   6  14         59.90         65.21        14.43 o                         
   0   6  14        144.76        142.08        17.92 o                         
   2   6  14        138.31        123.60        20.87 o                         
   4   6  14         92.87         43.89        16.47 o                         
   6   6  14        121.32        115.01        21.12 o                         
   8   6  14        732.94        728.80        45.72 o                         
  10   6  14         10.96         28.32        21.07 o                         
  12   6  14         48.43         52.10        25.02 o                         
  14   6  14        163.99        243.02        35.82 o                         
 -23   7  14        169.83         68.62        61.73 o                         
 -21   7  14         93.04         87.87        26.18 o                         
 -19   7  14        942.34        856.23        51.31 o                         
 -17   7  14         36.21         37.88        30.68 o                         
 -15   7  14        466.89        566.07        39.10 o                         
 -13   7  14        388.05        393.44        31.73 o                         
 -11   7  14       3503.32       3456.25        80.41 o                         
  -9   7  14        236.30        211.83        25.69 o                         
  -7   7  14        752.22        677.13        37.55 o                         
  -5   7  14        618.47        608.98        35.75 o                         
  -3   7  14        223.90        196.79        24.82 o                         
  -1   7  14         90.29          9.88        17.80 o                         
   1   7  14         20.48         -0.60        18.20 o                         
   3   7  14         33.79         21.96        26.05 o                         
   5   7  14         69.50         77.09        21.35 o                         
   7   7  14         60.91         25.13        31.94 o                         
   9   7  14       1623.02       1681.38        69.29 o                         
  11   7  14        282.43        285.88        33.12 o                         
  13   7  14        105.89          6.15        67.52 o                         
 -18   8  14         93.22         82.47        30.53 o                         
 -16   8  14        652.19        725.63        52.35 o                         
 -14   8  14         74.29         83.48        24.08 o                         
 -12   8  14        194.14        201.54        30.95 o                         
 -10   8  14       1058.24       1211.94        69.95 o                         
  -8   8  14         51.12         39.66        29.07 o                         
  -6   8  14         86.76        110.14        25.37 o                         
  -4   8  14        694.39        663.01        47.60 o                         
  -2   8  14        267.72        276.97        42.78 o                         
   0   8  14         18.00         -8.11        24.59 o                         
   2   8  14        373.13        334.67        44.12 o                         
   4   8  14        593.70        506.97        41.52 o                         
   6   8  14         11.01          5.58        46.25 o                         
   8   8  14        155.18        170.21        38.32 o                         
 -11   9  14         14.21         43.25        33.02 o                         
  -9   9  14         14.07         35.38        32.51 o                         
  -7   9  14        283.45        384.42        70.42 o                         
  -5   9  14        432.38        417.70        47.34 o                         
  -3   9  14        310.22        359.43        88.70 o                         
  -1   9  14         15.00         20.95        40.11 o                         
   1   9  14         12.58         -1.74        63.70 o                         
 -31   1  15         35.06         39.41        20.37 o                         
 -29   1  15          1.41         34.64        16.85 o                         
 -27   1  15       2245.60       2316.25        60.11 o                         
 -25   1  15          8.60         42.11        15.21 o                         
 -23   1  15         72.98         73.16        13.49 o                         
 -21   1  15       2107.96       2008.28        40.15 o                         
 -19   1  15        407.42        424.07        19.64 o                         
 -17   1  15        438.39        443.73        20.10 o                         
 -15   1  15       7463.28       7552.24        76.29 o                         
 -13   1  15       1632.72       1456.48        27.10 o                         
 -11   1  15        131.07        218.70        12.24 o                         
  -9   1  15       1317.56       1344.67        20.22 o                         
  -7   1  15       2092.75       1778.33        24.50 o                         
  -5   1  15        359.04        395.88        13.64 o                         
  -3   1  15      11283.92      10971.66        84.19 o                         
  -1   1  15       1226.64       1139.15        19.42 o                         
   1   1  15       1478.16       1255.20        21.85 o                         
   3   1  15        229.62        282.87        13.47 o                         
   5   1  15       6947.88       6553.21        68.99 o                         
   7   1  15        851.85        850.14        31.06 o                         
   9   1  15        309.28        313.93        20.42 o                         
  11   1  15       1061.91       1078.01        37.96 o                         
  13   1  15        116.42        107.43        19.52 o                         
  15   1  15         96.05         73.58        19.21 o                         
  17   1  15       5327.28       5776.31       123.28 o                         
  19   1  15          7.05         29.99        23.24 o                         
  21   1  15        913.06        918.32        78.47 o                         
 -30   2  15          0.44         29.42        19.54 o                         
 -28   2  15        569.86        579.88        36.89 o                         
 -26   2  15       1488.12       1520.50        51.80 o                         
 -24   2  15        483.91        455.10        26.06 o                         
 -22   2  15         51.63         97.61        19.05 o                         
 -20   2  15       3686.26       3614.66        59.74 o                         
 -18   2  15       3186.41       3089.23        50.09 o                         
 -16   2  15      10065.30      10164.91       104.35 o                         
 -14   2  15       5655.72       5767.10        69.19 o                         
 -12   2  15        767.78        720.86        22.60 o                         
 -10   2  15        521.69        523.65        17.12 o                         
  -8   2  15        394.67        311.43        14.21 o                         
  -6   2  15       2221.64       2222.20        29.58 o                         
  -4   2  15        567.25        501.53        16.98 o                         
  -2   2  15       3772.58       3852.71        40.77 o                         
   0   2  15       1246.09       1133.62        20.94 o                         
   2   2  15       1307.35       1287.68        24.38 o                         
   4   2  15         55.01         68.16         9.85 o                         
   6   2  15       2701.68       2627.38        39.80 o                         
   8   2  15       2244.78       2232.95        44.29 o                         
  10   2  15       2273.37       2275.29        49.24 o                         
  12   2  15        757.01        873.77        39.83 o                         
  14   2  15       2300.13       2167.95        57.99 o                         
  16   2  15        317.60        342.09        30.74 o                         
  18   2  15         24.14         -0.50        19.81 o                         
  20   2  15        458.13        401.79        37.82 o                         
 -29   3  15       1027.67       1102.10        49.09 o                         
 -27   3  15         37.77         32.21        15.52 o                         
 -25   3  15       3265.99       3226.69        80.71 o                         
 -23   3  15        372.17        358.17        26.40 o                         
 -21   3  15       3554.24       3392.39        63.39 o                         
 -19   3  15        196.35        203.20        18.24 o                         
 -17   3  15       4117.64       3915.02        62.33 o                         
 -15   3  15        828.01        773.82        28.99 o                         
 -13   3  15       3057.78       3047.29        44.52 o                         
 -11   3  15         82.60         57.25         9.92 o                         
  -9   3  15       9842.15       9371.54        83.77 o                         
  -7   3  15        264.72        277.16        14.84 o                         
  -5   3  15       1562.93       1533.52        27.12 o                         
  -3   3  15          2.76          4.90         5.62 o                         
  -1   3  15       1618.01       1523.64        24.38 o                         
   1   3  15       1211.06       1051.13        23.51 o                         
   3   3  15       2785.49       2642.15        41.34 o                         
   5   3  15        538.54        502.48        22.47 o                         
   7   3  15        933.91       1076.16        32.96 o                         
   9   3  15       1654.78       1651.90        45.72 o                         
  11   3  15        385.85        498.36        30.50 o                         
  13   3  15        538.15        591.66        36.60 o                         
  15   3  15       1041.56       1080.88        50.44 o                         
  17   3  15        457.04        527.90        37.18 o                         
  19   3  15          0.30         10.00        22.36 o                         
 -28   4  15         27.79         55.20        23.25 o                         
 -26   4  15        377.64        457.31        33.21 o                         
 -24   4  15          9.59          3.77        13.71 o                         
 -22   4  15        155.21        130.76        19.04 o                         
 -20   4  15          7.48         78.13        22.10 o                         
 -18   4  15       1083.40       1032.39        39.62 o                         
 -16   4  15        464.70        403.08        24.85 o                         
 -14   4  15        487.24        481.81        24.47 o                         
 -12   4  15        707.50        669.24        27.09 o                         
 -10   4  15       4674.85       4869.53        63.07 o                         
  -8   4  15        962.77       1056.20        32.13 o                         
  -6   4  15        107.26        103.77        11.73 o                         
  -4   4  15       1730.52       1601.98        32.97 o                         
  -2   4  15         56.29         49.91        11.36 o                         
   0   4  15        477.18        504.49        23.98 o                         
   2   4  15         73.84         31.08        11.59 o                         
   4   4  15       2491.48       2501.96        45.51 o                         
   6   4  15        733.21        618.66        28.96 o                         
   8   4  15        332.99        304.25        22.68 o                         
  10   4  15         93.82         76.70        17.40 o                         
  12   4  15        273.71        333.99        28.49 o                         
  14   4  15         37.35         25.42        19.29 o                         
  16   4  15        501.36        495.89        37.42 o                         
  18   4  15          0.42         14.64        22.30 o                         
 -27   5  15        400.47        393.75        39.84 o                         
 -25   5  15       1193.06       1197.91        52.79 o                         
 -23   5  15       1471.67       1628.10        57.95 o                         
 -21   5  15        362.90        239.95        22.96 o                         
 -19   5  15         17.35         50.66        17.10 o                         
 -17   5  15        185.29        210.48        20.46 o                         
 -15   5  15       1124.82        900.46        37.58 o                         
 -13   5  15       2024.84       1789.94        42.14 o                         
 -11   5  15       1083.04        833.74        31.02 o                         
  -9   5  15       3134.79       2849.20        61.77 o                         
  -7   5  15          3.90         -8.77        10.36 o                         
  -5   5  15       2852.32       2706.26        45.95 o                         
  -3   5  15        402.83        411.61        22.98 o                         
  -1   5  15         27.54         11.26        12.67 o                         
   1   5  15          6.54         27.29        13.29 o                         
   3   5  15        732.62        714.79        34.48 o                         
   5   5  15        632.45        715.48        35.05 o                         
   7   5  15       4198.95       4340.23        76.91 o                         
   9   5  15         41.34         43.22        16.76 o                         
  11   5  15       1665.96       1782.34        66.01 o                         
  13   5  15         28.10         15.73        23.60 o                         
  15   5  15       2389.76       2632.56        79.20 o                         
  17   5  15        169.11        185.57        43.28 o                         
 -24   6  15         48.46         96.99        26.09 o                         
 -22   6  15       1163.76       1189.03        72.73 o                         
 -20   6  15       1922.31       2227.24        66.97 o                         
 -18   6  15        506.74        444.33        45.89 o                         
 -16   6  15        186.40        165.45        20.20 o                         
 -14   6  15       1595.87       1711.08        52.75 o                         
 -12   6  15         94.27         80.56        17.82 o                         
 -10   6  15        444.89        473.09        27.96 o                         
  -8   6  15        642.26        569.51        30.71 o                         
  -6   6  15       1004.40        948.65        38.72 o                         
  -4   6  15        131.63         86.62        17.50 o                         
  -2   6  15       1872.54       1867.02        47.54 o                         
   0   6  15       2353.26       2386.23        56.34 o                         
   2   6  15        457.59        421.89        32.45 o                         
   4   6  15        417.84        429.48        32.81 o                         
   6   6  15        922.44        888.68        57.99 o                         
   8   6  15        554.49        567.56        41.26 o                         
  10   6  15       2711.44       2962.66        84.69 o                         
  12   6  15        515.13        468.92        49.57 o                         
  14   6  15       3392.37       3870.75       114.63 o                         
 -21   7  15        291.00        329.86        53.53 o                         
 -19   7  15         35.99         21.14        21.41 o                         
 -17   7  15        145.30        128.36        35.97 o                         
 -15   7  15        269.78        317.08        47.16 o                         
 -13   7  15        137.62        127.33        23.78 o                         
 -11   7  15         22.78         64.53        19.99 o                         
  -9   7  15        119.33        115.05        21.26 o                         
  -7   7  15        495.86        494.74        32.66 o                         
  -5   7  15        139.72         81.24        21.32 o                         
  -3   7  15          0.44         -8.44        15.54 o                         
  -1   7  15         12.46        -10.25        21.00 o                         
   1   7  15         60.25         37.66        19.66 o                         
   3   7  15          5.23         33.81        19.08 o                         
   5   7  15       2221.44       2389.60        71.63 o                         
   7   7  15        231.02        277.23        32.05 o                         
   9   7  15          7.82         20.04        21.70 o                         
  11   7  15        165.50        124.70        40.70 o                         
 -18   8  15        336.51        283.55        52.65 o                         
 -16   8  15         11.55         20.28        27.53 o                         
 -14   8  15         17.84          2.54        31.48 o                         
 -12   8  15        444.12        386.10        38.60 o                         
 -10   8  15       1068.58       1002.61        54.62 o                         
  -8   8  15        896.50        805.61        48.76 o                         
  -6   8  15       2220.22       2282.25        78.34 o                         
  -4   8  15       1546.25       1544.49        89.49 o                         
  -2   8  15          4.67         24.70        36.61 o                         
   0   8  15       1081.39       1078.33        82.24 o                         
   2   8  15         18.22         -0.38        25.38 o                         
   4   8  15        516.28        613.98        54.55 o                         
   6   8  15       1244.77       1262.87        69.02 o                         
   8   8  15         23.86        -44.21        81.13 o                         
 -11   9  15        152.24        101.46        48.03 o                         
  -9   9  15        130.53        178.81        76.39 o                         
  -7   9  15       1725.39       1945.70       150.46 o                         
  -5   9  15        276.17        205.60        39.39 o                         
  -3   9  15         78.93        -94.96        94.96 o                         
  -1   9  15         14.47         31.23        87.69 o                         
 -32   0  16          6.51        101.39        36.60 o                         
 -30   0  16       2151.47       2415.37       121.62 o                         
 -28   0  16        385.57        268.14        37.63 o                         
 -26   0  16        280.54        275.64        39.71 o                         
 -24   0  16       1855.50       1700.76        81.46 o                         
 -22   0  16        279.86        250.74        25.45 o                         
 -20   0  16        782.56        752.51        43.33 o                         
 -18   0  16       4398.34       4077.07        79.66 o                         
 -16   0  16       2359.29       2139.91        50.14 o                         
 -14   0  16       1357.61       1262.74        35.97 o                         
 -12   0  16      33183.79      32933.40       328.76 o                         
 -10   0  16       6009.65       5201.76        81.65 o                         
  -8   0  16       5470.49       5400.88        73.53 o                         
  -6   0  16      10218.01      11281.67       130.17 o                         
  -4   0  16      17996.69      18210.55       192.89 o                         
  -2   0  16       3363.40       3554.36        58.45 o                         
   0   0  16         15.41          9.39         7.71 o                         
   2   0  16       1631.54       1479.02        34.94 o                         
   4   0  16       5668.60       5495.71       100.94 o                         
   6   0  16        439.16        431.37        33.44 o                         
   8   0  16       2814.69       2887.54        79.32 o                         
  10   0  16      13489.55      14193.13       195.67 o                         
  12   0  16        973.25       1033.18        57.32 o                         
  14   0  16        325.19        242.52        37.64 o                         
  16   0  16       2308.66       2489.99        95.24 o                         
  18   0  16        537.36        543.78        62.51 o                         
  20   0  16       1137.00       1283.72        97.01 o                         
 -31   1  16         24.08         74.53        22.53 o                         
 -29   1  16        288.01        287.25        33.27 o                         
 -27   1  16        262.75        309.43        31.08 o                         
 -25   1  16       1095.77       1156.13        45.64 o                         
 -23   1  16          4.22         42.49        14.67 o                         
 -21   1  16        564.06        469.08        24.38 o                         
 -19   1  16       4054.10       4039.41        57.96 o                         
 -17   1  16        946.96        916.60        28.45 o                         
 -15   1  16       2377.11       2258.82        37.84 o                         
 -13   1  16       7592.36       7549.67        71.84 o                         
 -11   1  16        358.54        363.95        15.93 o                         
  -9   1  16         87.18        129.04         7.51 o                         
  -7   1  16        197.45        142.97         9.72 o                         
  -5   1  16        529.78        499.99        15.96 o                         
  -3   1  16       4917.09       5055.47        48.42 o                         
  -1   1  16       2301.55       2319.56        29.56 o                         
   1   1  16       4982.34       5176.76        56.61 o                         
   3   1  16        180.88        212.53        13.96 o                         
   5   1  16       1333.62       1331.74        32.95 o                         
   7   1  16        375.37        328.77        23.81 o                         
   9   1  16        379.27        388.61        23.68 o                         
  11   1  16        404.04        359.15        25.55 o                         
  13   1  16       1698.08       1701.86        56.98 o                         
  15   1  16        141.85         92.68        24.19 o                         
  17   1  16          3.30         93.89        24.15 o                         
  19   1  16        114.73         81.05        27.38 o                         
 -30   2  16        233.44        203.08        27.64 o                         
 -28   2  16         73.15         66.90        19.96 o                         
 -26   2  16        296.64        358.56        25.99 o                         
 -24   2  16        402.39        411.18        25.09 o                         
 -22   2  16       2677.17       2636.65        54.49 o                         
 -20   2  16       1358.30       1360.76        41.88 o                         
 -18   2  16         51.85         59.85        11.38 o                         
 -16   2  16        309.15        322.81        19.46 o                         
 -14   2  16       2381.81       2177.78        39.44 o                         
 -12   2  16          3.66         -6.21         6.21 o                         
 -10   2  16        758.14        624.16        18.92 o                         
  -8   2  16        238.18        138.63        10.81 o                         
  -6   2  16       1347.73       1280.67        22.84 o                         
  -4   2  16        476.19        516.30        16.95 o                         
  -2   2  16       3701.92       3670.68        42.16 o                         
   0   2  16       6244.66       5890.51        58.66 o                         
   2   2  16        459.01        408.44        18.12 o                         
   4   2  16         40.52         16.38         8.56 o                         
   6   2  16        201.46        228.00        16.94 o                         
   8   2  16       2532.44       2476.47        47.76 o                         
  10   2  16        338.00        257.91        22.32 o                         
  12   2  16        666.19        684.52        37.48 o                         
  14   2  16          8.81         24.70        16.10 o                         
  16   2  16       1478.05       1600.66        59.69 o                         
  18   2  16        115.30         68.23        24.67 o                         
  20   2  16        648.72        597.37        80.69 o                         
 -29   3  16         96.44        173.69        27.76 o                         
 -27   3  16          0.02         21.88        15.19 o                         
 -25   3  16         28.52         75.08        21.97 o                         
 -23   3  16        119.10        127.40        19.03 o                         
 -21   3  16       1970.60       1909.98        48.98 o                         
 -19   3  16          5.70         32.98        12.31 o                         
 -17   3  16       1016.51        998.22        32.88 o                         
 -15   3  16         13.82         13.25         8.86 o                         
 -13   3  16       5653.92       5687.66        70.42 o                         
 -11   3  16       2190.75       2106.68        35.54 o                         
  -9   3  16         55.32         67.37         9.46 o                         
  -7   3  16       1619.34       1555.15        28.56 o                         
  -5   3  16       5248.72       5386.35        57.27 o                         
  -3   3  16        118.25        117.71        10.49 o                         
  -1   3  16      13176.05      13271.15       106.39 o                         
   1   3  16        914.78        835.15        24.53 o                         
   3   3  16        352.17        327.30        18.87 o                         
   5   3  16        214.81        199.74        16.05 o                         
   7   3  16       3446.74       3162.46        51.95 o                         
   9   3  16       1321.33       1281.19        44.07 o                         
  11   3  16         51.60         52.28        15.85 o                         
  13   3  16         94.04        108.65        21.82 o                         
  15   3  16        255.95        174.06        24.99 o                         
  17   3  16        125.81        131.16        25.50 o                         
  19   3  16        187.30        114.97        39.55 o                         
 -28   4  16        421.28        416.62        35.11 o                         
 -26   4  16       1494.98       1652.53        61.71 o                         
 -24   4  16          7.93         22.59        15.02 o                         
 -22   4  16        992.32        846.52        39.98 o                         
 -20   4  16       1672.72       1663.45        50.58 o                         
 -18   4  16       5124.58       4865.67        76.06 o                         
 -16   4  16        243.74        249.88        20.72 o                         
 -14   4  16         84.86         30.09        10.34 o                         
 -12   4  16        412.50        354.42        21.65 o                         
 -10   4  16       4515.46       4503.76        63.71 o                         
  -8   4  16      10440.69      10577.71       102.62 o                         
  -6   4  16      15728.72      16094.07       134.91 o                         
  -4   4  16        867.12        879.16        28.93 o                         
  -2   4  16         99.65         71.99        12.55 o                         
   0   4  16        499.59        449.97        21.67 o                         
   2   4  16        143.26         95.10        14.79 o                         
   4   4  16        503.77        427.33        22.10 o                         
   6   4  16       3011.72       2959.66        51.54 o                         
   8   4  16         28.80        -11.12        11.38 o                         
  10   4  16       1893.56       1844.65        55.13 o                         
  12   4  16       1251.84       1225.70        61.93 o                         
  14   4  16        871.72        927.55        49.16 o                         
  16   4  16          0.29        -26.17        26.17 o                         
  18   4  16        935.43        927.53        84.55 o                         
 -27   5  16         64.00         93.14        36.08 o                         
 -25   5  16        134.52        272.77        31.71 o                         
 -23   5  16          3.54         68.17        17.82 o                         
 -21   5  16         83.35         65.84        16.08 o                         
 -19   5  16       1912.95       1984.46        52.08 o                         
 -17   5  16        178.25        267.62        30.27 o                         
 -15   5  16        276.04        224.34        21.90 o                         
 -13   5  16       1462.71       1227.96        40.86 o                         
 -11   5  16       4378.13       3823.19        58.20 o                         
  -9   5  16        364.20        314.21        22.32 o                         
  -7   5  16       1456.47       1530.73        54.68 o                         
  -5   5  16        901.06        847.86        30.40 o                         
  -3   5  16        328.83        359.08        23.48 o                         
  -1   5  16        930.11        939.22        37.00 o                         
   1   5  16       2843.26       2689.08        53.95 o                         
   3   5  16       1862.46       1775.00        50.39 o                         
   5   5  16        248.13        134.58        20.86 o                         
   7   5  16         32.68         34.51        16.60 o                         
   9   5  16         69.54         29.30        18.87 o                         
  11   5  16        170.17        161.10        27.66 o                         
  13   5  16       2483.17       2459.34        72.47 o                         
  15   5  16         47.05         63.50        24.73 o                         
 -24   6  16        515.11        504.91        38.67 o                         
 -22   6  16        372.20        314.88        32.03 o                         
 -20   6  16        200.80        234.43        36.69 o                         
 -18   6  16         42.39         52.60        25.12 o                         
 -16   6  16        142.28        104.89        26.10 o                         
 -14   6  16        217.04        242.13        24.52 o                         
 -12   6  16        940.92        917.18        42.99 o                         
 -10   6  16        874.55        940.86        39.11 o                         
  -8   6  16        234.34        240.25        21.25 o                         
  -6   6  16         82.28         33.18        13.64 o                         
  -4   6  16        147.37        134.55        23.51 o                         
  -2   6  16       1497.01       1475.07        45.20 o                         
   0   6  16        998.18       1136.21        49.98 o                         
   2   6  16        357.56        310.56        41.67 o                         
   4   6  16        811.17        777.91        45.70 o                         
   6   6  16       1514.09       1553.44        66.59 o                         
   8   6  16          0.30          9.99        19.68 o                         
  10   6  16       2355.40       2643.27        83.57 o                         
  12   6  16         36.61         75.03        29.70 o                         
  14   6  16       1147.22       1143.67       175.57 o                         
 -21   7  16         24.67         34.74        31.82 o                         
 -19   7  16        390.72        441.61        43.37 o                         
 -17   7  16        378.40        394.61        39.40 o                         
 -15   7  16          1.34          4.38        27.48 o                         
 -13   7  16         48.31         75.31        19.67 o                         
 -11   7  16       1968.48       1953.42        64.60 o                         
  -9   7  16         91.42        141.04        23.49 o                         
  -7   7  16         95.21         90.61        22.22 o                         
  -5   7  16          5.15         -5.09        16.93 o                         
  -3   7  16       1348.83       1399.74        56.63 o                         
  -1   7  16        428.81        365.16        41.44 o                         
   1   7  16       1231.42       1219.79        55.82 o                         
   3   7  16        353.94        376.46        41.04 o                         
   5   7  16        441.43        463.94        41.66 o                         
   7   7  16        457.73        454.25        39.33 o                         
   9   7  16       1349.40       1451.51        65.96 o                         
  11   7  16       1473.60       1607.82       106.04 o                         
 -18   8  16        793.57        711.60        95.63 o                         
 -16   8  16         64.03        116.76        28.62 o                         
 -14   8  16        601.96        524.00        48.80 o                         
 -12   8  16        320.08        308.14        36.99 o                         
 -10   8  16          5.56         20.16        21.15 o                         
  -8   8  16        357.07        349.57        38.61 o                         
  -6   8  16       1162.28        980.16        62.98 o                         
  -4   8  16        814.37        689.06        52.35 o                         
  -2   8  16       1219.76       1123.55        69.23 o                         
   0   8  16        299.18        334.63        42.15 o                         
   2   8  16         31.11         -4.06        26.66 o                         
   4   8  16        426.76        386.07        52.96 o                         
   6   8  16       1198.66       1274.46        64.63 o                         
  -9   9  16         37.18        -17.28        90.03 o                         
  -7   9  16        555.40        500.93       102.46 o                         
  -5   9  16        190.88        179.50       140.79 o                         
  -3   9  16        191.86        336.41       262.15 o                         
 -31   1  17        456.73        485.03        36.50 o                         
 -29   1  17         43.31        100.02        20.51 o                         
 -27   1  17       1349.60       1403.81        56.14 o                         
 -25   1  17        185.86        157.80        19.77 o                         
 -23   1  17       1228.71       1190.66        43.89 o                         
 -21   1  17         37.09         75.53        13.09 o                         
 -19   1  17        692.45        690.11        28.65 o                         
 -17   1  17       1347.19       1210.43        31.80 o                         
 -15   1  17       8701.32       8509.94        88.09 o                         
 -13   1  17       1289.61       1233.74        26.44 o                         
 -11   1  17        123.15        152.93        11.91 o                         
  -9   1  17        869.20        807.82        24.79 o                         
  -7   1  17        726.63        615.50        17.91 o                         
  -5   1  17       2707.04       2759.53        33.32 o                         
  -3   1  17      15962.98      16701.89       121.48 o                         
  -1   1  17        190.10        215.68        11.09 o                         
   1   1  17       2266.34       2296.57        35.31 o                         
   3   1  17       4886.45       4832.97        60.30 o                         
   5   1  17       4682.53       4466.50        63.56 o                         
   7   1  17       2173.70       2002.49        42.41 o                         
   9   1  17       2900.24       2913.55        53.49 o                         
  11   1  17        120.12         98.85        20.14 o                         
  13   1  17       2983.25       3059.91        70.66 o                         
  15   1  17          0.07         -6.15        19.51 o                         
  17   1  17       1301.78       1301.86        64.27 o                         
  19   1  17         26.70         24.28        25.02 o                         
 -30   2  17        198.39        215.47        33.57 o                         
 -28   2  17        666.07        654.64        39.57 o                         
 -26   2  17        716.88        606.57        34.78 o                         
 -24   2  17        309.38        367.05        24.88 o                         
 -22   2  17        381.30        371.41        25.77 o                         
 -20   2  17        825.41        809.56        33.61 o                         
 -18   2  17        463.19        445.67        22.98 o                         
 -16   2  17        127.14        105.81        13.75 o                         
 -14   2  17         76.96         78.01        11.22 o                         
 -12   2  17        369.08        305.35        17.91 o                         
 -10   2  17       3774.78       3711.83        47.05 o                         
  -8   2  17       1588.80       1356.46        25.78 o                         
  -6   2  17       1226.94       1202.77        23.44 o                         
  -4   2  17       1277.39       1314.27        24.03 o                         
  -2   2  17       1111.81       1079.15        22.81 o                         
   0   2  17       6178.64       6137.66        63.47 o                         
   2   2  17       4666.39       4640.22        55.16 o                         
   4   2  17       2455.79       2600.16        47.44 o                         
   6   2  17       1730.70       1660.84        39.84 o                         
   8   2  17        589.48        554.13        28.26 o                         
  10   2  17         46.64         28.70        14.52 o                         
  12   2  17        854.05        870.35        42.95 o                         
  14   2  17        977.66        922.29        46.86 o                         
  16   2  17         38.66         -8.55        18.53 o                         
  18   2  17          4.58        -14.73        20.53 o                         
 -29   3  17       1054.26        998.77        47.64 o                         
 -27   3  17          2.87         -2.26        16.35 o                         
 -25   3  17        801.24        751.05        46.84 o                         
 -23   3  17        284.60        274.77        25.57 o                         
 -21   3  17        620.57        611.73        32.36 o                         
 -19   3  17       1207.66       1116.33        39.85 o                         
 -17   3  17        275.87        234.69        23.45 o                         
 -15   3  17       1899.82       1836.74        38.42 o                         
 -13   3  17       4788.95       4754.57        63.66 o                         
 -11   3  17       1121.19       1027.64        33.20 o                         
  -9   3  17         97.87        105.25        11.68 o                         
  -7   3  17       5994.47       5994.28        62.91 o                         
  -5   3  17      12257.38      11959.69       102.13 o                         
  -3   3  17       2675.33       2492.65        36.48 o                         
  -1   3  17        730.78        845.13        24.58 o                         
   1   3  17         61.00         42.21        11.78 o                         
   3   3  17       2489.33       2483.58        41.82 o                         
   5   3  17         28.84         29.50        10.45 o                         
   7   3  17       3563.95       3475.96        62.31 o                         
   9   3  17        510.30        509.08        30.87 o                         
  11   3  17       1520.15       1624.03        57.16 o                         
  13   3  17          1.20        -13.87        15.81 o                         
  15   3  17       2364.63       2541.56        67.65 o                         
  17   3  17        111.58        102.28        25.62 o                         
 -28   4  17         94.20        158.56        26.58 o                         
 -26   4  17        510.97        611.65        38.06 o                         
 -24   4  17        216.16        238.84        24.72 o                         
 -22   4  17        255.34        246.01        23.39 o                         
 -20   4  17        263.41        239.35        22.62 o                         
 -18   4  17        236.27        203.12        19.74 o                         
 -16   4  17        155.62        153.98        18.77 o                         
 -14   4  17        578.81        632.56        28.31 o                         
 -12   4  17       1033.87       1114.21        37.84 o                         
 -10   4  17        760.06        883.65        30.95 o                         
  -8   4  17        101.82        138.15        13.47 o                         
  -6   4  17       3429.85       3250.33        46.89 o                         
  -4   4  17        528.15        562.25        23.18 o                         
  -2   4  17       5674.31       5383.07        66.14 o                         
   0   4  17         94.15         66.11        13.91 o                         
   2   4  17         20.36          1.28        10.98 o                         
   4   4  17        408.25        371.40        23.16 o                         
   6   4  17       2133.03       2076.82        45.35 o                         
   8   4  17        277.27        239.96        23.14 o                         
  10   4  17         39.99         33.19        18.50 o                         
  12   4  17        388.10        374.14        32.15 o                         
  14   4  17       1499.43       1588.76        62.29 o                         
  16   4  17          3.12          1.18        23.40 o                         
 -27   5  17        114.23        170.18        39.43 o                         
 -25   5  17       1778.21       1948.10        86.88 o                         
 -23   5  17        112.57        103.97        19.80 o                         
 -21   5  17          1.06         29.60        17.49 o                         
 -19   5  17        202.77        232.37        21.99 o                         
 -17   5  17       5302.69       5732.52        88.43 o                         
 -15   5  17        178.10        164.91        20.68 o                         
 -13   5  17        210.20        200.43        19.13 o                         
 -11   5  17       1006.81        949.25        39.74 o                         
  -9   5  17        951.80        836.26        35.07 o                         
  -7   5  17        796.48        712.87        31.96 o                         
  -5   5  17       6394.25       6525.16        83.03 o                         
  -3   5  17        110.42        123.51        17.37 o                         
  -1   5  17        100.26         95.88        17.65 o                         
   1   5  17          6.93         -5.78        15.19 o                         
   3   5  17       2797.54       2816.85        60.96 o                         
   5   5  17       1525.84       1527.50        50.66 o                         
   7   5  17        760.44        725.42        39.27 o                         
   9   5  17        575.44        601.81        47.39 o                         
  11   5  17        435.50        356.16        40.36 o                         
  13   5  17        176.94        129.34        30.38 o                         
  15   5  17        642.72        641.34        56.63 o                         
 -24   6  17          8.14         22.22        27.96 o                         
 -22   6  17       1692.20       1851.40        64.89 o                         
 -20   6  17        965.94       1024.24        61.00 o                         
 -18   6  17         16.86         53.78        18.36 o                         
 -16   6  17        105.05        107.05        22.18 o                         
 -14   6  17       1084.69       1193.60        56.59 o                         
 -12   6  17        160.10        216.64        26.07 o                         
 -10   6  17        955.95        862.71        40.27 o                         
  -8   6  17       1448.63       1536.39        46.78 o                         
  -6   6  17         28.57         23.44        18.52 o                         
  -4   6  17        743.34        757.07        38.36 o                         
  -2   6  17       1726.57       1734.06        50.91 o                         
   0   6  17       1979.35       2032.03        59.69 o                         
   2   6  17       1578.51       1511.96        61.72 o                         
   4   6  17       3760.61       3684.25        94.13 o                         
   6   6  17        867.20        900.40        51.75 o                         
   8   6  17       1731.96       1677.48        69.44 o                         
  10   6  17          2.32         44.81        31.57 o                         
  12   6  17       1233.82       1384.54        81.26 o                         
 -21   7  17         85.55        136.22        30.41 o                         
 -19   7  17        580.23        515.33        42.70 o                         
 -17   7  17         47.98         62.90        25.65 o                         
 -15   7  17       1220.35       1398.30        67.41 o                         
 -13   7  17         80.97         61.95        28.59 o                         
 -11   7  17         73.74         62.93        21.99 o                         
  -9   7  17         71.67         39.01        19.45 o                         
  -7   7  17       2360.45       2578.33       116.48 o                         
  -5   7  17          6.96         -3.82        21.55 o                         
  -3   7  17         24.83         -2.33        26.30 o                         
  -1   7  17         76.62         87.89        30.83 o                         
   1   7  17        272.52        226.10        29.19 o                         
   3   7  17          0.49         13.04        24.97 o                         
   5   7  17          0.80          7.79        24.67 o                         
   7   7  17          1.03         16.99        22.13 o                         
   9   7  17       1788.60       1900.06        76.50 o                         
 -16   8  17       1298.78       1345.87        91.32 o                         
 -14   8  17        695.81        869.41        69.17 o                         
 -12   8  17        847.86        879.52        58.97 o                         
 -10   8  17          4.23        -24.71        24.71 o                         
  -8   8  17        790.98        864.83        61.48 o                         
  -6   8  17        209.58        205.72        30.13 o                         
  -4   8  17        212.80        225.42        45.03 o                         
  -2   8  17         83.05         17.09        32.52 o                         
   0   8  17         79.77         13.32        30.29 o                         
   2   8  17         63.69         96.74        34.37 o                         
   4   8  17         10.36        -22.90        22.90 o                         
 -32   0  18       1840.74       1906.02       138.95 o                         
 -30   0  18        781.99        717.26        65.52 o                         
 -28   0  18        659.35        597.76        53.03 o                         
 -26   0  18       3896.95       4129.54       155.68 o                         
 -24   0  18         35.76         16.77        16.27 o                         
 -22   0  18       1674.44       1664.98        59.03 o                         
 -20   0  18        536.14        487.21        34.35 o                         
 -18   0  18        910.53        831.74        46.25 o                         
 -16   0  18         42.60         10.58        16.46 o                         
 -14   0  18          0.89          1.30         9.81 o                         
 -12   0  18      10391.37      10029.68       126.87 o                         
 -10   0  18       4260.93       4232.68        79.30 o                         
  -8   0  18        650.54        551.95        30.73 o                         
  -6   0  18        219.60        198.50        17.66 o                         
  -4   0  18      12920.05      13390.43       153.95 o                         
  -2   0  18        920.62        854.46        31.42 o                         
   0   0  18        700.14        498.34        25.11 o                         
   2   0  18         87.08         55.23        15.72 o                         
   4   0  18         16.24          1.24        15.45 o                         
   6   0  18        857.41        859.98        49.32 o                         
   8   0  18       5479.14       5191.92       108.88 o                         
  10   0  18        339.90        339.52        38.71 o                         
  12   0  18       1483.55       1522.25        72.79 o                         
  14   0  18        555.31        475.12        54.66 o                         
  16   0  18       6322.68       7071.71       255.44 o                         
  18   0  18         93.80         88.42        39.02 o                         
 -31   1  18        299.14        315.31        33.04 o                         
 -29   1  18        590.80        569.67        43.35 o                         
 -27   1  18        272.85        280.03        35.99 o                         
 -25   1  18          3.87         34.53        14.96 o                         
 -23   1  18         70.21        109.15        17.89 o                         
 -21   1  18       2421.22       2459.55        77.35 o                         
 -19   1  18        836.07        859.66        32.44 o                         
 -17   1  18       1338.51       1245.05        38.37 o                         
 -15   1  18       2827.56       2718.93        50.60 o                         
 -13   1  18       1209.34       1159.45        31.56 o                         
 -11   1  18        673.28        709.87        23.00 o                         
  -9   1  18       1756.67       1697.82        30.23 o                         
  -7   1  18       1615.28       1579.87        26.05 o                         
  -5   1  18        246.34        251.25        12.69 o                         
  -3   1  18         19.38         53.78         8.24 o                         
  -1   1  18       2210.72       2057.59        32.57 o                         
   1   1  18         10.69         28.52         8.12 o                         
   3   1  18          0.63         26.18         9.61 o                         
   5   1  18          4.38         25.81        10.72 o                         
   7   1  18         12.21         20.47        11.56 o                         
   9   1  18         98.35         61.90        14.65 o                         
  11   1  18       2188.70       2267.18        61.77 o                         
  13   1  18        113.49        127.23        22.71 o                         
  15   1  18        222.77        209.98        32.50 o                         
  17   1  18        793.40        796.04        52.49 o                         
  19   1  18         46.80        -41.52        71.09 o                         
 -30   2  18        794.70        825.84        48.55 o                         
 -28   2  18         13.03         66.53        18.43 o                         
 -26   2  18         30.43         70.10        18.84 o                         
 -24   2  18         71.94         89.45        14.94 o                         
 -22   2  18        203.85        210.91        21.20 o                         
 -20   2  18       1532.09       1468.65        40.00 o                         
 -18   2  18       1783.97       1610.06        38.35 o                         
 -16   2  18        113.39         91.11        12.50 o                         
 -14   2  18        288.02        245.19        17.14 o                         
 -12   2  18       2533.15       2237.52        39.07 o                         
 -10   2  18        361.43        381.90        18.33 o                         
  -8   2  18        133.97        109.10        11.59 o                         
  -6   2  18        323.71        282.67        15.82 o                         
  -4   2  18       1961.63       1786.87        29.77 o                         
  -2   2  18       1306.66       1336.20        30.33 o                         
   0   2  18        603.68        614.73        22.80 o                         
   2   2  18       7875.57       8410.88        83.13 o                         
   4   2  18        912.46        804.68        29.98 o                         
   6   2  18       6039.87       6345.54        83.01 o                         
   8   2  18         39.23         -5.96        11.89 o                         
  10   2  18        103.08         47.72        16.15 o                         
  12   2  18       1082.47       1038.65        48.37 o                         
  14   2  18         58.18         48.78        19.55 o                         
  16   2  18          0.65          4.30        20.93 o                         
  18   2  18        104.14         69.81        29.24 o                         
 -29   3  18        133.62        131.55        22.37 o                         
 -27   3  18         26.56         15.08        18.48 o                         
 -25   3  18         86.91         94.75        19.02 o                         
 -23   3  18          1.89         27.92        14.58 o                         
 -21   3  18       2534.84       2343.61        53.25 o                         
 -19   3  18        967.09        934.66        39.63 o                         
 -17   3  18         47.81         23.75        15.23 o                         
 -15   3  18          5.10         24.12        12.17 o                         
 -13   3  18       1099.42       1085.23        34.37 o                         
 -11   3  18        219.59        244.03        17.83 o                         
  -9   3  18        109.63        111.49        13.28 o                         
  -7   3  18         11.75          5.81         8.22 o                         
  -5   3  18       9876.83       9762.92        89.21 o                         
  -3   3  18        772.36        772.05        25.86 o                         
  -1   3  18       9171.41       8563.97        88.16 o                         
   1   3  18         26.76         16.77         9.78 o                         
   3   3  18       1334.86       1449.51        34.78 o                         
   5   3  18       1610.00       1561.55        37.00 o                         
   7   3  18         31.23         64.54        16.18 o                         
   9   3  18         98.34        114.75        19.88 o                         
  11   3  18        479.48        511.21        35.06 o                         
  13   3  18        164.84        182.42        25.94 o                         
  15   3  18        856.95        993.65        51.35 o                         
  17   3  18        119.85         89.14        26.75 o                         
 -28   4  18        572.06        667.69        40.01 o                         
 -26   4  18       2214.81       2072.31        68.18 o                         
 -24   4  18         57.69         68.36        19.45 o                         
 -22   4  18        344.53        360.12        27.42 o                         
 -20   4  18         10.39          8.32        14.51 o                         
 -18   4  18        171.04        126.74        17.95 o                         
 -16   4  18       2715.13       2663.51        62.25 o                         
 -14   4  18       3138.56       3166.19        57.17 o                         
 -12   4  18         86.03         84.00        15.03 o                         
 -10   4  18        493.54        406.66        22.57 o                         
  -8   4  18       4669.80       4398.07        57.12 o                         
  -6   4  18       3790.68       3608.03        52.27 o                         
  -4   4  18        261.21        245.31        17.68 o                         
  -2   4  18         39.33         27.80        10.72 o                         
   0   4  18        473.28        485.90        26.20 o                         
   2   4  18       3404.43       3249.19        57.40 o                         
   4   4  18        208.52        153.13        19.91 o                         
   6   4  18       3780.90       3766.94        65.10 o                         
   8   4  18        519.17        444.57        31.71 o                         
  10   4  18       1627.81       1681.63        60.28 o                         
  12   4  18         41.02         20.04        19.74 o                         
  14   4  18        578.11        533.44        40.77 o                         
  16   4  18         12.99        -11.62        29.32 o                         
 -27   5  18          3.60         66.29        33.71 o                         
 -25   5  18         57.54        117.91        28.91 o                         
 -23   5  18       1198.93       1209.34        50.46 o                         
 -21   5  18          5.48         49.17        24.83 o                         
 -19   5  18        282.93        296.09        25.40 o                         
 -17   5  18         73.50        113.06        18.21 o                         
 -15   5  18        699.91        703.03        34.20 o                         
 -13   5  18         51.00         41.27        12.69 o                         
 -11   5  18       1147.35       1118.20        47.82 o                         
  -9   5  18        150.67        144.25        18.00 o                         
  -7   5  18        227.55        251.68        21.73 o                         
  -5   5  18        273.01        307.64        23.76 o                         
  -3   5  18       3077.26       2997.03        53.29 o                         
  -1   5  18         94.33         99.49        18.50 o                         
   1   5  18          0.71        -13.14        13.14 o                         
   3   5  18         27.39          1.13        15.95 o                         
   5   5  18        637.14        603.50        36.84 o                         
   7   5  18        182.88        160.34        24.77 o                         
   9   5  18        709.60        719.55        52.49 o                         
  11   5  18          0.54        -11.08        22.91 o                         
  13   5  18        138.90         97.34        36.00 o                         
 -24   6  18        226.15        188.18        28.36 o                         
 -22   6  18       1602.62       1786.54        63.93 o                         
 -20   6  18          7.08          5.30        18.17 o                         
 -18   6  18          4.22          5.97        22.31 o                         
 -16   6  18          4.43         11.51        21.66 o                         
 -14   6  18       1053.82        983.53        50.44 o                         
 -12   6  18          1.78         31.48        16.60 o                         
 -10   6  18       1388.00       1373.66        49.31 o                         
  -8   6  18        440.37        443.65        27.88 o                         
  -6   6  18         34.35         26.02        20.98 o                         
  -4   6  18        340.93        307.80        38.02 o                         
  -2   6  18       2888.34       2836.18        60.75 o                         
   0   6  18        114.51        139.72        31.80 o                         
   2   6  18        557.23        630.62        41.89 o                         
   4   6  18          2.60         64.32        19.97 o                         
   6   6  18       1281.36       1340.44        61.05 o                         
   8   6  18        380.95        328.53        50.92 o                         
  10   6  18        326.56        318.99        53.09 o                         
  12   6  18          5.20         52.23        39.55 o                         
 -21   7  18         68.19        103.18        53.61 o                         
 -19   7  18       1340.10       1458.23        71.50 o                         
 -17   7  18          0.11         52.58        32.94 o                         
 -15   7  18        170.91        163.23        34.79 o                         
 -13   7  18        338.19        345.98        45.06 o                         
 -11   7  18       1186.98       1145.60        58.11 o                         
  -9   7  18         17.12         -7.52        18.36 o                         
  -7   7  18       4445.34       4693.23       125.02 o                         
  -5   7  18       1535.42       1577.80        76.19 o                         
  -3   7  18        707.65        712.79        50.16 o                         
  -1   7  18         10.86         17.90        29.63 o                         
   1   7  18       2499.69       2677.49        73.42 o                         
   3   7  18        247.03        270.58        44.41 o                         
   5   7  18        197.18        140.02        33.50 o                         
   7   7  18        176.75        182.68        36.26 o                         
   9   7  18        863.77        905.29        87.97 o                         
 -16   8  18        116.68         33.59        42.03 o                         
 -14   8  18         58.94         39.74        35.41 o                         
 -12   8  18       2174.30       2360.86        87.38 o                         
 -10   8  18         68.92         33.09        28.79 o                         
  -8   8  18        139.45        111.46        31.98 o                         
  -6   8  18        711.87        771.10        49.15 o                         
  -4   8  18       1443.64       1568.60        96.04 o                         
  -2   8  18        161.75        136.95        45.22 o                         
   0   8  18        834.18        908.31        61.33 o                         
   2   8  18        183.01        138.99        46.37 o                         
   4   8  18        775.67        902.95        65.05 o                         
 -31   1  19         71.87        109.95        23.38 o                         
 -29   1  19          3.20         50.33        18.74 o                         
 -27   1  19        317.95        274.62        28.65 o                         
 -25   1  19        960.68        923.85        42.24 o                         
 -23   1  19       1050.68       1066.21        42.16 o                         
 -21   1  19       6705.75       6640.49       114.69 o                         
 -19   1  19       1672.92       1596.85        39.35 o                         
 -17   1  19        206.30        206.28        16.38 o                         
 -15   1  19       3885.20       3574.19        53.99 o                         
 -13   1  19       1063.45       1109.19        32.85 o                         
 -11   1  19          0.86         -1.69         7.90 o                         
  -9   1  19        250.17        205.95        14.12 o                         
  -7   1  19       4397.21       4182.50        48.87 o                         
  -5   1  19       1033.48       1035.81        22.26 o                         
  -3   1  19       1021.58        933.93        21.88 o                         
  -1   1  19       3455.48       3536.77        45.65 o                         
   1   1  19        194.63        166.44        16.24 o                         
   3   1  19       3789.99       3662.62        59.68 o                         
   5   1  19       2720.09       2588.98        50.90 o                         
   7   1  19       2120.49       1954.35        45.36 o                         
   9   1  19       1177.84       1250.20        48.81 o                         
  11   1  19       1264.57       1431.58        58.73 o                         
  13   1  19       2511.63       2696.83        70.77 o                         
  15   1  19        106.32         35.19        24.76 o                         
  17   1  19        207.11        153.78        32.03 o                         
 -30   2  19        205.43        221.29        28.86 o                         
 -28   2  19        723.24        673.30        49.04 o                         
 -26   2  19        631.37        691.81        41.75 o                         
 -24   2  19        218.06        174.62        19.67 o                         
 -22   2  19          3.04         35.68        18.14 o                         
 -20   2  19       1931.97       1997.31        68.14 o                         
 -18   2  19       1797.41       1723.51        38.75 o                         
 -16   2  19        549.14        558.37        24.97 o                         
 -14   2  19        912.90        787.39        29.11 o                         
 -12   2  19        886.76        793.60        28.39 o                         
 -10   2  19       8169.15       8056.78        81.32 o                         
  -8   2  19       2511.83       2648.85        41.85 o                         
  -6   2  19       2111.71       1914.31        32.07 o                         
  -4   2  19         70.73         38.78         9.09 o                         
  -2   2  19         95.39         82.18        10.90 o                         
   0   2  19       5778.61       5544.46        65.08 o                         
   2   2  19       8336.14       8076.69        84.54 o                         
   4   2  19        421.74        504.41        27.07 o                         
   6   2  19       1036.20        986.54        37.76 o                         
   8   2  19        429.86        484.70        31.30 o                         
  10   2  19        377.32        326.61        28.65 o                         
  12   2  19        399.09        404.18        32.53 o                         
  14   2  19       1808.97       1909.74        66.61 o                         
  16   2  19        323.25        330.05        36.28 o                         
 -29   3  19        144.51        163.82        23.27 o                         
 -27   3  19         32.56         42.60        16.67 o                         
 -25   3  19       1266.54       1237.56        52.48 o                         
 -23   3  19        221.70        217.43        23.82 o                         
 -21   3  19          6.64         25.40        13.21 o                         
 -19   3  19         33.50         27.72        13.29 o                         
 -17   3  19        610.87        603.04        28.36 o                         
 -15   3  19       1877.50       1844.04        39.68 o                         
 -13   3  19       1381.79       1317.33        35.21 o                         
 -11   3  19       4448.01       4218.86        59.94 o                         
  -9   3  19        513.13        455.07        23.42 o                         
  -7   3  19          0.16         -7.24         7.24 o                         
  -5   3  19      30702.03      31064.77       225.80 o                         
  -3   3  19         19.92         33.22         9.88 o                         
  -1   3  19       1388.48       1377.07        37.61 o                         
   1   3  19        113.49        113.89        14.72 o                         
   3   3  19        495.87        587.04        26.04 o                         
   5   3  19       1759.27       1685.09        44.41 o                         
   7   3  19       6713.05       6782.37       104.52 o                         
   9   3  19        355.11        348.86        30.04 o                         
  11   3  19        118.23        126.07        22.84 o                         
  13   3  19       1113.60       1159.26        54.69 o                         
  15   3  19       1372.08       1404.08        62.14 o                         
 -28   4  19         80.86        152.46        26.94 o                         
 -26   4  19        136.32        218.25        27.07 o                         
 -24   4  19        398.25        389.34        32.01 o                         
 -22   4  19        402.99        401.43        28.50 o                         
 -20   4  19        222.84        209.69        22.40 o                         
 -18   4  19        699.74        714.37        35.51 o                         
 -16   4  19       1326.13       1328.70        42.37 o                         
 -14   4  19         70.38         69.15        15.69 o                         
 -12   4  19        164.31        128.89        16.77 o                         
 -10   4  19       3021.35       3043.41        54.26 o                         
  -8   4  19       1107.09       1102.54        34.84 o                         
  -6   4  19        541.02        521.36        23.35 o                         
  -4   4  19       1370.86       1354.89        34.58 o                         
  -2   4  19       1825.28       1862.84        43.01 o                         
   0   4  19         21.41          7.31        12.32 o                         
   2   4  19          0.06         -7.76        12.20 o                         
   4   4  19          0.64        -12.79        13.95 o                         
   6   4  19        454.36        469.10        34.13 o                         
   8   4  19         82.51         46.44        23.90 o                         
  10   4  19        279.43        307.00        31.77 o                         
  12   4  19        152.26        124.77        26.12 o                         
  14   4  19        665.42        599.31        43.06 o                         
 -27   5  19          6.82         62.43        38.93 o                         
 -25   5  19        710.75        689.67        42.73 o                         
 -23   5  19        951.31       1062.62        47.70 o                         
 -21   5  19          1.28         32.61        18.12 o                         
 -19   5  19        128.11        115.16        23.62 o                         
 -17   5  19        487.90        512.57        31.62 o                         
 -15   5  19        222.89        235.96        24.28 o                         
 -13   5  19       4136.14       4040.48        71.83 o                         
 -11   5  19       2656.87       2500.66        54.89 o                         
  -9   5  19         94.90         48.71        14.24 o                         
  -7   5  19        333.04        387.34        25.57 o                         
  -5   5  19       1821.16       1782.70        45.22 o                         
  -3   5  19       2094.00       1964.98        53.44 o                         
  -1   5  19          0.22        -13.64        14.90 o                         
   1   5  19        247.10        205.50        23.16 o                         
   3   5  19        152.47        119.58        22.58 o                         
   5   5  19        635.78        609.95        38.33 o                         
   7   5  19        621.06        625.36        44.87 o                         
   9   5  19        667.90        685.21        53.66 o                         
  11   5  19        134.13        169.91        35.97 o                         
  13   5  19        373.99        220.99        38.90 o                         
 -24   6  19         42.17         28.07        23.94 o                         
 -22   6  19       1296.11       1365.86        57.95 o                         
 -20   6  19         79.04         94.71        31.27 o                         
 -18   6  19        641.94        676.35        42.08 o                         
 -16   6  19       1130.95       1182.77        53.48 o                         
 -14   6  19        538.59        442.48        34.65 o                         
 -12   6  19         67.29         66.53        20.78 o                         
 -10   6  19        234.84        257.79        24.97 o                         
  -8   6  19        832.81        836.20        48.92 o                         
  -6   6  19         63.69         61.09        20.96 o                         
  -4   6  19       1387.57       1445.05        78.09 o                         
  -2   6  19         50.20         21.46        17.32 o                         
   0   6  19        148.56        126.51        23.94 o                         
   2   6  19        819.77        850.08        49.45 o                         
   4   6  19       3116.98       3288.87        95.96 o                         
   6   6  19         27.39         39.00        29.88 o                         
   8   6  19         32.47         -0.39        30.38 o                         
  10   6  19        160.18        265.73        55.70 o                         
 -21   7  19       1103.40        909.24        77.37 o                         
 -19   7  19        466.39        548.22        42.85 o                         
 -17   7  19         87.08         71.18        38.50 o                         
 -15   7  19        922.31        881.62        55.16 o                         
 -13   7  19        445.30        369.16        34.52 o                         
 -11   7  19         66.27         82.12        30.66 o                         
  -9   7  19       1056.31       1151.24        59.76 o                         
  -7   7  19       1570.64       1698.18        67.85 o                         
  -5   7  19        420.05        459.16        46.53 o                         
  -3   7  19         13.76         11.89        24.03 o                         
  -1   7  19        419.61        426.59        42.27 o                         
   1   7  19         68.04         39.85        23.86 o                         
   3   7  19         39.49          9.22        26.58 o                         
   5   7  19        126.22         76.12        28.30 o                         
   7   7  19        199.37        215.68        37.08 o                         
 -16   8  19        425.01        577.03       127.01 o                         
 -14   8  19        227.11        139.56        32.33 o                         
 -12   8  19        439.54        523.47        51.41 o                         
 -10   8  19         28.59         24.52        31.18 o                         
  -8   8  19        219.41        242.19        34.24 o                         
  -6   8  19         24.81         40.01        30.37 o                         
  -4   8  19        117.16         28.57        32.48 o                         
  -2   8  19        546.66        486.70        47.35 o                         
   0   8  19        262.68        285.84        47.37 o                         
   2   8  19        608.65        693.31        83.79 o                         
 -30   0  20         67.29         72.09        27.59 o                         
 -28   0  20       2749.62       2666.29       101.63 o                         
 -26   0  20       2471.93       2530.52        94.64 o                         
 -24   0  20        562.45        480.86        53.96 o                         
 -22   0  20       1103.88        961.70        54.02 o                         
 -20   0  20       5667.03       5292.05       108.60 o                         
 -18   0  20       2123.58       1890.07        59.18 o                         
 -16   0  20        924.21        851.86        43.00 o                         
 -14   0  20        473.28        458.54        28.11 o                         
 -12   0  20       2387.92       2197.07        50.77 o                         
 -10   0  20         17.91         -5.64        11.70 o                         
  -8   0  20       1018.39        982.38        41.04 o                         
  -6   0  20         45.47         69.38        15.09 o                         
  -4   0  20       1701.37       1640.43        41.62 o                         
  -2   0  20       2562.24       2337.85        50.51 o                         
   0   0  20       8081.96       7822.98       118.70 o                         
   2   0  20       1839.73       1822.23        59.08 o                         
   4   0  20       1527.18       1494.71        61.45 o                         
   6   0  20        114.20        112.58        24.37 o                         
   8   0  20       1934.45       1857.66        73.65 o                         
  10   0  20       1992.22       1980.39        82.82 o                         
  12   0  20       7438.80       7701.96       323.43 o                         
  14   0  20        353.69        413.59        77.50 o                         
  16   0  20        476.56        573.52        73.57 o                         
 -31   1  20          4.94         28.20        21.86 o                         
 -29   1  20        289.44        326.01        32.31 o                         
 -27   1  20         55.98         92.52        21.99 o                         
 -25   1  20       1311.21       1173.92        50.27 o                         
 -23   1  20        719.90        729.17        34.49 o                         
 -21   1  20       3074.03       3034.19        72.83 o                         
 -19   1  20        125.70        121.90        16.98 o                         
 -17   1  20        614.82        543.10        31.43 o                         
 -15   1  20       1436.89       1432.15        35.63 o                         
 -13   1  20        923.56        960.13        32.21 o                         
 -11   1  20          4.84         -1.49         8.07 o                         
  -9   1  20       3712.56       3661.77        50.49 o                         
  -7   1  20       1952.19       1778.25        32.64 o                         
  -5   1  20       5374.64       5340.08        54.24 o                         
  -3   1  20         54.15         60.45         9.74 o                         
  -1   1  20        272.65        349.59        17.52 o                         
   1   1  20       1032.45       1024.97        32.91 o                         
   3   1  20       4068.25       4090.17        64.81 o                         
   5   1  20       1868.76       1821.86        44.80 o                         
   7   1  20         86.09         81.02        17.29 o                         
   9   1  20        264.21        218.50        24.64 o                         
  11   1  20       1396.11       1587.36        62.40 o                         
  13   1  20        873.47        843.78        48.16 o                         
  15   1  20          5.15        -23.33        23.33 o                         
  17   1  20        352.25        293.24        57.71 o                         
 -30   2  20        392.25        385.54        37.25 o                         
 -28   2  20        103.34        118.61        20.64 o                         
 -26   2  20        170.49        242.89        23.71 o                         
 -24   2  20        242.97        222.48        24.05 o                         
 -22   2  20        948.24        905.88        44.80 o                         
 -20   2  20       3273.96       3092.15        58.85 o                         
 -18   2  20        264.66        289.57        20.32 o                         
 -16   2  20         47.89         37.83        10.10 o                         
 -14   2  20        214.69        178.84        15.46 o                         
 -12   2  20       6350.69       6001.23        72.01 o                         
 -10   2  20       1391.32       1380.54        32.61 o                         
  -8   2  20       2495.37       2399.82        40.65 o                         
  -6   2  20        612.01        598.64        22.26 o                         
  -4   2  20       1422.17       1361.99        30.72 o                         
  -2   2  20       2558.35       2521.32        39.34 o                         
   0   2  20       1355.96       1283.04        31.90 o                         
   2   2  20        333.44        427.38        23.70 o                         
   4   2  20       1373.46       1246.81        40.35 o                         
   6   2  20        185.35        200.11        20.50 o                         
   8   2  20          8.96          2.47        14.68 o                         
  10   2  20       1522.47       1525.24        57.49 o                         
  12   2  20        237.97        183.00        25.97 o                         
  14   2  20         12.25          2.08        19.81 o                         
  16   2  20         19.78         16.56        24.19 o                         
 -29   3  20        926.83        911.22        46.24 o                         
 -27   3  20         55.30         84.23        19.20 o                         
 -25   3  20        174.58        225.01        24.77 o                         
 -23   3  20        365.73        386.41        29.55 o                         
 -21   3  20       1052.95       1010.09        44.69 o                         
 -19   3  20       1855.84       1716.29        49.55 o                         
 -17   3  20         73.06         95.88        14.64 o                         
 -15   3  20         80.48         97.39        14.08 o                         
 -13   3  20       1737.74       1573.85        38.51 o                         
 -11   3  20        391.10        365.50        21.54 o                         
  -9   3  20       3615.37       3564.76        54.58 o                         
  -7   3  20          2.46         -4.52         8.85 o                         
  -5   3  20          0.50         28.72        10.97 o                         
  -3   3  20       1934.60       1744.44        36.17 o                         
  -1   3  20        214.74        164.41        17.46 o                         
   1   3  20         15.23         -4.32        11.02 o                         
   3   3  20        368.64        375.57        25.15 o                         
   5   3  20       1088.55       1104.33        40.45 o                         
   7   3  20         70.16         96.21        19.63 o                         
   9   3  20        200.76        203.06        25.93 o                         
  11   3  20         81.94         46.89        22.68 o                         
  13   3  20         22.33         18.71        21.61 o                         
  15   3  20        529.65        569.00        42.80 o                         
 -28   4  20        524.72        467.92        33.60 o                         
 -26   4  20        544.47        528.98        36.25 o                         
 -24   4  20         25.54         15.82        20.69 o                         
 -22   4  20       1463.11       1593.42        60.48 o                         
 -20   4  20        128.59        103.63        18.26 o                         
 -18   4  20       1828.06       1680.60        50.04 o                         
 -16   4  20        297.89        332.45        23.76 o                         
 -14   4  20       9663.09       9196.69       111.88 o                         
 -12   4  20        651.00        645.54        30.68 o                         
 -10   4  20        856.20        828.05        34.37 o                         
  -8   4  20        370.81        374.23        23.90 o                         
  -6   4  20        259.42        235.61        18.85 o                         
  -4   4  20        141.67        131.42        15.82 o                         
  -2   4  20       8286.85       8248.34       100.42 o                         
   0   4  20          9.49        -11.02        13.02 o                         
   2   4  20       2457.95       2345.29        50.72 o                         
   4   4  20         46.72          9.16        17.00 o                         
   6   4  20       1991.26       2049.15        67.32 o                         
   8   4  20         12.58         25.63        20.83 o                         
  10   4  20       4608.00       5025.88       105.06 o                         
  12   4  20        111.11         86.62        29.08 o                         
  14   4  20       1082.01       1229.48        74.08 o                         
 -27   5  20        543.22        526.36        64.86 o                         
 -25   5  20        337.29        409.56        33.35 o                         
 -23   5  20       1429.25       1474.18        56.27 o                         
 -21   5  20       1572.59       1580.69        57.13 o                         
 -19   5  20         34.54         24.58        19.06 o                         
 -17   5  20       1470.99       1486.70        51.08 o                         
 -15   5  20          3.62         32.62        13.53 o                         
 -13   5  20       1740.71       1917.42        57.03 o                         
 -11   5  20          6.58         14.48        12.35 o                         
  -9   5  20        722.47        636.33        32.80 o                         
  -7   5  20        504.51        509.77        30.83 o                         
  -5   5  20       1467.25       1500.35        43.12 o                         
  -3   5  20         19.59         17.33        15.75 o                         
  -1   5  20          7.98         10.80        15.11 o                         
   1   5  20        647.52        679.74        39.69 o                         
   3   5  20        582.64        537.94        34.96 o                         
   5   5  20        484.93        504.51        35.78 o                         
   7   5  20        816.65        772.41        53.05 o                         
   9   5  20        800.98       1023.37        78.34 o                         
  11   5  20          5.39        -30.57        34.73 o                         
 -24   6  20          2.37         -7.79        34.89 o                         
 -22   6  20       1295.93       1391.36        59.98 o                         
 -20   6  20        155.69        120.82        36.18 o                         
 -18   6  20         30.69         64.27        29.58 o                         
 -16   6  20         51.18         58.55        27.18 o                         
 -14   6  20         71.44         79.80        22.25 o                         
 -12   6  20         93.29         63.47        18.18 o                         
 -10   6  20        278.83        291.67        26.40 o                         
  -8   6  20        280.26        259.46        26.12 o                         
  -6   6  20         18.30         22.42        18.72 o                         
  -4   6  20        104.21         63.65        22.78 o                         
  -2   6  20         14.56         -9.06        19.41 o                         
   0   6  20        894.87       1056.19        71.36 o                         
   2   6  20       1105.26       1212.70        59.70 o                         
   4   6  20          2.69          4.71        25.11 o                         
   6   6  20       1052.71       1063.36        67.86 o                         
   8   6  20         34.21          1.85        47.74 o                         
  10   6  20        180.10        180.51        49.84 o                         
 -21   7  20        470.89        383.19       108.41 o                         
 -19   7  20        649.62        809.91        57.70 o                         
 -17   7  20         14.45          0.70        35.33 o                         
 -15   7  20        239.17        185.88        38.72 o                         
 -13   7  20        558.45        546.62        41.44 o                         
 -11   7  20        847.70        864.88        59.83 o                         
  -9   7  20         99.71         63.08        24.59 o                         
  -7   7  20        858.49        822.45        49.20 o                         
  -5   7  20        642.74        620.07        48.15 o                         
  -3   7  20        214.31        249.68        35.82 o                         
  -1   7  20         58.96         32.17        30.70 o                         
   1   7  20        196.10        218.55        36.05 o                         
   3   7  20        138.65        117.42        28.84 o                         
   5   7  20          1.72        -21.78        22.36 o                         
 -14   8  20        932.51        984.39       128.29 o                         
 -12   8  20       1740.80       1745.82        92.28 o                         
 -10   8  20         79.73         72.55        31.02 o                         
  -8   8  20          0.66          7.21        24.86 o                         
  -6   8  20         15.49         -8.24        27.21 o                         
  -4   8  20        669.05        540.10        55.06 o                         
  -2   8  20        152.64         92.49        37.07 o                         
   0   8  20        178.14        177.56        73.83 o                         
 -31   1  21        704.90        648.22        56.20 o                         
 -29   1  21         91.07        100.76        22.87 o                         
 -27   1  21       1441.78       1517.52        59.40 o                         
 -25   1  21         32.33         83.89        19.82 o                         
 -23   1  21       1435.81       1422.09        48.40 o                         
 -21   1  21       1322.00       1265.54        42.29 o                         
 -19   1  21          0.39          6.46        11.16 o                         
 -17   1  21         16.69         22.20        10.19 o                         
 -15   1  21       3167.77       2959.20        50.04 o                         
 -13   1  21        556.96        509.92        24.84 o                         
 -11   1  21        571.52        549.07        23.72 o                         
  -9   1  21        516.50        504.85        24.34 o                         
  -7   1  21       1286.89       1071.15        29.48 o                         
  -5   1  21       2003.71       1859.69        31.54 o                         
  -3   1  21       1588.05       1607.12        31.43 o                         
  -1   1  21       1473.60       1472.98        35.23 o                         
   1   1  21         28.88         33.23        13.02 o                         
   3   1  21       2100.31       2063.70        46.42 o                         
   5   1  21        744.14        763.94        34.98 o                         
   7   1  21        209.44        208.25        25.16 o                         
   9   1  21          9.83          2.63        16.99 o                         
  11   1  21       3846.50       4264.78        92.91 o                         
  13   1  21         67.82         55.03        26.18 o                         
  15   1  21        148.50         85.84        31.31 o                         
 -30   2  21        369.25        363.54        45.13 o                         
 -28   2  21        397.40        349.91        31.58 o                         
 -26   2  21       1949.94       1940.96        58.29 o                         
 -24   2  21          1.33         43.30        16.94 o                         
 -22   2  21         83.62        127.59        20.23 o                         
 -20   2  21       1996.52       1984.10        48.37 o                         
 -18   2  21       7455.69       7324.37        90.32 o                         
 -16   2  21         14.27         13.14        11.15 o                         
 -14   2  21         48.51         27.61        10.50 o                         
 -12   2  21          3.64         21.46         9.83 o                         
 -10   2  21       1230.58       1208.53        37.09 o                         
  -8   2  21        156.84        126.87        14.89 o                         
  -6   2  21      19371.96      19732.41       173.00 o                         
  -4   2  21       2026.28       2041.59        37.11 o                         
  -2   2  21       1970.13       1974.05        39.22 o                         
   0   2  21        106.23         86.70        12.42 o                         
   2   2  21        670.86        648.63        31.95 o                         
   4   2  21        203.46        230.31        22.35 o                         
   6   2  21       2109.59       2355.95        54.84 o                         
   8   2  21        698.52        615.23        37.85 o                         
  10   2  21        177.00        106.01        22.37 o                         
  12   2  21          3.54         -0.96        18.52 o                         
  14   2  21       1164.38       1247.29        58.62 o                         
  16   2  21        337.73        170.04       120.03 o                         
 -29   3  21         64.14        122.72        24.01 o                         
 -27   3  21         36.61         44.14        19.39 o                         
 -25   3  21       1941.73       1764.98        68.91 o                         
 -23   3  21        708.20        677.09        43.49 o                         
 -21   3  21        299.50        347.59        28.43 o                         
 -19   3  21        212.52        193.72        21.84 o                         
 -17   3  21       1138.39       1054.58        38.99 o                         
 -15   3  21        494.72        467.04        24.83 o                         
 -13   3  21       6173.47       6076.65        96.04 o                         
 -11   3  21       1132.59       1122.28        35.91 o                         
  -9   3  21       2726.90       2518.19        45.85 o                         
  -7   3  21        161.93        137.80        14.42 o                         
  -5   3  21         27.32         17.90        13.11 o                         
  -3   3  21        141.76        115.73        16.42 o                         
  -1   3  21         35.98          8.70        11.92 o                         
   1   3  21       1287.50       1241.64        39.16 o                         
   3   3  21        231.49        220.21        28.75 o                         
   5   3  21       1422.73       1385.00        57.58 o                         
   7   3  21         65.87         51.03        18.89 o                         
   9   3  21         62.87         53.46        19.95 o                         
  11   3  21        116.85        112.51        24.14 o                         
  13   3  21       1841.70       2058.20        74.71 o                         
  15   3  21        328.47        -28.02       100.69 o                         
 -28   4  21        296.22        277.10        31.07 o                         
 -26   4  21          8.79         42.33        23.27 o                         
 -24   4  21        113.84        113.51        21.15 o                         
 -22   4  21        889.46        856.48        41.05 o                         
 -20   4  21          0.09         -7.02        13.79 o                         
 -18   4  21          5.16         50.30        15.05 o                         
 -16   4  21        958.39        842.76        37.76 o                         
 -14   4  21        938.46        957.31        40.91 o                         
 -12   4  21        290.73        252.46        21.73 o                         
 -10   4  21         15.51         14.76        11.96 o                         
  -8   4  21         63.03         49.06        14.96 o                         
  -6   4  21        302.50        315.25        23.42 o                         
  -4   4  21        842.52        838.32        33.65 o                         
  -2   4  21       1351.07       1264.26        41.79 o                         
   0   4  21        461.89        351.95        26.05 o                         
   2   4  21        214.34        196.40        21.07 o                         
   4   4  21          0.75        -20.61        20.61 o                         
   6   4  21         48.16         41.05        22.49 o                         
   8   4  21       1094.00       1164.13        59.42 o                         
  10   4  21        331.66        287.78        41.81 o                         
  12   4  21         22.53          2.95        27.05 o                         
 -25   5  21         73.19        110.64        22.22 o                         
 -23   5  21         25.55         14.95        27.49 o                         
 -21   5  21          6.10         35.83        26.06 o                         
 -19   5  21        759.27        776.39        42.19 o                         
 -17   5  21        920.85        892.54        40.68 o                         
 -15   5  21       1202.29       1145.85        50.41 o                         
 -13   5  21       3645.02       3413.32        68.59 o                         
 -11   5  21       2390.09       2452.12        56.55 o                         
  -9   5  21        723.55        677.00        36.84 o                         
  -7   5  21       1482.24       1563.66        50.50 o                         
  -5   5  21        134.80        113.12        19.28 o                         
  -3   5  21         23.89         39.94        15.67 o                         
  -1   5  21        915.08       1051.82        47.96 o                         
   1   5  21       2884.01       2961.39        73.58 o                         
   3   5  21         13.94          5.45        19.23 o                         
   5   5  21         42.73         27.75        28.94 o                         
   7   5  21       1213.97       1189.98        65.00 o                         
   9   5  21       1296.88       1323.33        74.20 o                         
  11   5  21         33.77         11.29        35.99 o                         
 -24   6  21        537.52        308.20        65.18 o                         
 -22   6  21          0.72          1.36        28.04 o                         
 -20   6  21        543.42        478.21        45.34 o                         
 -18   6  21        425.42        418.30        41.40 o                         
 -16   6  21        978.57       1067.26        51.26 o                         
 -14   6  21          9.35         11.40        16.84 o                         
 -12   6  21        363.37        349.28        28.96 o                         
 -10   6  21        554.86        484.87        34.73 o                         
  -8   6  21       1508.84       1604.06        65.67 o                         
  -6   6  21        129.36         88.53        29.98 o                         
  -4   6  21        306.02        302.48        40.84 o                         
  -2   6  21        843.90        964.76        55.02 o                         
   0   6  21          8.41        -11.54        31.24 o                         
   2   6  21        623.43        623.88        44.14 o                         
   4   6  21       1575.00       1639.02        71.76 o                         
   6   6  21        234.51        164.03        46.84 o                         
   8   6  21        516.59        337.95        48.47 o                         
 -19   7  21         31.17         55.16        47.54 o                         
 -17   7  21       1166.91       1309.88        63.60 o                         
 -15   7  21       1003.09       1002.33        51.54 o                         
 -13   7  21        260.83        244.03        31.11 o                         
 -11   7  21         29.81         48.59        35.83 o                         
  -9   7  21        198.32        166.48        27.75 o                         
  -7   7  21        110.30         90.78        26.50 o                         
  -5   7  21        128.69        127.98        31.00 o                         
  -3   7  21         53.26         -1.70        26.64 o                         
  -1   7  21        513.84        466.13        53.81 o                         
   1   7  21        100.96        106.12        34.51 o                         
   3   7  21        395.07        434.62        43.87 o                         
   5   7  21        821.56        820.21        60.08 o                         
 -12   8  21         16.18         28.68        44.57 o                         
 -10   8  21         11.93         59.73        33.37 o                         
  -8   8  21        398.86        447.17        51.49 o                         
  -6   8  21        495.92        481.57        55.80 o                         
  -4   8  21        548.28        537.82        67.10 o                         
  -2   8  21          6.88        -42.97        93.76 o                         
 -30   0  22          1.04         13.55        29.20 o                         
 -28   0  22         52.07         84.10        31.08 o                         
 -26   0  22        933.19        846.96        66.94 o                         
 -24   0  22        146.34        161.80        29.30 o                         
 -22   0  22       1105.66        951.49        59.26 o                         
 -20   0  22      18434.92      18158.18       272.63 o                         
 -18   0  22        627.97        627.06        43.29 o                         
 -16   0  22       3223.43       3194.82        79.22 o                         
 -14   0  22        527.16        522.82        37.57 o                         
 -12   0  22       5310.86       5223.25        86.74 o                         
 -10   0  22         17.40         -2.61        14.08 o                         
  -8   0  22       6625.88       5889.58        99.49 o                         
  -6   0  22        409.17        505.92        32.78 o                         
  -4   0  22       2274.86       2111.87        52.35 o                         
  -2   0  22         21.70          5.13        13.33 o                         
   0   0  22       7899.22       8050.60       151.18 o                         
   2   0  22       1300.78       1317.70        61.19 o                         
   4   0  22        817.94        768.15        51.70 o                         
   6   0  22         68.66         87.06        26.74 o                         
   8   0  22        237.90        302.18        39.32 o                         
  10   0  22       3129.12       3311.70       152.88 o                         
  12   0  22       3631.13       3844.21       172.45 o                         
  14   0  22        408.62        450.90        68.08 o                         
 -31   1  22         93.16        145.46        44.74 o                         
 -29   1  22        108.69        127.43        24.19 o                         
 -27   1  22          7.84         59.39        20.79 o                         
 -25   1  22        466.06        466.57        32.91 o                         
 -23   1  22        226.75        229.94        22.54 o                         
 -21   1  22         84.85        122.22        17.65 o                         
 -19   1  22        560.31        545.22        27.71 o                         
 -17   1  22        331.72        316.70        21.80 o                         
 -15   1  22       2426.95       2286.15        44.16 o                         
 -13   1  22       1341.98       1237.59        36.70 o                         
 -11   1  22          1.11         11.54         9.12 o                         
  -9   1  22        770.33        787.72        28.42 o                         
  -7   1  22       1430.27       1483.94        33.62 o                         
  -5   1  22       3566.69       3376.17        52.68 o                         
  -3   1  22       1741.03       1584.50        31.83 o                         
  -1   1  22        412.22        490.90        24.28 o                         
   1   1  22         47.02         19.36        12.65 o                         
   3   1  22        589.26        616.01        31.43 o                         
   5   1  22        102.36         90.60        18.77 o                         
   7   1  22        614.15        597.72        38.35 o                         
   9   1  22         75.15         78.68        23.90 o                         
  11   1  22        746.69        729.41        47.25 o                         
  13   1  22        384.89        330.79        40.72 o                         
  15   1  22        506.82        462.72        59.73 o                         
 -30   2  22        222.16        195.82        33.28 o                         
 -28   2  22        375.17        330.43        31.54 o                         
 -26   2  22         63.57         82.91        24.07 o                         
 -24   2  22        479.90        471.55        33.02 o                         
 -22   2  22        498.87        497.22        32.57 o                         
 -20   2  22        153.68        201.62        20.03 o                         
 -18   2  22         69.54        130.40        15.67 o                         
 -16   2  22       1013.96        964.72        34.23 o                         
 -14   2  22        221.29        178.97        16.42 o                         
 -12   2  22          6.79          1.38        10.37 o                         
 -10   2  22       7299.98       7289.31        89.51 o                         
  -8   2  22       1025.15       1012.45        33.15 o                         
  -6   2  22       2525.55       2483.96        47.33 o                         
  -4   2  22       2256.31       2183.16        40.93 o                         
  -2   2  22       2123.49       2235.35        42.22 o                         
   0   2  22       1343.89       1382.61        41.18 o                         
   2   2  22         20.57         25.74        13.78 o                         
   4   2  22        166.49        154.97        21.13 o                         
   6   2  22        121.47        133.85        20.57 o                         
   8   2  22       1058.13       1010.31        48.88 o                         
  10   2  22        334.42        282.42        30.35 o                         
  12   2  22       1167.84       1175.48        55.49 o                         
  14   2  22         75.82         83.00        26.30 o                         
 -29   3  22        638.28        673.62        45.40 o                         
 -27   3  22         77.38         69.90        19.45 o                         
 -25   3  22        100.07        113.55        20.35 o                         
 -23   3  22       1195.96       1121.53        52.66 o                         
 -21   3  22         70.56         89.35        20.84 o                         
 -19   3  22        415.05        409.40        27.49 o                         
 -17   3  22        857.66        872.88        36.49 o                         
 -15   3  22        320.39        337.27        22.01 o                         
 -13   3  22        891.34        825.03        32.66 o                         
 -11   3  22         31.04         33.89        11.65 o                         
  -9   3  22       1500.65       1401.19        37.41 o                         
  -7   3  22        560.30        524.31        26.19 o                         
  -5   3  22       1034.95        969.01        38.07 o                         
  -3   3  22        237.85        246.68        21.19 o                         
  -1   3  22          8.35         -9.50        11.66 o                         
   1   3  22        206.26        197.65        20.43 o                         
   3   3  22        179.19        148.72        22.68 o                         
   5   3  22         54.24         47.37        22.52 o                         
   7   3  22        196.32        192.70        29.23 o                         
   9   3  22       1287.04       1440.51        63.22 o                         
  11   3  22          0.08          9.49        20.33 o                         
  13   3  22        333.44        286.06        34.63 o                         
 -28   4  22         37.96         90.49        44.35 o                         
 -26   4  22        132.96        130.26        30.35 o                         
 -24   4  22          9.02         46.44        17.28 o                         
 -22   4  22       2108.06       2282.87        60.35 o                         
 -20   4  22         23.56         15.62        14.98 o                         
 -18   4  22        866.43        693.64        37.88 o                         
 -16   4  22       1081.64        954.29        40.71 o                         
 -14   4  22       1997.87       1906.32        47.76 o                         
 -12   4  22        333.24        268.49        22.26 o                         
 -10   4  22       4463.72       4451.45        74.02 o                         
  -8   4  22        437.34        415.79        29.67 o                         
  -6   4  22        160.34        174.18        20.59 o                         
  -4   4  22         32.43         18.63        14.04 o                         
  -2   4  22       2065.28       2027.99        49.05 o                         
   0   4  22         40.19          5.50        16.56 o                         
   2   4  22       4615.86       4994.43        85.82 o                         
   4   4  22       1123.83       1115.34        56.72 o                         
   6   4  22       2383.89       2677.71        75.28 o                         
   8   4  22         16.52        -12.58        22.38 o                         
  10   4  22       1260.12       1279.19        65.44 o                         
  12   4  22         50.72        -39.53        39.53 o                         
 -25   5  22         22.48         74.93        20.94 o                         
 -23   5  22          0.91          9.12        22.00 o                         
 -21   5  22         63.90        103.39        30.05 o                         
 -19   5  22       1660.91       1597.58        55.09 o                         
 -17   5  22        192.58        207.91        27.57 o                         
 -15   5  22        602.42        599.13        37.28 o                         
 -13   5  22       2209.10       2441.46        78.89 o                         
 -11   5  22        105.58        118.58        20.15 o                         
  -9   5  22          0.13        -16.57        16.57 o                         
  -7   5  22       2964.24       2758.41        70.16 o                         
  -5   5  22         69.90         56.64        20.29 o                         
  -3   5  22        341.47        290.18        29.06 o                         
  -1   5  22        964.86       1022.15        54.47 o                         
   1   5  22       2222.81       2417.19        69.84 o                         
   3   5  22         99.92         61.68        24.78 o                         
   5   5  22          0.26         18.10        25.52 o                         
   7   5  22        611.28        683.21        52.64 o                         
   9   5  22        255.09        271.59        41.86 o                         
 -22   6  22          5.95         14.43        36.24 o                         
 -20   6  22        764.87        661.11        47.57 o                         
 -18   6  22          3.83          5.42        19.22 o                         
 -16   6  22        587.02        591.54        40.03 o                         
 -14   6  22         14.60         37.59        18.04 o                         
 -12   6  22        344.93        435.75        34.25 o                         
 -10   6  22        189.75        195.52        26.95 o                         
  -8   6  22         64.76         77.95        22.92 o                         
  -6   6  22          6.17         25.48        22.53 o                         
  -4   6  22        167.75        147.44        28.62 o                         
  -2   6  22        219.57        196.78        32.24 o                         
   0   6  22        323.04        312.16        34.38 o                         
   2   6  22        137.75        162.93        30.14 o                         
   4   6  22        541.52        581.21        68.52 o                         
   6   6  22         96.30         82.98        54.72 o                         
 -19   7  22        175.15        263.61        68.14 o                         
 -17   7  22       1271.62       1364.17        65.03 o                         
 -15   7  22        383.35        501.15        46.31 o                         
 -13   7  22        933.59        983.69        58.75 o                         
 -11   7  22        189.71        182.74        31.52 o                         
  -9   7  22         81.50         86.67        24.51 o                         
  -7   7  22        120.87         70.23        26.15 o                         
  -5   7  22        143.20         99.74        33.47 o                         
  -3   7  22         87.19          7.68        34.56 o                         
  -1   7  22         69.85         87.60        36.12 o                         
   1   7  22        156.40        208.39        55.86 o                         
   3   7  22         16.54         13.51        38.22 o                         
 -10   8  22          9.79        -53.84        53.84 o                         
  -8   8  22          9.04        -47.41        47.41 o                         
  -6   8  22         25.98         92.20       105.44 o                         
 -29   1  23         35.06        101.82        25.27 o                         
 -27   1  23       1639.86       1773.63        80.30 o                         
 -25   1  23       1258.19       1344.71        55.16 o                         
 -23   1  23        223.47        242.56        23.85 o                         
 -21   1  23         33.34         73.95        14.64 o                         
 -19   1  23        292.95        251.87        21.27 o                         
 -17   1  23       6126.36       5919.01        82.77 o                         
 -15   1  23        999.42        937.03        34.60 o                         
 -13   1  23        113.92         86.59        13.70 o                         
 -11   1  23       1143.34       1224.28        33.66 o                         
  -9   1  23        708.23        766.49        28.64 o                         
  -7   1  23         74.44         89.30        12.67 o                         
  -5   1  23       5246.46       4868.18        69.14 o                         
  -3   1  23       1057.93       1096.57        34.73 o                         
  -1   1  23        922.03        838.55        31.82 o                         
   1   1  23        235.48        235.23        21.70 o                         
   3   1  23       2281.43       2447.82        56.32 o                         
   5   1  23       1696.26       1887.50        56.88 o                         
   7   1  23        598.43        663.10        43.41 o                         
   9   1  23          4.84         -3.60        19.70 o                         
  11   1  23        723.99        782.01        51.11 o                         
  13   1  23          4.93         19.01        28.14 o                         
 -30   2  23         12.36         10.19        56.64 o                         
 -28   2  23        779.95        801.33        46.72 o                         
 -26   2  23        815.23        790.33        47.91 o                         
 -24   2  23        420.08        394.12        31.56 o                         
 -22   2  23         62.83         84.82        26.29 o                         
 -20   2  23        277.73        303.50        24.00 o                         
 -18   2  23         13.88         17.90        17.91 o                         
 -16   2  23        102.69        102.03        15.16 o                         
 -14   2  23       2027.35       1986.54        43.13 o                         
 -12   2  23         31.27          1.24        10.52 o                         
 -10   2  23       1539.42       1499.03        39.37 o                         
  -8   2  23        412.26        419.27        25.66 o                         
  -6   2  23       2650.12       2680.85        50.15 o                         
  -4   2  23       1236.85       1238.18        39.33 o                         
  -2   2  23        798.28        851.99        33.30 o                         
   0   2  23        345.44        266.70        22.36 o                         
   2   2  23        508.11        469.25        31.88 o                         
   4   2  23        326.82        276.93        25.85 o                         
   6   2  23       2060.46       2144.67        59.22 o                         
   8   2  23        242.70        257.58        30.11 o                         
  10   2  23        337.48        367.53        35.92 o                         
  12   2  23        149.96        151.96        28.94 o                         
  14   2  23        741.80        661.57       160.49 o                         
 -29   3  23          3.85         43.44        31.49 o                         
 -27   3  23         63.11         59.43        18.92 o                         
 -25   3  23        164.86        206.12        26.99 o                         
 -23   3  23        107.36        162.55        30.16 o                         
 -21   3  23        181.36        200.92        28.04 o                         
 -19   3  23       1564.90       1678.08        49.99 o                         
 -17   3  23        152.66        173.38        18.76 o                         
 -15   3  23        806.22        735.99        33.09 o                         
 -13   3  23        918.01        884.34        34.60 o                         
 -11   3  23        788.05        741.61        31.72 o                         
  -9   3  23        319.45        312.97        22.94 o                         
  -7   3  23        131.19        105.29        17.75 o                         
  -5   3  23       1018.08       1003.76        38.41 o                         
  -3   3  23       3186.64       3023.74        59.92 o                         
  -1   3  23       2190.66       2132.68        49.44 o                         
   1   3  23       4249.81       4257.76        74.05 o                         
   3   3  23         88.72         46.41        21.21 o                         
   5   3  23         29.15        -11.58        19.34 o                         
   7   3  23          5.20        -20.31        24.55 o                         
   9   3  23        297.18        304.30        34.38 o                         
  11   3  23         32.38        -10.86        34.87 o                         
  13   3  23          0.66        -71.55        71.55 o                         
 -26   4  23        273.01        336.51        39.94 o                         
 -24   4  23          2.37         25.50        20.00 o                         
 -22   4  23        297.51        301.67        27.53 o                         
 -20   4  23          8.75         13.58        13.77 o                         
 -18   4  23        393.27        451.08        31.77 o                         
 -16   4  23         69.49         68.98        15.59 o                         
 -14   4  23         61.94         48.97        14.85 o                         
 -12   4  23         41.21         33.64        15.81 o                         
 -10   4  23         88.75        116.64        18.78 o                         
  -8   4  23          0.03          8.07        14.13 o                         
  -6   4  23       2549.22       2524.03        56.13 o                         
  -4   4  23         27.64         12.39        16.49 o                         
  -2   4  23        283.31        218.74        24.47 o                         
   0   4  23         80.49         38.21        18.13 o                         
   2   4  23       1114.23       1197.02        60.34 o                         
   4   4  23          8.03         15.13        21.65 o                         
   6   4  23         99.28         72.76        26.86 o                         
   8   4  23         91.87         49.97        26.13 o                         
  10   4  23          0.83        -11.08        33.20 o                         
 -25   5  23         88.56        141.97        26.63 o                         
 -23   5  23        123.19        135.50        22.56 o                         
 -21   5  23       1201.81       1201.69        50.83 o                         
 -19   5  23        487.96        470.92        31.71 o                         
 -17   5  23        448.89        370.70        33.61 o                         
 -15   5  23        106.56        120.30        18.94 o                         
 -13   5  23       1077.74       1180.16        48.63 o                         
 -11   5  23        637.54        663.63        38.64 o                         
  -9   5  23        417.25        352.44        30.35 o                         
  -7   5  23       1967.45       1950.75        61.82 o                         
  -5   5  23         78.34         59.88        21.75 o                         
  -3   5  23          0.01        -13.63        19.15 o                         
  -1   5  23          7.42         32.46        18.01 o                         
   1   5  23       1589.72       1698.76        63.04 o                         
   3   5  23        142.66        113.97        29.85 o                         
   5   5  23       1770.00       1961.70        82.64 o                         
   7   5  23        139.09        104.49        56.02 o                         
   9   5  23        200.55        188.67        55.18 o                         
 -22   6  23          4.04         49.47        34.07 o                         
 -20   6  23        481.75        507.35        40.47 o                         
 -18   6  23         13.09         35.45        27.93 o                         
 -16   6  23        637.59        693.30        44.51 o                         
 -14   6  23        261.74        243.53        34.61 o                         
 -12   6  23       2639.69       2845.25        70.86 o                         
 -10   6  23         76.99         97.28        22.75 o                         
  -8   6  23       5062.19       5551.00       108.74 o                         
  -6   6  23        845.14        784.12        52.80 o                         
  -4   6  23        470.86        436.01        50.86 o                         
  -2   6  23          6.08         -4.38        37.49 o                         
   0   6  23         87.83         70.86        44.68 o                         
   2   6  23         35.33         55.93        32.31 o                         
   4   6  23        212.99        260.30        42.52 o                         
   6   6  23         31.39         74.60        86.95 o                         
 -17   7  23       1317.08       1461.19        69.46 o                         
 -15   7  23        673.35        681.46        47.04 o                         
 -13   7  23        230.81        282.49        36.25 o                         
 -11   7  23          0.51        -14.98        21.33 o                         
  -9   7  23         50.96         17.10        26.56 o                         
  -7   7  23         44.58         34.30        25.98 o                         
  -5   7  23       1048.93       1373.73        84.31 o                         
  -3   7  23        324.37        304.49        46.87 o                         
  -1   7  23        529.82        564.81        56.06 o                         
   1   7  23         19.02         37.71        37.51 o                         
 -30   0  24         50.00         47.93        50.13 o                         
 -28   0  24       4256.35       4356.16       134.57 o                         
 -26   0  24       1211.46       1159.73        87.80 o                         
 -24   0  24       1957.99       1730.10        80.08 o                         
 -22   0  24        471.95        423.98        41.79 o                         
 -20   0  24       1106.82       1156.68        64.77 o                         
 -18   0  24       1956.06       1885.87        64.97 o                         
 -16   0  24          8.27         26.69        16.10 o                         
 -14   0  24        421.32        368.52        33.51 o                         
 -12   0  24       4288.78       4201.22       106.69 o                         
 -10   0  24        103.32        109.26        19.83 o                         
  -8   0  24        233.15        260.57        24.07 o                         
  -6   0  24       2579.83       2775.78        72.79 o                         
  -4   0  24         83.05         61.33        20.45 o                         
  -2   0  24       1373.16       1372.27        69.30 o                         
   0   0  24       2440.32       2690.35        77.40 o                         
   2   0  24       4040.96       3947.14       106.57 o                         
   4   0  24        258.57        319.78        38.47 o                         
   6   0  24        570.74        607.70        52.60 o                         
   8   0  24       4600.49       5373.67       148.15 o                         
  10   0  24        506.51        635.26       108.21 o                         
  12   0  24        328.43        330.71        64.87 o                         
 -29   1  24       1104.68       1138.20        61.54 o                         
 -27   1  24        353.80        377.21        42.47 o                         
 -25   1  24         71.37        166.14        27.83 o                         
 -23   1  24       1120.19       1020.08        44.20 o                         
 -21   1  24          0.00         44.02        14.34 o                         
 -19   1  24         14.90         21.75        14.01 o                         
 -17   1  24       1151.10       1200.51        43.07 o                         
 -15   1  24        991.86        950.97        35.28 o                         
 -13   1  24         15.71         42.65        11.14 o                         
 -11   1  24        379.78        375.77        22.44 o                         
  -9   1  24        221.28        174.70        16.06 o                         
  -7   1  24          2.90          3.50        11.10 o                         
  -5   1  24       1235.56       1200.19        40.16 o                         
  -3   1  24         29.56         28.58        15.11 o                         
  -1   1  24       1290.19       1191.82        42.11 o                         
   1   1  24       1109.38       1198.32        43.20 o                         
   3   1  24        525.92        533.25        32.62 o                         
   5   1  24        366.88        393.86        31.88 o                         
   7   1  24        176.96        103.43        23.45 o                         
   9   1  24        301.32        304.94        34.92 o                         
  11   1  24        128.22        112.60        30.14 o                         
  13   1  24         24.04        -18.41        30.37 o                         
 -30   2  24        257.67        189.63        93.03 o                         
 -28   2  24         98.63         91.17        22.25 o                         
 -26   2  24        278.53        257.55        29.92 o                         
 -24   2  24        238.53        215.03        25.36 o                         
 -22   2  24        138.88        135.96        19.61 o                         
 -20   2  24        649.33        668.12        35.51 o                         
 -18   2  24       1101.16       1011.39        43.05 o                         
 -16   2  24         21.44         18.71        11.22 o                         
 -14   2  24        141.55        122.23        15.21 o                         
 -12   2  24        220.49        203.47        19.00 o                         
 -10   2  24       3806.56       3621.39        60.76 o                         
  -8   2  24        356.33        344.71        23.59 o                         
  -6   2  24       2992.81       2781.83        54.83 o                         
  -4   2  24       1155.85       1169.93        41.97 o                         
  -2   2  24        313.12        310.21        28.88 o                         
   0   2  24          1.63         -3.53        14.01 o                         
   2   2  24         21.38         10.94        15.98 o                         
   4   2  24        654.98        683.49        40.64 o                         
   6   2  24        558.12        591.81        40.93 o                         
   8   2  24        782.72        783.67        46.91 o                         
  10   2  24       1093.08       1109.47        57.11 o                         
  12   2  24        630.06        640.94        51.94 o                         
 -29   3  24        414.14        417.66       113.09 o                         
 -27   3  24          8.92         58.88        23.62 o                         
 -25   3  24         53.01         85.57        22.43 o                         
 -23   3  24        851.79        977.86        74.84 o                         
 -21   3  24         15.35         24.08        15.62 o                         
 -19   3  24         13.41         51.40        15.62 o                         
 -17   3  24        280.39        285.43        23.44 o                         
 -15   3  24        372.67        368.47        27.17 o                         
 -13   3  24        527.73        467.91        27.05 o                         
 -11   3  24       3355.32       3281.30        56.96 o                         
  -9   3  24         87.63         63.47        16.19 o                         
  -7   3  24        191.62        182.84        22.21 o                         
  -5   3  24       1846.01       1851.54        53.86 o                         
  -3   3  24       1742.92       1750.41        55.35 o                         
  -1   3  24         22.86         30.39        18.19 o                         
   1   3  24         20.11         47.05        18.88 o                         
   3   3  24         53.03         17.35        18.30 o                         
   5   3  24        208.34        173.35        27.83 o                         
   7   3  24        878.52        945.28        57.69 o                         
   9   3  24       2780.25       3076.95        85.67 o                         
  11   3  24         48.02         34.66        33.89 o                         
 -26   4  24          2.09         47.98        23.64 o                         
 -24   4  24        141.30        207.61        34.02 o                         
 -22   4  24        838.30        795.84        42.82 o                         
 -20   4  24          0.77         30.09        15.73 o                         
 -18   4  24       1539.62       1558.41        57.34 o                         
 -16   4  24       1262.24       1291.05        48.99 o                         
 -14   4  24        497.80        461.45        29.88 o                         
 -12   4  24        638.32        524.34        32.09 o                         
 -10   4  24       1843.02       1864.57        54.88 o                         
  -8   4  24        192.34        232.91        25.05 o                         
  -6   4  24        437.37        500.69        38.10 o                         
  -4   4  24          0.22        -12.69        21.21 o                         
  -2   4  24        356.93        340.01        30.81 o                         
   0   4  24        141.51        111.28        23.39 o                         
   2   4  24       3464.07       3640.10        89.46 o                         
   4   4  24        737.10        697.79        50.53 o                         
   6   4  24        955.36       1052.14        59.05 o                         
   8   4  24        385.11        425.07        43.29 o                         
  10   4  24          0.86        -33.57        33.57 o                         
 -25   5  24          5.99         29.66        29.34 o                         
 -23   5  24          8.29         45.83        19.70 o                         
 -21   5  24       1024.26       1018.97        53.06 o                         
 -19   5  24        604.99        722.32        42.96 o                         
 -17   5  24       1023.57       1042.43        50.60 o                         
 -15   5  24         60.13         53.11        17.29 o                         
 -13   5  24          6.54         47.82        19.71 o                         
 -11   5  24         81.21         64.99        19.58 o                         
  -9   5  24        451.29        400.69        32.24 o                         
  -7   5  24        768.18        673.34        47.11 o                         
  -5   5  24         27.03        -13.96        25.68 o                         
  -3   5  24         34.65         47.08        21.89 o                         
  -1   5  24       1181.23       1214.36        75.53 o                         
   1   5  24        806.56        867.84        53.45 o                         
   3   5  24         23.49          7.42        34.66 o                         
   5   5  24         30.52         16.37        44.70 o                         
   7   5  24        513.47        543.42        50.73 o                         
 -22   6  24          3.35         43.93        44.93 o                         
 -20   6  24         26.18         69.11        32.46 o                         
 -18   6  24          0.22         25.37        27.78 o                         
 -16   6  24        703.61        743.96        44.76 o                         
 -14   6  24        159.10        140.05        25.23 o                         
 -12   6  24       1017.81       1114.75        53.48 o                         
 -10   6  24        183.48        201.10        26.41 o                         
  -8   6  24       1042.10       1053.94        61.30 o                         
  -6   6  24         12.80         42.40        29.59 o                         
  -4   6  24        478.83        457.70        44.07 o                         
  -2   6  24        498.76        546.90        51.60 o                         
   0   6  24         25.17         -0.31        50.35 o                         
   2   6  24          5.21         -8.21        35.15 o                         
   4   6  24          4.90         65.19        59.72 o                         
 -17   7  24        265.33        211.24        58.03 o                         
 -15   7  24         63.60        121.78        32.32 o                         
 -13   7  24       1920.93       1838.65        87.92 o                         
 -11   7  24        136.23        101.93        27.64 o                         
  -9   7  24        404.25        512.28        67.76 o                         
  -7   7  24        451.67        500.21        47.54 o                         
  -5   7  24        250.74        236.76        40.87 o                         
  -3   7  24        373.91        336.09        48.28 o                         
  -1   7  24       2657.81       2620.19       128.09 o                         
 -29   1  25          1.87         70.20        22.98 o                         
 -27   1  25          2.25         36.93        19.07 o                         
 -25   1  25       2895.98       2927.25        71.36 o                         
 -23   1  25          9.77         37.42        21.86 o                         
 -21   1  25       2510.00       2330.77        55.58 o                         
 -19   1  25        233.42        235.46        21.65 o                         
 -17   1  25       1035.69       1000.01        42.08 o                         
 -15   1  25         56.72         38.32        13.69 o                         
 -13   1  25       1599.56       1501.12        45.97 o                         
 -11   1  25        140.91        137.51        15.94 o                         
  -9   1  25       4892.19       4824.07        66.02 o
[truncated: 64,396 more chars]
